# Supplementary material for: Cxcr3 promotes protection from colorectal cancer liver metastasis by driving NK cell infiltration and plasticity
Source: J Clin Invest. 2025 Apr 1;135(11):e184036. doi: 10.1172/JCI184036 (PMC12126236; doi:10.1172/JCI184036)
Supplement: Supplemental figure 2 data set [file jci-135-184036-s173.xls]

## Sheet: CELL NUMBERS
NK_FCGR3A_CX3CR1	NK_CD160	NK_FCGR3A_CXCR4	NK_CXCR3	NK_MKI67	Total
10512	5904	4777	573	544	22310
Numbers	MFL	LM	Blood	Total	%	MFL	LM	Blood
NK_FCGR3A_CX3CR1	175	101	10236	10512	NK_FCGR3A_CX3CR1	1.79875	5.54336	95.139
NK_CD160	5076	771	57	5904	NK_CD160	52.1739	42.3161	0.529789
NK_FCGR3A_CXCR4	3987	773	17	4777	NK_FCGR3A_CXCR4	40.9806	42.4259	0.158007
NK_CXCR3	120	73	380	573	NK_CXCR3	1.23343	4.00659	3.53193
NK_MKI67	371	104	69	544	NK_MKI67	3.81334	5.70801	0.641324
Total	9729	1822	10759	22310	Total	100	100	100
Numbers	patient08	patient09	patient10	patient11	patient12	patient13	patient14	patient15	patient16	patient17	Total
NK_FCGR3A_CX3CR1	976	462	2241	37	1728	780	914	829	1057	1488	10512
NK_CD160	295	370	335	381	1253	804	200	341	1294	631	5904
NK_FCGR3A_CXCR4	583	192	305	150	1447	366	178	201	1048	307	4777
NK_CXCR3	33	54	63	31	126	85	35	29	78	39	573
NK_MKI67	27	23	30	71	226	37	11	23	86	10	544
Total	1914	1101	2974	670	4780	2072	1338	1423	3563	2475

## Sheet: Expression of genes in cluster 
p_val	avg_log2FC	pct.1	pct.2	p_val_adj	cluster	Gene
0	1.13989	0.932	0.401	0	NK_FCGR3A_CX3CR1	FGFBP2
0	1.93873	0.643	0.158	0	NK_FCGR3A_CX3CR1	CX3CR1
0	1.29349	0.795	0.318	0	NK_FCGR3A_CX3CR1	AHNAK
0	0.908118	0.97	0.495	0	NK_FCGR3A_CX3CR1	GNLY
0	1.00395	0.906	0.459	0	NK_FCGR3A_CX3CR1	GZMH
0	0.883983	0.928	0.482	0	NK_FCGR3A_CX3CR1	FCGR3A
0	1.00816	0.864	0.421	0	NK_FCGR3A_CX3CR1	EMP3
0	1.34749	0.682	0.259	0	NK_FCGR3A_CX3CR1	ADGRG1
0	1.25736	0.705	0.285	0	NK_FCGR3A_CX3CR1	CD52
0	0.899303	0.914	0.5	0	NK_FCGR3A_CX3CR1	S100A6
0	1.49969	0.613	0.199	0	NK_FCGR3A_CX3CR1	PRSS23
0	1.18726	0.718	0.306	0	NK_FCGR3A_CX3CR1	LGALS1
0	0.847613	0.973	0.566	0	NK_FCGR3A_CX3CR1	S100A4
0	0.726389	0.971	0.566	0	NK_FCGR3A_CX3CR1	GZMB
0	0.970863	0.794	0.4	0	NK_FCGR3A_CX3CR1	KLF2
0	0.907519	0.828	0.456	0	NK_FCGR3A_CX3CR1	FLNA
0	0.775318	0.858	0.496	0	NK_FCGR3A_CX3CR1	HOPX
0	1.09845	0.662	0.31	0	NK_FCGR3A_CX3CR1	C12orf75
0	1.37068	0.54	0.194	0	NK_FCGR3A_CX3CR1	PXN
0	1.11868	0.641	0.296	0	NK_FCGR3A_CX3CR1	TTC38
0	0.912157	0.746	0.404	0	NK_FCGR3A_CX3CR1	PLEK
0	0.680639	0.963	0.624	0	NK_FCGR3A_CX3CR1	TXNIP
0	1.37033	0.512	0.187	0	NK_FCGR3A_CX3CR1	CAPN2
0	1.37198	0.509	0.184	0	NK_FCGR3A_CX3CR1	ITGB7
0	0.898046	0.659	0.336	0	NK_FCGR3A_CX3CR1	SYNE2
0	0.890456	0.666	0.346	0	NK_FCGR3A_CX3CR1	CAST
0	0.976988	0.638	0.323	0	NK_FCGR3A_CX3CR1	GIMAP7
0	1.29278	0.522	0.213	0	NK_FCGR3A_CX3CR1	ANXA2
0	1.0055	0.585	0.278	0	NK_FCGR3A_CX3CR1	GIMAP4
0	1.22186	0.5	0.201	0	NK_FCGR3A_CX3CR1	FAM65B
0	0.854124	0.638	0.342	0	NK_FCGR3A_CX3CR1	SYNE1
0	0.805569	0.673	0.383	0	NK_FCGR3A_CX3CR1	TRAF3IP3
0	1.11494	0.497	0.209	0	NK_FCGR3A_CX3CR1	RASA3
0	1.32741	0.455	0.17	0	NK_FCGR3A_CX3CR1	MYOM2
0	0.868761	0.617	0.334	0	NK_FCGR3A_CX3CR1	TBX21
0	0.971388	0.575	0.293	0	NK_FCGR3A_CX3CR1	MYO1G
0	0.948502	0.596	0.314	0	NK_FCGR3A_CX3CR1	TBC1D10C
0	0.903477	0.619	0.337	0	NK_FCGR3A_CX3CR1	NDUFB7
0	0.872374	0.603	0.328	0	NK_FCGR3A_CX3CR1	MYO1F
0	2.27237	0.326	0.061	0	NK_FCGR3A_CX3CR1	ASCL2
0	1.71087	0.365	0.105	0	NK_FCGR3A_CX3CR1	LIME1
0	0.588559	0.825	0.57	0	NK_FCGR3A_CX3CR1	AES
0	1.14047	0.437	0.184	0	NK_FCGR3A_CX3CR1	SH3BP5
0	1.29854	0.412	0.164	0	NK_FCGR3A_CX3CR1	RGS19
0	1.32005	0.381	0.154	0	NK_FCGR3A_CX3CR1	CISD3
0	2.03332	0.267	0.061	0	NK_FCGR3A_CX3CR1	TRG-AS1
0	0.362846	0.993	0.847	0	NK_FCGR3A_CX3CR1	SH3BGRL3
7.70573679659015e-307	1.50645	0.299	0.093	1.89268e-302	NK_FCGR3A_CX3CR1	KIR3DL1
1.9459062891405e-301	1.11074	0.439	0.193	4.77954e-297	NK_FCGR3A_CX3CR1	TGFBR3
3.91519727913245e-296	0.707712	0.701	0.435	9.61651e-292	NK_FCGR3A_CX3CR1	LCK
2.72433508961618e-291	1.13687	0.414	0.18	6.69151e-287	NK_FCGR3A_CX3CR1	PTGER2
9.25079959128836e-286	1.81468	0.23	0.059	2.27218e-281	NK_FCGR3A_CX3CR1	PLEKHG3
2.22998598048885e-279	0.943643	0.502	0.251	5.47729e-275	NK_FCGR3A_CX3CR1	BIN1
5.83075119510811e-278	0.572018	0.799	0.553	1.43215e-273	NK_FCGR3A_CX3CR1	EFHD2
1.57679759448675e-270	0.756353	0.637	0.367	3.87293e-266	NK_FCGR3A_CX3CR1	HLA-DPB1
1.29566303250091e-269	1.08393	0.419	0.196	3.18241e-265	NK_FCGR3A_CX3CR1	HDDC2
1.28106088881629e-268	1.62655	0.252	0.076	3.14654e-264	NK_FCGR3A_CX3CR1	ANXA4
2.5983779680695e-266	0.723001	0.698	0.39	6.38214e-262	NK_FCGR3A_CX3CR1	SELPLG
1.73343088076896e-264	0.994729	0.453	0.213	4.25765e-260	NK_FCGR3A_CX3CR1	STK38
3.82099200832418e-260	1.82997	0.211	0.053	9.38512e-256	NK_FCGR3A_CX3CR1	CALHM2
4.19840522199029e-256	0.512268	0.801	0.586	1.03121e-251	NK_FCGR3A_CX3CR1	SLC9A3R1
1.71442166825453e-255	1.56858	0.247	0.075	4.21096e-251	NK_FCGR3A_CX3CR1	RAP1GAP2
8.6989601908146e-254	0.49839	0.81	0.593	2.13664e-249	NK_FCGR3A_CX3CR1	PPP1CA
4.69480656987318e-246	0.829287	0.534	0.301	1.15314e-241	NK_FCGR3A_CX3CR1	NCR3
5.14206601975741e-244	1.06074	0.397	0.19	1.26299e-239	NK_FCGR3A_CX3CR1	PRKCB
1.28717994255938e-241	1.02226	0.411	0.202	3.16157e-237	NK_FCGR3A_CX3CR1	RPS6KA1
9.04470583986195e-236	1.22166	0.329	0.142	2.22156e-231	NK_FCGR3A_CX3CR1	CDC25B
9.60929286030017e-229	0.593089	0.701	0.471	2.36023e-224	NK_FCGR3A_CX3CR1	PPP1R18
3.65321008856926e-227	1.3234	0.266	0.095	8.97301e-223	NK_FCGR3A_CX3CR1	LINC00299
8.38581366747547e-227	1.07113	0.359	0.161	2.05972e-222	NK_FCGR3A_CX3CR1	TSPAN14
7.75206151900229e-225	1.2795	0.287	0.112	1.90406e-220	NK_FCGR3A_CX3CR1	CYTH4
5.25597667464381e-223	0.876017	0.46	0.236	1.29097e-218	NK_FCGR3A_CX3CR1	IGFBP7
9.02551733166398e-223	1.45034	0.239	0.08	2.21685e-218	NK_FCGR3A_CX3CR1	VCL
1.80558031607327e-219	0.79443	0.514	0.295	4.43487e-215	NK_FCGR3A_CX3CR1	ARRB2
4.64962956227032e-217	0.969962	0.392	0.187	1.14204e-212	NK_FCGR3A_CX3CR1	RASGRP2
5.1555893691137e-217	0.758105	0.536	0.32	1.26632e-212	NK_FCGR3A_CX3CR1	RASSF1
7.3043066845299e-216	0.994702	0.379	0.18	1.79408e-211	NK_FCGR3A_CX3CR1	ARHGAP25
2.59582238635253e-214	1.58634	0.209	0.064	6.37586e-210	NK_FCGR3A_CX3CR1	GRAP2
4.69205755837889e-214	0.554255	0.708	0.491	1.15246e-209	NK_FCGR3A_CX3CR1	PSMB10
1.62697819131409e-213	0.951102	0.398	0.193	3.99618e-209	NK_FCGR3A_CX3CR1	GIMAP1
1.98584146137144e-210	1.50665	0.217	0.07	4.87762e-206	NK_FCGR3A_CX3CR1	PLOD1
1.09296710470425e-208	0.765459	0.515	0.295	2.68455e-204	NK_FCGR3A_CX3CR1	IL10RA
8.74768343619249e-207	0.796542	0.49	0.278	2.14861e-202	NK_FCGR3A_CX3CR1	ZYX
4.36532934762509e-198	0.539638	0.768	0.509	1.07221e-193	NK_FCGR3A_CX3CR1	VIM
7.3950666772942e-198	0.701692	0.553	0.338	1.81638e-193	NK_FCGR3A_CX3CR1	SYTL1
9.98815080549545e-197	0.745759	0.506	0.29	2.45329e-192	NK_FCGR3A_CX3CR1	LINC00861
4.1264833879644e-194	0.615161	0.635	0.409	1.01355e-189	NK_FCGR3A_CX3CR1	HLA-DPA1
9.70778385719501e-192	0.79048	0.468	0.267	2.38443e-187	NK_FCGR3A_CX3CR1	LAT
1.0982918539811e-191	1.08908	0.307	0.137	2.69762e-187	NK_FCGR3A_CX3CR1	LAIR1
1.16694664574388e-190	1.22768	0.259	0.104	2.86625e-186	NK_FCGR3A_CX3CR1	C11orf21
2.93207707022751e-190	1.4384	0.215	0.075	7.20177e-186	NK_FCGR3A_CX3CR1	PTMS
8.29478775068473e-190	0.794856	0.463	0.267	2.03737e-185	NK_FCGR3A_CX3CR1	MIEN1
2.40144487531291e-189	0.95865	0.361	0.179	5.89843e-185	NK_FCGR3A_CX3CR1	C1orf162
5.72278720902575e-189	1.15262	0.271	0.111	1.40563e-184	NK_FCGR3A_CX3CR1	BATF
1.24606037350476e-187	0.713169	0.518	0.312	3.06057e-183	NK_FCGR3A_CX3CR1	SAMD3
1.80660277018598e-186	1.14455	0.271	0.111	4.43738e-182	NK_FCGR3A_CX3CR1	S1PR1
2.65525420666195e-186	0.924263	0.372	0.187	6.52184e-182	NK_FCGR3A_CX3CR1	LYAR
9.63871924622502e-186	0.812394	0.445	0.249	2.36746e-181	NK_FCGR3A_CX3CR1	CCDC88C
1.09493841360349e-185	0.45726	0.786	0.585	2.68939e-181	NK_FCGR3A_CX3CR1	SUN2
1.49327749203434e-182	0.910567	0.376	0.197	3.66779e-178	NK_FCGR3A_CX3CR1	PYCARD
3.03369568522712e-181	0.672023	0.542	0.335	7.45136e-177	NK_FCGR3A_CX3CR1	RCSD1
3.25750218726001e-180	0.520415	0.711	0.497	8.00108e-176	NK_FCGR3A_CX3CR1	MBP
1.54439495619823e-178	0.678367	0.536	0.326	3.79334e-174	NK_FCGR3A_CX3CR1	FCRL6
3.9656278234318e-178	0.423177	0.791	0.61	9.74038e-174	NK_FCGR3A_CX3CR1	TRBC1
4.07128485525769e-175	1.13711	0.259	0.107	9.99989e-171	NK_FCGR3A_CX3CR1	RP11-81H14.2
6.46607967922504e-175	0.673632	0.537	0.312	1.5882e-170	NK_FCGR3A_CX3CR1	DSTN
8.16314229679859e-175	1.09256	0.281	0.125	2.00503e-170	NK_FCGR3A_CX3CR1	PLEKHA1
1.07377980317196e-174	0.639564	0.558	0.357	2.63742e-170	NK_FCGR3A_CX3CR1	CYFIP2
1.90701871538774e-174	1.38964	0.206	0.074	4.68402e-170	NK_FCGR3A_CX3CR1	GAB3
6.10088207950235e-174	0.975737	0.317	0.149	1.4985e-169	NK_FCGR3A_CX3CR1	TMEM173
7.85908795102921e-174	0.234861	0.966	0.863	1.93035e-169	NK_FCGR3A_CX3CR1	ITGB2
8.07599913726324e-174	1.02869	0.296	0.132	1.98363e-169	NK_FCGR3A_CX3CR1	AKR1C3
8.29764648249851e-174	0.7253	0.482	0.289	2.03807e-169	NK_FCGR3A_CX3CR1	ARHGAP30
8.32915952947613e-174	0.57254	0.706	0.447	2.04581e-169	NK_FCGR3A_CX3CR1	ARL4C
3.89545983827499e-173	0.822418	0.415	0.236	9.56803e-169	NK_FCGR3A_CX3CR1	PTPN18
8.09863556614568e-173	0.877301	0.371	0.191	1.98919e-168	NK_FCGR3A_CX3CR1	PIK3R5
9.64825857801897e-173	0.489358	0.714	0.515	2.36981e-168	NK_FCGR3A_CX3CR1	ANXA6
2.43799925646744e-172	0.383154	0.876	0.683	5.98821e-168	NK_FCGR3A_CX3CR1	SPON2
2.32141418663989e-168	0.416308	0.805	0.609	5.70186e-164	NK_FCGR3A_CX3CR1	PSMB9
9.26780990567434e-168	0.606199	0.572	0.381	2.27636e-163	NK_FCGR3A_CX3CR1	FGR
2.19067744206545e-166	0.387431	0.821	0.643	5.38074e-162	NK_FCGR3A_CX3CR1	ARPC1B
5.01275013557967e-166	0.449879	0.761	0.565	1.23123e-161	NK_FCGR3A_CX3CR1	PRR13
1.12993321907732e-165	0.894868	0.356	0.186	2.77534e-161	NK_FCGR3A_CX3CR1	TSPAN32
2.11756657107934e-165	1.20521	0.238	0.099	5.20117e-161	NK_FCGR3A_CX3CR1	FUT11
3.00934223824836e-165	0.699081	0.488	0.288	7.39155e-161	NK_FCGR3A_CX3CR1	CD300A
4.80559086994707e-165	0.228754	0.98	0.881	1.18035e-160	NK_FCGR3A_CX3CR1	PRF1
7.63049783072505e-165	0.669346	0.514	0.318	1.8742e-160	NK_FCGR3A_CX3CR1	C5orf56
8.09262395307658e-164	0.74877	0.446	0.264	1.98771e-159	NK_FCGR3A_CX3CR1	CTDSP1
9.71018055050272e-163	1.05777	0.287	0.138	2.38501e-158	NK_FCGR3A_CX3CR1	BLOC1S1
4.13351336072514e-161	0.852051	0.361	0.188	1.01527e-156	NK_FCGR3A_CX3CR1	ITGAM
1.46486702037239e-159	0.820143	0.388	0.216	3.59801e-155	NK_FCGR3A_CX3CR1	NFATC3
7.30123563560132e-159	0.972556	0.314	0.159	1.79333e-154	NK_FCGR3A_CX3CR1	CD320
9.56229403709838e-159	0.628297	0.536	0.348	2.34869e-154	NK_FCGR3A_CX3CR1	CSK
6.64780020922711e-158	0.384695	0.831	0.646	1.63283e-153	NK_FCGR3A_CX3CR1	UCP2
1.90573103851944e-157	0.575614	0.586	0.393	4.68086e-153	NK_FCGR3A_CX3CR1	SHISA5
1.34733665609196e-156	0.725557	0.443	0.257	3.30933e-152	NK_FCGR3A_CX3CR1	GLRX
3.4137393679215e-156	1.0333	0.268	0.12	8.38483e-152	NK_FCGR3A_CX3CR1	PRR5
4.21121448415848e-156	0.858332	0.357	0.19	1.03436e-151	NK_FCGR3A_CX3CR1	IGF2R
4.23008456796061e-156	0.579681	0.593	0.387	1.03899e-151	NK_FCGR3A_CX3CR1	TPST2
8.26767279587935e-156	0.581073	0.578	0.384	2.03071e-151	NK_FCGR3A_CX3CR1	GTF3A
1.60805989466918e-154	1.05157	0.268	0.123	3.94972e-150	NK_FCGR3A_CX3CR1	CCM2
1.08135135752572e-153	0.596651	0.567	0.365	2.65602e-149	NK_FCGR3A_CX3CR1	GNPTAB
1.89331590046013e-153	0.733614	0.431	0.254	4.65036e-149	NK_FCGR3A_CX3CR1	PTPN6
3.60456984503059e-152	1.12854	0.235	0.1	8.85354e-148	NK_FCGR3A_CX3CR1	CLEC2D
7.72512245124959e-152	0.392626	0.823	0.633	1.89744e-147	NK_FCGR3A_CX3CR1	BIN2
8.43058829598737e-152	1.00755	0.266	0.12	2.07072e-147	NK_FCGR3A_CX3CR1	PTGDS
1.64501779461763e-151	1.15203	0.236	0.102	4.04049e-147	NK_FCGR3A_CX3CR1	RNPEPL1
1.82864577860787e-151	0.72516	0.439	0.265	4.49152e-147	NK_FCGR3A_CX3CR1	GLIPR2
2.70687229079801e-151	0.863925	0.348	0.188	6.64862e-147	NK_FCGR3A_CX3CR1	RAB37
9.69732760673738e-150	0.560328	0.584	0.398	2.38186e-145	NK_FCGR3A_CX3CR1	SASH3
5.82511377149205e-149	0.632011	0.508	0.325	1.43076e-144	NK_FCGR3A_CX3CR1	TSPO
5.14517755990853e-148	1.00301	0.278	0.135	1.26376e-143	NK_FCGR3A_CX3CR1	TNFRSF1A
7.32652871595619e-148	0.455839	0.706	0.519	1.79954e-143	NK_FCGR3A_CX3CR1	ZAP70
1.81608121625562e-147	0.492719	0.687	0.485	4.46066e-143	NK_FCGR3A_CX3CR1	IL32
1.91982610739972e-147	0.784752	0.388	0.227	4.71548e-143	NK_FCGR3A_CX3CR1	TADA3
2.21697721760214e-146	0.5089	0.652	0.453	5.44534e-142	NK_FCGR3A_CX3CR1	C12orf57
1.34656148890799e-144	1.1767	0.216	0.09	3.30742e-140	NK_FCGR3A_CX3CR1	TIMP1
2.2524944034978e-141	0.841286	0.341	0.186	5.53258e-137	NK_FCGR3A_CX3CR1	IFI27L2
1.2333366034441e-140	0.368569	0.813	0.64	3.02932e-136	NK_FCGR3A_CX3CR1	LIMD2
1.01884984599169e-138	0.585739	0.533	0.352	2.5025e-134	NK_FCGR3A_CX3CR1	CYTH1
8.62552418570936e-137	0.907186	0.3	0.157	2.1186e-132	NK_FCGR3A_CX3CR1	VPS26B
1.80113718538929e-136	0.538325	0.59	0.395	4.42395e-132	NK_FCGR3A_CX3CR1	RABAC1
1.62806257195856e-135	0.682839	0.435	0.272	3.99885e-131	NK_FCGR3A_CX3CR1	TSC22D4
4.72098242654653e-135	0.365921	0.821	0.643	1.15957e-130	NK_FCGR3A_CX3CR1	GABARAP
1.7126241083805e-133	0.506983	0.622	0.431	4.20655e-129	NK_FCGR3A_CX3CR1	BTN3A2
2.30025017974672e-133	0.886667	0.305	0.163	5.64987e-129	NK_FCGR3A_CX3CR1	HLA-DRB5
6.40327876351128e-133	0.794019	0.349	0.198	1.57277e-128	NK_FCGR3A_CX3CR1	CASP1
1.64188810182735e-132	0.631554	0.469	0.296	4.03281e-128	NK_FCGR3A_CX3CR1	LRP10
2.12623082252191e-129	0.533387	0.569	0.374	5.22245e-125	NK_FCGR3A_CX3CR1	PYHIN1
1.90218138383065e-128	1.12074	0.2	0.084	4.67214e-124	NK_FCGR3A_CX3CR1	RASSF4
7.91480617038332e-128	0.961163	0.261	0.131	1.94403e-123	NK_FCGR3A_CX3CR1	ZNF276
1.11090910892986e-127	0.814915	0.302	0.154	2.72861e-123	NK_FCGR3A_CX3CR1	LAIR2
2.43857963828336e-126	1.013	0.219	0.096	5.98964e-122	NK_FCGR3A_CX3CR1	KIR3DL2
1.45356749148316e-125	0.698294	0.398	0.245	3.57025e-121	NK_FCGR3A_CX3CR1	FBXW5
1.56458554089967e-125	0.514209	0.578	0.401	3.84294e-121	NK_FCGR3A_CX3CR1	LAMTOR4
5.26472520422572e-125	0.535982	0.548	0.377	1.29312e-120	NK_FCGR3A_CX3CR1	ADD3
4.38794324438007e-124	0.579837	0.495	0.325	1.07777e-119	NK_FCGR3A_CX3CR1	HLA-DRB1
6.13397385084641e-124	0.587217	0.482	0.314	1.50663e-119	NK_FCGR3A_CX3CR1	SAMHD1
7.52151632192773e-124	0.473593	0.628	0.449	1.84743e-119	NK_FCGR3A_CX3CR1	KRTCAP2
1.41714896143253e-123	1.04453	0.212	0.094	3.4808e-119	NK_FCGR3A_CX3CR1	FAM53B
2.7647568612328e-123	0.731985	0.371	0.225	6.7908e-119	NK_FCGR3A_CX3CR1	MRPS34
3.06959039883151e-123	0.457184	0.638	0.468	7.53953e-119	NK_FCGR3A_CX3CR1	PRELID1
1.24098861230907e-122	0.940423	0.254	0.127	3.04812e-118	NK_FCGR3A_CX3CR1	IL12RB1
3.77947952496027e-121	0.84644	0.281	0.145	9.28316e-117	NK_FCGR3A_CX3CR1	PARP15
5.85601687774456e-121	0.433744	0.662	0.49	1.43835e-116	NK_FCGR3A_CX3CR1	ARPC5
6.14377081006633e-121	0.683729	0.381	0.221	1.50903e-116	NK_FCGR3A_CX3CR1	F2R
1.45551475348543e-119	0.394058	0.725	0.556	3.57504e-115	NK_FCGR3A_CX3CR1	RNF213
1.36368770981368e-118	0.675255	0.388	0.231	3.34949e-114	NK_FCGR3A_CX3CR1	C10orf54
1.6090649083052e-118	0.497466	0.598	0.408	3.95219e-114	NK_FCGR3A_CX3CR1	S100A11
6.22768248043373e-116	0.575222	0.47	0.313	1.52964e-111	NK_FCGR3A_CX3CR1	IDH2
3.76193707131537e-115	0.368972	0.746	0.586	9.24007e-111	NK_FCGR3A_CX3CR1	UQCR11
5.39836985946363e-115	0.795733	0.282	0.146	1.32595e-110	NK_FCGR3A_CX3CR1	MTSS1
1.14773253260294e-113	0.548207	0.5	0.331	2.81906e-109	NK_FCGR3A_CX3CR1	PTPN4
2.19053196643567e-113	0.595461	0.449	0.292	5.38038e-109	NK_FCGR3A_CX3CR1	RASAL3
1.76660934330141e-112	0.680717	0.367	0.22	4.33915e-108	NK_FCGR3A_CX3CR1	SYNGR1
3.93484036527797e-112	0.740535	0.33	0.192	9.66475e-108	NK_FCGR3A_CX3CR1	MED15
6.34999630948325e-112	0.189746	0.983	0.896	1.55969e-107	NK_FCGR3A_CX3CR1	CTSW
1.07018835363328e-110	0.797019	0.295	0.166	2.6286e-106	NK_FCGR3A_CX3CR1	CYB561D2
2.93583181707172e-110	0.856204	0.252	0.13	7.21099e-106	NK_FCGR3A_CX3CR1	GIMAP6
4.01667229185958e-110	0.703855	0.347	0.205	9.86575e-106	NK_FCGR3A_CX3CR1	GK5
1.14617841259971e-109	0.61944	0.406	0.253	2.81524e-105	NK_FCGR3A_CX3CR1	GBP5
1.45142172319401e-109	0.518904	0.518	0.358	3.56498e-105	NK_FCGR3A_CX3CR1	TBCB
2.01096839702663e-108	0.948742	0.234	0.12	4.93934e-104	NK_FCGR3A_CX3CR1	PPM1M
3.50953513028575e-108	0.773425	0.3	0.17	8.62012e-104	NK_FCGR3A_CX3CR1	MLLT6
3.99651410904538e-108	0.905649	0.243	0.125	9.81624e-104	NK_FCGR3A_CX3CR1	C6orf1
1.27379217031957e-107	0.223606	0.955	0.841	3.12869e-103	NK_FCGR3A_CX3CR1	CD99
1.52215998410729e-107	1.00459	0.203	0.096	3.73873e-103	NK_FCGR3A_CX3CR1	TMEM256-PLSCR3
3.57527099317346e-107	0.546818	0.478	0.314	8.78158e-103	NK_FCGR3A_CX3CR1	SORL1
4.07447750687112e-106	0.629352	0.399	0.255	1.00077e-101	NK_FCGR3A_CX3CR1	FERMT3
6.00777235143128e-106	0.553496	0.472	0.318	1.47563e-101	NK_FCGR3A_CX3CR1	RNF167
7.72251651917968e-106	0.898476	0.235	0.12	1.8968e-101	NK_FCGR3A_CX3CR1	NMUR1
7.99746244607635e-106	0.49067	0.545	0.386	1.96434e-101	NK_FCGR3A_CX3CR1	ITGAL
2.6507292217469e-105	0.48456	0.552	0.382	6.51072e-101	NK_FCGR3A_CX3CR1	LCP2
8.57902757642029e-105	0.810525	0.267	0.144	2.10718e-100	NK_FCGR3A_CX3CR1	JAZF1
8.65207519052255e-105	0.152509	0.984	0.926	2.12512e-100	NK_FCGR3A_CX3CR1	CYBA
1.87529521171147e-104	0.68661	0.325	0.186	4.6061e-100	NK_FCGR3A_CX3CR1	KLRG1
3.65812689197644e-103	0.782142	0.288	0.165	8.98509e-99	NK_FCGR3A_CX3CR1	TEX264
7.0729833568214e-103	0.63913	0.379	0.239	1.73727e-98	NK_FCGR3A_CX3CR1	RNF126
7.18986580227101e-103	0.631541	0.392	0.25	1.76597e-98	NK_FCGR3A_CX3CR1	TMEM160
7.90377784629969e-103	0.543623	0.466	0.319	1.94133e-98	NK_FCGR3A_CX3CR1	TRDC
1.91513606677119e-101	0.67275	0.319	0.18	4.70396e-97	NK_FCGR3A_CX3CR1	ADRB2
4.31403612937549e-101	0.754005	0.281	0.156	1.05961e-96	NK_FCGR3A_CX3CR1	OSBPL5
3.14254836021042e-100	0.372684	0.702	0.543	7.71873e-96	NK_FCGR3A_CX3CR1	VAMP8
3.92679413252542e-100	0.390467	0.708	0.525	9.64499e-96	NK_FCGR3A_CX3CR1	ZEB2
4.1384086977609e-100	0.846596	0.254	0.139	1.01648e-95	NK_FCGR3A_CX3CR1	SH3BP2
4.35423963138929e-100	0.388881	0.664	0.51	1.06949e-95	NK_FCGR3A_CX3CR1	SEPT9
4.55092052556532e-100	0.370714	0.705	0.546	1.1178e-95	NK_FCGR3A_CX3CR1	BRK1
4.66379987980409e-100	0.661904	0.359	0.228	1.14552e-95	NK_FCGR3A_CX3CR1	APOBEC3C
1.58451997539982e-99	0.389813	0.662	0.506	3.8919e-95	NK_FCGR3A_CX3CR1	TRAPPC1
3.26515390717534e-99	0.492792	0.518	0.367	8.01987e-95	NK_FCGR3A_CX3CR1	BAX
9.00408876379775e-99	0.323009	0.764	0.617	2.21158e-94	NK_FCGR3A_CX3CR1	CAP1
9.39395934103017e-99	0.546169	0.451	0.3	2.30734e-94	NK_FCGR3A_CX3CR1	ADAM8
2.882452723865e-98	0.651286	0.329	0.192	7.07988e-94	NK_FCGR3A_CX3CR1	CDC42EP3
7.65719241751012e-98	0.689187	0.327	0.2	1.88076e-93	NK_FCGR3A_CX3CR1	ITGB1BP1
2.36161978475836e-97	0.431953	0.6	0.439	5.80061e-93	NK_FCGR3A_CX3CR1	SPN
3.93668082389081e-96	0.527644	0.464	0.311	9.66928e-92	NK_FCGR3A_CX3CR1	VAMP2
4.00917143861063e-96	0.459287	0.568	0.404	9.84733e-92	NK_FCGR3A_CX3CR1	PPP2R5C
3.26250190682802e-95	0.740883	0.293	0.174	8.01336e-91	NK_FCGR3A_CX3CR1	PDLIM2
2.58154809976333e-94	0.432502	0.605	0.43	6.3408e-90	NK_FCGR3A_CX3CR1	TUBB
9.60335857491626e-94	0.673489	0.329	0.204	2.35878e-89	NK_FCGR3A_CX3CR1	SDF2L1
1.0698809498651e-93	0.693635	0.317	0.195	2.62784e-89	NK_FCGR3A_CX3CR1	ARPC4
1.26833621392028e-93	0.778649	0.275	0.161	3.11529e-89	NK_FCGR3A_CX3CR1	MIF4GD
2.53458999914591e-93	0.847604	0.225	0.119	6.22546e-89	NK_FCGR3A_CX3CR1	NPRL2
4.19118182210307e-93	0.334303	0.744	0.594	1.02944e-88	NK_FCGR3A_CX3CR1	TRBC2
4.29929244567716e-93	0.376035	0.675	0.518	1.05599e-88	NK_FCGR3A_CX3CR1	PRMT2
6.27489997048875e-93	0.48575	0.507	0.356	1.54124e-88	NK_FCGR3A_CX3CR1	STK10
7.72651771734048e-93	0.473927	0.516	0.365	1.89779e-88	NK_FCGR3A_CX3CR1	NDUFA12
9.31814730268207e-93	0.594232	0.387	0.255	2.28872e-88	NK_FCGR3A_CX3CR1	MINOS1
1.13460403949714e-92	0.42328	0.586	0.436	2.78681e-88	NK_FCGR3A_CX3CR1	NEDD8
4.18370964742729e-92	0.62636	0.355	0.227	1.0276e-87	NK_FCGR3A_CX3CR1	SH3BP1
5.78289698479425e-92	0.41452	0.619	0.456	1.4204e-87	NK_FCGR3A_CX3CR1	DOK2
7.82512375056144e-92	0.438905	0.566	0.415	1.92201e-87	NK_FCGR3A_CX3CR1	SIGIRR
1.05297741201079e-91	0.450041	0.542	0.395	2.58632e-87	NK_FCGR3A_CX3CR1	DAD1
1.37315744211469e-91	0.543526	0.425	0.279	3.37275e-87	NK_FCGR3A_CX3CR1	CEP78
1.39699122174633e-91	0.58558	0.389	0.256	3.43129e-87	NK_FCGR3A_CX3CR1	PTPRA
2.53278520745202e-91	0.449462	0.548	0.398	6.22103e-87	NK_FCGR3A_CX3CR1	SCP2
3.85019091986712e-91	0.508221	0.467	0.319	9.45684e-87	NK_FCGR3A_CX3CR1	TNFRSF14
5.36302895274975e-91	0.594361	0.379	0.246	1.31727e-86	NK_FCGR3A_CX3CR1	TMC8
9.85498320258264e-91	0.383919	0.634	0.488	2.42058e-86	NK_FCGR3A_CX3CR1	WDR1
1.30885870698094e-90	0.826703	0.228	0.121	3.21482e-86	NK_FCGR3A_CX3CR1	PRR5L
1.38502751402464e-88	0.179899	0.969	0.879	3.4019e-84	NK_FCGR3A_CX3CR1	PTPRCAP
1.90255732655949e-88	0.533544	0.431	0.299	4.67306e-84	NK_FCGR3A_CX3CR1	SSNA1
2.04572075388887e-88	0.827456	0.244	0.14	5.0247e-84	NK_FCGR3A_CX3CR1	CHST2
2.28613716212029e-88	0.663256	0.331	0.213	5.61521e-84	NK_FCGR3A_CX3CR1	NAA38
3.42601776378573e-88	0.787748	0.246	0.138	8.41498e-84	NK_FCGR3A_CX3CR1	ADCY7
5.77706148240877e-88	0.508891	0.458	0.31	1.41896e-83	NK_FCGR3A_CX3CR1	RAB29
8.69347983634566e-88	0.946661	0.2	0.105	2.13529e-83	NK_FCGR3A_CX3CR1	ARHGAP1
8.89472752349065e-88	0.657423	0.328	0.209	2.18472e-83	NK_FCGR3A_CX3CR1	MFSD10
1.49137379226464e-87	0.449613	0.527	0.383	3.66311e-83	NK_FCGR3A_CX3CR1	ATP5J
3.91903787491296e-85	0.733305	0.266	0.156	9.62594e-81	NK_FCGR3A_CX3CR1	LSM10
4.58949579284101e-85	0.733474	0.26	0.15	1.12727e-80	NK_FCGR3A_CX3CR1	PQLC3
5.74783890901736e-85	0.703161	0.281	0.168	1.41178e-80	NK_FCGR3A_CX3CR1	MRPL34
7.59091613910139e-85	0.525817	0.426	0.294	1.86448e-80	NK_FCGR3A_CX3CR1	POLD4
7.91652229558203e-85	0.367702	0.643	0.5	1.94446e-80	NK_FCGR3A_CX3CR1	ARL6IP4
1.2121527501365e-84	0.488381	0.463	0.321	2.97729e-80	NK_FCGR3A_CX3CR1	POLR3GL
1.77953869229735e-84	0.706489	0.263	0.151	4.3709e-80	NK_FCGR3A_CX3CR1	ZNF600
3.43057995326394e-84	0.552811	0.396	0.268	8.42619e-80	NK_FCGR3A_CX3CR1	TWF2
1.56487041622823e-83	0.378851	0.618	0.473	3.84363e-79	NK_FCGR3A_CX3CR1	PGAM1
9.68701250183891e-83	0.621003	0.339	0.222	2.37932e-78	NK_FCGR3A_CX3CR1	FLOT2
1.24829403902619e-82	0.329319	0.748	0.587	3.06606e-78	NK_FCGR3A_CX3CR1	ARL6IP5
4.08686577330745e-82	0.742964	0.263	0.157	1.00382e-77	NK_FCGR3A_CX3CR1	USB1
1.27970390749136e-81	0.429548	0.54	0.388	3.14321e-77	NK_FCGR3A_CX3CR1	CARD16
1.57652539091672e-81	0.514811	0.426	0.293	3.87226e-77	NK_FCGR3A_CX3CR1	DGKZ
1.83982726656226e-81	0.763029	0.24	0.137	4.51898e-77	NK_FCGR3A_CX3CR1	LINC01138
1.96172896548639e-81	0.744223	0.256	0.151	4.8184e-77	NK_FCGR3A_CX3CR1	CAPNS1
3.8580791027175e-81	0.58472	0.361	0.243	9.47621e-77	NK_FCGR3A_CX3CR1	SSBP4
7.47450610068517e-81	0.557658	0.373	0.246	1.83589e-76	NK_FCGR3A_CX3CR1	C19orf66
3.89989921508626e-80	0.521623	0.415	0.288	9.57893e-76	NK_FCGR3A_CX3CR1	HMHA1
7.61953769763351e-80	0.661078	0.293	0.181	1.87151e-75	NK_FCGR3A_CX3CR1	ZBP1
8.39415758716505e-80	0.503896	0.416	0.278	2.06177e-75	NK_FCGR3A_CX3CR1	ARHGEF3
8.66716792583356e-80	0.587571	0.345	0.225	2.12883e-75	NK_FCGR3A_CX3CR1	PCSK7
1.5350236420237e-79	0.539413	0.367	0.235	3.77033e-75	NK_FCGR3A_CX3CR1	PIM1
2.58969824918169e-79	0.65302	0.295	0.183	6.36082e-75	NK_FCGR3A_CX3CR1	S1PR4
2.94570349786118e-79	0.311964	0.761	0.609	7.23524e-75	NK_FCGR3A_CX3CR1	GPSM3
3.36763412018995e-79	0.755836	0.241	0.139	8.27158e-75	NK_FCGR3A_CX3CR1	ZMYM6NB
6.20566547256638e-79	0.348951	0.659	0.514	1.52424e-74	NK_FCGR3A_CX3CR1	ATP5G3
7.81296993044373e-79	0.448195	0.493	0.36	1.91902e-74	NK_FCGR3A_CX3CR1	NDUFB10
1.38780689491981e-78	0.788964	0.226	0.128	3.40873e-74	NK_FCGR3A_CX3CR1	CTBP2
4.61401330628213e-78	0.823753	0.217	0.123	1.13329e-73	NK_FCGR3A_CX3CR1	DUSP23
5.7813870265384e-78	0.463708	0.474	0.335	1.42002e-73	NK_FCGR3A_CX3CR1	C1orf21
1.38647433632748e-77	0.669366	0.266	0.158	3.40546e-73	NK_FCGR3A_CX3CR1	UBE2F
3.18261049112277e-77	0.72725	0.249	0.148	7.81713e-73	NK_FCGR3A_CX3CR1	ZBTB8OS
5.00561277970314e-77	0.564039	0.35	0.229	1.22948e-72	NK_FCGR3A_CX3CR1	PSMB8-AS1
1.2709335108869e-76	0.787964	0.221	0.126	3.12167e-72	NK_FCGR3A_CX3CR1	MIR4435-2HG
2.22068632381554e-76	0.707972	0.268	0.166	5.45445e-72	NK_FCGR3A_CX3CR1	PLEKHJ1
7.22779949076385e-76	0.541453	0.378	0.259	1.77529e-71	NK_FCGR3A_CX3CR1	TMEM109
7.25088582020779e-76	0.446307	0.48	0.343	1.78096e-71	NK_FCGR3A_CX3CR1	PTGDR
2.03694129326163e-75	0.373567	0.603	0.464	5.00314e-71	NK_FCGR3A_CX3CR1	PTP4A2
3.20678251909588e-75	0.330742	0.678	0.537	7.8765e-71	NK_FCGR3A_CX3CR1	ATP5D
1.67570397183116e-74	0.457804	0.46	0.332	4.11586e-70	NK_FCGR3A_CX3CR1	LAMTOR1
1.85290816347469e-74	0.600321	0.33	0.221	4.55111e-70	NK_FCGR3A_CX3CR1	RNF187
2.63897363818756e-74	0.746089	0.225	0.129	6.48185e-70	NK_FCGR3A_CX3CR1	ZBTB44
2.97734832929037e-74	0.778161	0.218	0.125	7.31296e-70	NK_FCGR3A_CX3CR1	SLC25A20
7.42611067314298e-74	0.252571	0.865	0.729	1.824e-69	NK_FCGR3A_CX3CR1	CCND3
1.25660319185531e-73	0.698661	0.234	0.135	3.08647e-69	NK_FCGR3A_CX3CR1	BCL2L1
1.82767022738804e-73	0.426161	0.5	0.358	4.48912e-69	NK_FCGR3A_CX3CR1	CD2
4.24233477394526e-73	0.292887	0.74	0.604	1.042e-68	NK_FCGR3A_CX3CR1	COX6B1
6.47935336901858e-73	0.473532	0.436	0.308	1.59146e-68	NK_FCGR3A_CX3CR1	ISCU
9.56645172704679e-72	0.44926	0.463	0.349	2.34971e-67	NK_FCGR3A_CX3CR1	ATP5I
1.46054713113755e-71	0.710404	0.242	0.146	3.5874e-67	NK_FCGR3A_CX3CR1	LENG8
2.24923217620401e-71	0.696701	0.247	0.149	5.52456e-67	NK_FCGR3A_CX3CR1	TRPV2
4.1266981140413e-71	0.578381	0.326	0.217	1.0136e-66	NK_FCGR3A_CX3CR1	MFNG
1.53942824560216e-70	0.55234	0.34	0.228	3.78114e-66	NK_FCGR3A_CX3CR1	C17orf62
1.55638827043559e-70	0.649195	0.278	0.178	3.8228e-66	NK_FCGR3A_CX3CR1	NDUFB3
2.73656961631303e-70	0.508406	0.387	0.273	6.72156e-66	NK_FCGR3A_CX3CR1	SNX17
4.74967552806793e-70	0.342062	0.654	0.5	1.16662e-65	NK_FCGR3A_CX3CR1	CD48
5.39694223709137e-70	0.289443	0.74	0.606	1.3256e-65	NK_FCGR3A_CX3CR1	MT-ND6
1.94377928150968e-69	0.409384	0.491	0.366	4.77431e-65	NK_FCGR3A_CX3CR1	BANF1
2.81616373959769e-69	0.408988	0.505	0.368	6.91706e-65	NK_FCGR3A_CX3CR1	PPP3CC
4.03995630431597e-69	0.216758	0.89	0.773	9.92294e-65	NK_FCGR3A_CX3CR1	TPM3
4.84458378053638e-69	0.396857	0.525	0.389	1.18993e-64	NK_FCGR3A_CX3CR1	ATM
6.8758925652127e-69	0.578535	0.302	0.194	1.68886e-64	NK_FCGR3A_CX3CR1	AC006129.2
1.0428744140262e-68	0.731991	0.23	0.139	2.56151e-64	NK_FCGR3A_CX3CR1	ESYT1
1.10244472990294e-68	0.590155	0.313	0.208	2.70782e-64	NK_FCGR3A_CX3CR1	NCBP2-AS2
1.30173738745268e-68	0.402391	0.524	0.397	3.19733e-64	NK_FCGR3A_CX3CR1	ABHD17A
5.71559959701239e-68	0.764092	0.204	0.117	1.40387e-63	NK_FCGR3A_CX3CR1	NUDT22
4.13322346139374e-67	0.629469	0.268	0.169	1.0152e-62	NK_FCGR3A_CX3CR1	PHF11
2.18829098880758e-66	0.267057	0.767	0.636	5.37488e-62	NK_FCGR3A_CX3CR1	C9orf142
2.23998727134909e-66	0.568743	0.31	0.205	5.50186e-62	NK_FCGR3A_CX3CR1	CDKN2D
3.3706755238434e-66	0.134163	0.984	0.921	8.27905e-62	NK_FCGR3A_CX3CR1	MYL12A
4.43462295765782e-66	0.32392	0.645	0.511	1.08923e-61	NK_FCGR3A_CX3CR1	PSMB8
4.94244923489158e-66	0.637531	0.26	0.163	1.21396e-61	NK_FCGR3A_CX3CR1	ATP2A3
5.59804324635444e-66	0.376865	0.54	0.416	1.37499e-61	NK_FCGR3A_CX3CR1	TMEM258
1.15920055789259e-65	0.555708	0.323	0.218	2.84723e-61	NK_FCGR3A_CX3CR1	HPS1
1.35170442516647e-65	0.695156	0.226	0.136	3.32006e-61	NK_FCGR3A_CX3CR1	EIF4EBP2
2.37605643379377e-65	0.474089	0.393	0.28	5.83607e-61	NK_FCGR3A_CX3CR1	NT5C
3.69383110416668e-65	0.714008	0.203	0.116	9.07279e-61	NK_FCGR3A_CX3CR1	NLRC5
4.94940649531391e-65	0.47175	0.4	0.29	1.21567e-60	NK_FCGR3A_CX3CR1	AP2S1
7.5545584028678e-65	0.229119	0.85	0.727	1.85555e-60	NK_FCGR3A_CX3CR1	EVL
8.50827198026939e-65	0.347659	0.596	0.463	2.0898e-60	NK_FCGR3A_CX3CR1	FKBP8
1.7261106792034e-64	0.516923	0.357	0.25	4.23967e-60	NK_FCGR3A_CX3CR1	POLR2J
3.22367803649166e-64	0.394588	0.493	0.372	7.918e-60	NK_FCGR3A_CX3CR1	PKM
1.25142595222748e-63	0.522882	0.343	0.237	3.07375e-59	NK_FCGR3A_CX3CR1	NDUFA11
1.85913399564527e-63	0.687583	0.219	0.131	4.5664e-59	NK_FCGR3A_CX3CR1	GMIP
5.42399971650022e-63	0.441309	0.423	0.297	1.33224e-58	NK_FCGR3A_CX3CR1	PLEKHF1
7.6574298754102e-63	0.455897	0.405	0.292	1.88082e-58	NK_FCGR3A_CX3CR1	TAOK3
7.71128590247869e-63	0.356998	0.549	0.429	1.89405e-58	NK_FCGR3A_CX3CR1	USMG5
4.26717289703641e-62	0.361666	0.539	0.418	1.0481e-57	NK_FCGR3A_CX3CR1	NDUFB9
7.26971200066394e-62	0.517855	0.332	0.228	1.78559e-57	NK_FCGR3A_CX3CR1	PRDX2
8.66789033224853e-62	0.755318	0.203	0.121	2.12901e-57	NK_FCGR3A_CX3CR1	ETHE1
1.06651960893844e-61	0.172729	0.924	0.834	2.61959e-57	NK_FCGR3A_CX3CR1	LSP1
1.38271453847765e-61	0.659069	0.225	0.137	3.39622e-57	NK_FCGR3A_CX3CR1	DOCK11
2.31093803251995e-61	0.560621	0.306	0.207	5.67613e-57	NK_FCGR3A_CX3CR1	SHKBP1
7.70326994301526e-61	0.72667	0.211	0.128	1.89208e-56	NK_FCGR3A_CX3CR1	CHCHD5
1.32589716870262e-60	0.587854	0.262	0.167	3.25667e-56	NK_FCGR3A_CX3CR1	PREX1
3.80480491330408e-60	0.513574	0.334	0.23	9.34536e-56	NK_FCGR3A_CX3CR1	SCAMP2
6.7697864708803e-60	0.595892	0.223	0.132	1.66279e-55	NK_FCGR3A_CX3CR1	CD226
8.67365990755161e-60	0.412826	0.448	0.33	2.13042e-55	NK_FCGR3A_CX3CR1	DIAPH1
1.88829029098131e-59	0.521131	0.327	0.226	4.63802e-55	NK_FCGR3A_CX3CR1	C19orf70
2.25550613748485e-59	0.217551	0.865	0.749	5.53997e-55	NK_FCGR3A_CX3CR1	DAZAP2
3.03735143537885e-59	0.468914	0.326	0.21	7.46034e-55	NK_FCGR3A_CX3CR1	TMBIM1
3.71322532575562e-59	0.683738	0.219	0.135	9.12042e-55	NK_FCGR3A_CX3CR1	RAB24
1.07321281207466e-58	0.521494	0.317	0.218	2.63603e-54	NK_FCGR3A_CX3CR1	FAM195B
2.56864928166206e-58	0.218758	0.932	0.8	6.30912e-54	NK_FCGR3A_CX3CR1	CCL5
3.04109595436067e-58	0.272213	0.725	0.599	7.46954e-54	NK_FCGR3A_CX3CR1	NDUFB2
5.08190505121658e-58	0.607444	0.262	0.173	1.24822e-53	NK_FCGR3A_CX3CR1	ATOX1
5.75464211263585e-58	0.686884	0.211	0.128	1.41346e-53	NK_FCGR3A_CX3CR1	PIGC
7.49193932118862e-58	0.443569	0.39	0.283	1.84017e-53	NK_FCGR3A_CX3CR1	AGTRAP
8.95967460248363e-58	0.531613	0.315	0.222	2.20068e-53	NK_FCGR3A_CX3CR1	SNRPA
9.0885183705619e-58	0.466408	0.366	0.261	2.23232e-53	NK_FCGR3A_CX3CR1	RBCK1
1.22152330583885e-57	0.325912	0.603	0.474	3.00031e-53	NK_FCGR3A_CX3CR1	HIGD2A
1.36204100199105e-57	0.575935	0.222	0.132	3.34545e-53	NK_FCGR3A_CX3CR1	DTHD1
3.21638530352305e-57	0.371556	0.497	0.378	7.90009e-53	NK_FCGR3A_CX3CR1	SNX3
3.3474692287176e-57	0.22983	0.805	0.687	8.22205e-53	NK_FCGR3A_CX3CR1	MSN
3.47545657184407e-57	0.388747	0.469	0.352	8.53642e-53	NK_FCGR3A_CX3CR1	SLC44A2
3.96445392411767e-57	0.42862	0.394	0.273	9.73749e-53	NK_FCGR3A_CX3CR1	CEBPB
5.40921571909711e-57	0.554947	0.294	0.2	1.32861e-52	NK_FCGR3A_CX3CR1	GRK6
5.48707432694654e-57	0.192518	0.879	0.778	1.34774e-52	NK_FCGR3A_CX3CR1	RAP1B
5.50518101183852e-57	0.421626	0.406	0.292	1.35218e-52	NK_FCGR3A_CX3CR1	CHURC1
1.10510595880448e-56	0.305136	0.634	0.509	2.71436e-52	NK_FCGR3A_CX3CR1	DRAP1
3.67824813013858e-56	0.384694	0.465	0.351	9.03451e-52	NK_FCGR3A_CX3CR1	WASF2
3.98696257843751e-56	0.305361	0.631	0.504	9.79278e-52	NK_FCGR3A_CX3CR1	GNB2
5.79871369609415e-56	0.654636	0.215	0.133	1.42428e-51	NK_FCGR3A_CX3CR1	FO538757.2
6.16191906060503e-56	0.4248	0.409	0.3	1.51349e-51	NK_FCGR3A_CX3CR1	TFDP2
1.1755773000523e-55	0.388891	0.464	0.348	2.88745e-51	NK_FCGR3A_CX3CR1	M6PR
1.28479143461263e-55	0.649562	0.206	0.125	3.1557e-51	NK_FCGR3A_CX3CR1	ORMDL3
1.41624837327717e-55	0.534021	0.298	0.206	3.47859e-51	NK_FCGR3A_CX3CR1	PPP1R7
1.55449263533993e-55	0.397316	0.444	0.337	3.81814e-51	NK_FCGR3A_CX3CR1	PYURF
3.07573649580918e-55	0.600471	0.25	0.163	7.55462e-51	NK_FCGR3A_CX3CR1	LYPLA2
5.93739185639698e-54	0.696532	0.203	0.126	1.45834e-49	NK_FCGR3A_CX3CR1	MRPS18B
6.45069527560868e-54	0.56632	0.265	0.178	1.58442e-49	NK_FCGR3A_CX3CR1	INO80E
1.09679441751357e-53	0.568295	0.255	0.168	2.69395e-49	NK_FCGR3A_CX3CR1	SERPINB6
1.72075886630293e-53	0.456202	0.364	0.267	4.22653e-49	NK_FCGR3A_CX3CR1	PDAP1
1.73376042883593e-53	0.544095	0.271	0.181	4.25846e-49	NK_FCGR3A_CX3CR1	MVP
2.9643801945229e-53	0.56795	0.242	0.155	7.28111e-49	NK_FCGR3A_CX3CR1	CD6
4.12830906405383e-53	0.411786	0.408	0.303	1.014e-48	NK_FCGR3A_CX3CR1	RBX1
4.4004827498441e-53	0.368192	0.476	0.363	1.08085e-48	NK_FCGR3A_CX3CR1	SSU72
1.01713500886376e-52	0.354623	0.5	0.394	2.49829e-48	NK_FCGR3A_CX3CR1	C14orf2
1.53249879441976e-52	0.33012	0.543	0.428	3.76412e-48	NK_FCGR3A_CX3CR1	ERP29
2.17436587526151e-52	0.589147	0.243	0.16	5.34068e-48	NK_FCGR3A_CX3CR1	DAXX
3.40852484241905e-52	0.371351	0.455	0.328	8.37202e-48	NK_FCGR3A_CX3CR1	PRDM1
5.6490727670826e-52	0.61246	0.218	0.138	1.38753e-47	NK_FCGR3A_CX3CR1	SDAD1
6.33327120849837e-52	0.384814	0.442	0.336	1.55558e-47	NK_FCGR3A_CX3CR1	NUCB1
7.56443565337768e-52	0.252029	0.737	0.619	1.85798e-47	NK_FCGR3A_CX3CR1	UBL5
9.56243322623698e-52	0.377398	0.457	0.349	2.34872e-47	NK_FCGR3A_CX3CR1	TECR
1.43510607269504e-51	0.336301	0.538	0.412	3.52491e-47	NK_FCGR3A_CX3CR1	APBB1IP
1.65317698297149e-51	0.536369	0.254	0.166	4.06053e-47	NK_FCGR3A_CX3CR1	SLAMF6
2.75547383874731e-51	0.523099	0.27	0.181	6.76799e-47	NK_FCGR3A_CX3CR1	SLAMF7
3.74785129946512e-51	0.424511	0.381	0.281	9.20547e-47	NK_FCGR3A_CX3CR1	ZNF428
4.94089601832262e-51	0.427049	0.381	0.285	1.21358e-46	NK_FCGR3A_CX3CR1	DBNL
5.67674063493398e-51	0.589263	0.252	0.171	1.39432e-46	NK_FCGR3A_CX3CR1	LAMTOR2
1.49584604149434e-50	0.508399	0.277	0.187	3.6741e-46	NK_FCGR3A_CX3CR1	TNIK
3.85577285694722e-50	0.42896	0.365	0.266	9.47055e-46	NK_FCGR3A_CX3CR1	FDFT1
4.03733983843789e-50	0.343415	0.504	0.394	9.91651e-46	NK_FCGR3A_CX3CR1	RAB5C
4.08839276645377e-50	0.498756	0.296	0.205	1.00419e-45	NK_FCGR3A_CX3CR1	MAP7D1
4.51986896113564e-50	0.46542	0.312	0.217	1.11017e-45	NK_FCGR3A_CX3CR1	SEC11C
7.13543091471381e-50	0.409172	0.389	0.284	1.7526e-45	NK_FCGR3A_CX3CR1	ATP2B4
9.68957949766629e-50	0.623635	0.203	0.127	2.37995e-45	NK_FCGR3A_CX3CR1	CLSTN1
1.02421633500688e-49	0.375192	0.45	0.341	2.51568e-45	NK_FCGR3A_CX3CR1	OTUB1
1.2440829111028e-49	0.29795	0.595	0.479	3.05572e-45	NK_FCGR3A_CX3CR1	WAS
2.39687311291894e-49	0.396338	0.408	0.307	5.8872e-45	NK_FCGR3A_CX3CR1	PSMC5
2.55400463192671e-49	0.168004	0.931	0.832	6.27315e-45	NK_FCGR3A_CX3CR1	CLIC1
2.58150640368193e-49	0.532224	0.253	0.167	6.3407e-45	NK_FCGR3A_CX3CR1	TPP1
2.6533696428016e-49	0.121734	0.962	0.904	6.51721e-45	NK_FCGR3A_CX3CR1	ARPC2
3.63591827187368e-49	0.432857	0.357	0.258	8.93054e-45	NK_FCGR3A_CX3CR1	MRPL41
5.71784416585826e-49	0.637837	0.202	0.128	1.40442e-44	NK_FCGR3A_CX3CR1	CLN3
9.77021493075605e-49	0.519213	0.277	0.192	2.39976e-44	NK_FCGR3A_CX3CR1	CAPN1
3.15284405618572e-48	0.475999	0.3	0.21	7.74402e-44	NK_FCGR3A_CX3CR1	SP110
3.82539836442122e-48	0.55033	0.246	0.164	9.39594e-44	NK_FCGR3A_CX3CR1	SPAG7
8.65985881921263e-48	0.553338	0.252	0.171	2.12703e-43	NK_FCGR3A_CX3CR1	COMT
1.09936076955411e-47	0.421313	0.354	0.255	2.70025e-43	NK_FCGR3A_CX3CR1	ABHD14B
1.4611927611456e-47	0.640888	0.2	0.128	3.58898e-43	NK_FCGR3A_CX3CR1	CEBPZOS
1.53460141678431e-47	0.491445	0.299	0.213	3.76929e-43	NK_FCGR3A_CX3CR1	GPAA1
1.88321107098218e-47	0.197084	0.861	0.751	4.62554e-43	NK_FCGR3A_CX3CR1	YWHAB
2.42814739336884e-47	0.416033	0.365	0.27	5.96402e-43	NK_FCGR3A_CX3CR1	ZNHIT1
3.14276964392062e-47	0.508215	0.279	0.194	7.71927e-43	NK_FCGR3A_CX3CR1	FLOT1
3.42792275872959e-47	0.378523	0.417	0.312	8.41966e-43	NK_FCGR3A_CX3CR1	DEF6
3.70743799006312e-47	0.480374	0.272	0.183	9.10621e-43	NK_FCGR3A_CX3CR1	PRDX1
4.01468402684052e-47	0.591372	0.233	0.157	9.86087e-43	NK_FCGR3A_CX3CR1	HIST1H1D
4.38075166756206e-47	0.506229	0.283	0.199	1.076e-42	NK_FCGR3A_CX3CR1	KXD1
5.05669945307282e-47	0.458852	0.236	0.149	1.24203e-42	NK_FCGR3A_CX3CR1	SERPINB9
5.65030461140732e-47	0.378047	0.422	0.317	1.38783e-42	NK_FCGR3A_CX3CR1	RNF166
8.22495141485779e-47	0.538118	0.242	0.162	2.02021e-42	NK_FCGR3A_CX3CR1	SRSF8
1.22790442309668e-46	0.599847	0.225	0.15	3.01598e-42	NK_FCGR3A_CX3CR1	RNASEH2B
2.58183142370465e-46	0.589409	0.227	0.151	6.34149e-42	NK_FCGR3A_CX3CR1	NDUFC1
2.78938187891038e-46	0.277476	0.616	0.502	6.85128e-42	NK_FCGR3A_CX3CR1	SEPW1
3.05018419087967e-46	0.41462	0.355	0.257	7.49186e-42	NK_FCGR3A_CX3CR1	TMC6
3.56063168004019e-46	0.409217	0.356	0.258	8.74562e-42	NK_FCGR3A_CX3CR1	CASP8
3.80558861750408e-46	0.288508	0.579	0.467	9.34729e-42	NK_FCGR3A_CX3CR1	GSTK1
4.82082217015174e-46	0.250625	0.703	0.585	1.18409e-41	NK_FCGR3A_CX3CR1	ATP6V0E1
5.5614442641132e-46	0.619127	0.204	0.131	1.366e-41	NK_FCGR3A_CX3CR1	ZDHHC24
5.7947071094057e-46	0.505286	0.273	0.191	1.4233e-41	NK_FCGR3A_CX3CR1	MIB2
6.29725025665344e-46	0.222527	0.757	0.649	1.54673e-41	NK_FCGR3A_CX3CR1	TCEB2
6.94444082769965e-46	0.364305	0.435	0.335	1.70569e-41	NK_FCGR3A_CX3CR1	STUB1
7.06780334179766e-46	0.541819	0.253	0.174	1.73599e-41	NK_FCGR3A_CX3CR1	NDUFS2
1.28257975515078e-45	0.616374	0.209	0.137	3.15027e-41	NK_FCGR3A_CX3CR1	STX10
6.21003700855454e-45	0.471499	0.304	0.218	1.52531e-40	NK_FCGR3A_CX3CR1	APOA1BP
6.43706298453109e-45	0.489991	0.286	0.204	1.58107e-40	NK_FCGR3A_CX3CR1	MGST3
6.52190194299579e-45	0.357827	0.439	0.335	1.60191e-40	NK_FCGR3A_CX3CR1	HMOX2
6.52726392314033e-45	0.599573	0.208	0.136	1.60323e-40	NK_FCGR3A_CX3CR1	HACD4
1.20549820977123e-44	0.22581	0.764	0.65	2.96094e-40	NK_FCGR3A_CX3CR1	HCLS1
1.27120381885793e-44	0.345534	0.46	0.358	3.12233e-40	NK_FCGR3A_CX3CR1	GNAI2
1.54181471306714e-44	0.339179	0.455	0.355	3.78701e-40	NK_FCGR3A_CX3CR1	KPNB1
1.69259987329977e-44	0.487408	0.246	0.164	4.15736e-40	NK_FCGR3A_CX3CR1	KLF12
2.1863786245946e-44	0.468453	0.289	0.204	5.37018e-40	NK_FCGR3A_CX3CR1	RSU1
2.94366405819678e-44	0.405683	0.367	0.272	7.23023e-40	NK_FCGR3A_CX3CR1	ATRAID
3.20328648848988e-44	0.555581	0.236	0.162	7.86791e-40	NK_FCGR3A_CX3CR1	MAD2L2
3.90021119604766e-44	0.374286	0.413	0.32	9.5797e-40	NK_FCGR3A_CX3CR1	ATP5H
4.829147629741e-44	0.488348	0.275	0.194	1.18614e-39	NK_FCGR3A_CX3CR1	KLRC2
6.07147583517104e-44	0.515288	0.212	0.136	1.49128e-39	NK_FCGR3A_CX3CR1	GIMAP2
1.38603283009213e-43	0.44486	0.301	0.214	3.40437e-39	NK_FCGR3A_CX3CR1	EVI2B
1.48504450715033e-43	0.557144	0.215	0.142	3.64757e-39	NK_FCGR3A_CX3CR1	TRANK1
2.6181658603768e-43	0.463158	0.287	0.204	6.43074e-39	NK_FCGR3A_CX3CR1	ADH5
3.78996621022135e-43	0.548315	0.233	0.158	9.30892e-39	NK_FCGR3A_CX3CR1	SCNM1
7.74919822799656e-43	0.348717	0.438	0.368	1.90336e-38	NK_FCGR3A_CX3CR1	CD3E
1.21119864483694e-42	0.424041	0.334	0.247	2.97495e-38	NK_FCGR3A_CX3CR1	ATF6B
1.68007259670206e-42	0.436606	0.324	0.239	4.12659e-38	NK_FCGR3A_CX3CR1	TMEM179B
1.68136503934247e-42	0.496603	0.268	0.191	4.12977e-38	NK_FCGR3A_CX3CR1	URM1
1.72649722207671e-42	0.28076	0.6	0.477	4.24062e-38	NK_FCGR3A_CX3CR1	IKZF1
2.16813461273003e-42	0.266587	0.812	0.637	5.32537e-38	NK_FCGR3A_CX3CR1	CRIP1
3.58660884439449e-42	0.470723	0.265	0.184	8.80943e-38	NK_FCGR3A_CX3CR1	IRF2
3.69968678073977e-42	0.430789	0.316	0.234	9.08717e-38	NK_FCGR3A_CX3CR1	KIF2A
4.1105751741966e-42	0.578345	0.219	0.149	1.00964e-37	NK_FCGR3A_CX3CR1	POLR2I
4.39751110883934e-42	0.359595	0.406	0.307	1.08012e-37	NK_FCGR3A_CX3CR1	SRPK2
5.11252006256433e-42	0.295	0.517	0.409	1.25574e-37	NK_FCGR3A_CX3CR1	ANP32B
6.66480360172873e-42	0.40197	0.367	0.279	1.63701e-37	NK_FCGR3A_CX3CR1	TSTD1
1.24923496609845e-41	0.518123	0.239	0.164	3.06837e-37	NK_FCGR3A_CX3CR1	CCDC115
2.10771817565593e-41	0.425185	0.314	0.229	5.17698e-37	NK_FCGR3A_CX3CR1	CRBN
2.68401574245949e-41	0.534514	0.205	0.134	6.59248e-37	NK_FCGR3A_CX3CR1	LIPA
2.74209853861671e-41	0.361963	0.406	0.314	6.73514e-37	NK_FCGR3A_CX3CR1	ACP1
4.64947765270822e-41	0.543323	0.226	0.154	1.142e-36	NK_FCGR3A_CX3CR1	NDUFC2
5.51148508350155e-41	0.369733	0.372	0.278	1.35373e-36	NK_FCGR3A_CX3CR1	SLFN5
6.27181883343156e-41	0.174864	0.898	0.798	1.54048e-36	NK_FCGR3A_CX3CR1	LAPTM5
7.29937617436055e-41	0.517607	0.236	0.162	1.79287e-36	NK_FCGR3A_CX3CR1	ZBTB7A
9.10991176448983e-41	0.360117	0.39	0.292	2.23758e-36	NK_FCGR3A_CX3CR1	APOL6
9.3480007641772e-41	0.313797	0.482	0.386	2.29606e-36	NK_FCGR3A_CX3CR1	KRT10
1.29298966203405e-40	0.437991	0.288	0.205	3.17584e-36	NK_FCGR3A_CX3CR1	HMGN4
2.28657724400487e-40	0.314589	0.487	0.387	5.61629e-36	NK_FCGR3A_CX3CR1	ATP6V1F
2.54578117037993e-40	0.409571	0.328	0.239	6.25295e-36	NK_FCGR3A_CX3CR1	TMEM9B
2.65902250477854e-40	0.466561	0.266	0.187	6.53109e-36	NK_FCGR3A_CX3CR1	VTI1B
4.3027530026597e-40	0.38023	0.361	0.27	1.05684e-35	NK_FCGR3A_CX3CR1	ARL5A
5.16094550336012e-40	0.229925	0.694	0.587	1.26763e-35	NK_FCGR3A_CX3CR1	COX8A
5.43730165403554e-40	0.491724	0.253	0.177	1.33551e-35	NK_FCGR3A_CX3CR1	GNPTG
5.59470539078724e-40	0.189039	0.869	0.757	1.37417e-35	NK_FCGR3A_CX3CR1	RARRES3
5.81866855063788e-40	0.342412	0.426	0.329	1.42918e-35	NK_FCGR3A_CX3CR1	GLG1
6.00586428117876e-40	0.388735	0.344	0.254	1.47516e-35	NK_FCGR3A_CX3CR1	C18orf32
6.47831695449179e-40	0.491075	0.236	0.161	1.5912e-35	NK_FCGR3A_CX3CR1	KLF13
7.80066805127291e-40	0.278938	0.557	0.457	1.916e-35	NK_FCGR3A_CX3CR1	APOBEC3G
9.03947512586827e-40	0.40308	0.337	0.256	2.22028e-35	NK_FCGR3A_CX3CR1	TALDO1
9.99209309187703e-40	0.318384	0.451	0.349	2.45426e-35	NK_FCGR3A_CX3CR1	FLI1
1.77917170825919e-39	0.38286	0.363	0.277	4.37e-35	NK_FCGR3A_CX3CR1	PIN1
1.94479415354241e-39	0.303211	0.503	0.402	4.7768e-35	NK_FCGR3A_CX3CR1	SH3KBP1
2.23477511811303e-39	0.455032	0.275	0.197	5.48905e-35	NK_FCGR3A_CX3CR1	NLRC3
2.26444958048874e-39	0.568669	0.205	0.138	5.56194e-35	NK_FCGR3A_CX3CR1	HENMT1
3.42658194030909e-39	0.395659	0.339	0.252	8.41637e-35	NK_FCGR3A_CX3CR1	KCNAB2
3.61227972428828e-39	0.489723	0.243	0.17	8.87248e-35	NK_FCGR3A_CX3CR1	FAM208A
3.83455533086168e-39	0.439449	0.286	0.206	9.41843e-35	NK_FCGR3A_CX3CR1	LINC00869
1.80891742776958e-38	0.5768	0.202	0.137	4.44306e-34	NK_FCGR3A_CX3CR1	C11orf73
3.89863667099329e-38	0.333431	0.41	0.315	9.57583e-34	NK_FCGR3A_CX3CR1	ZBTB38
5.15899220718962e-38	0.470137	0.24	0.166	1.26715e-33	NK_FCGR3A_CX3CR1	STAT6
5.58015190066331e-38	0.454678	0.262	0.187	1.3706e-33	NK_FCGR3A_CX3CR1	IFI6
7.3346000118506e-38	0.350474	0.371	0.275	1.80152e-33	NK_FCGR3A_CX3CR1	MGAT4A
7.36769225689562e-38	0.134743	0.923	0.848	1.80965e-33	NK_FCGR3A_CX3CR1	CORO1A
7.41246951614042e-38	0.188811	0.863	0.754	1.82065e-33	NK_FCGR3A_CX3CR1	CD37
1.76727272446704e-37	0.281287	0.523	0.417	4.34078e-33	NK_FCGR3A_CX3CR1	DENND2D
2.2997579213924e-37	0.552956	0.202	0.137	5.64867e-33	NK_FCGR3A_CX3CR1	ACTR1B
2.91264665892927e-37	0.489577	0.23	0.159	7.15404e-33	NK_FCGR3A_CX3CR1	IRF3
3.88018522598949e-37	0.34308	0.395	0.31	9.53051e-33	NK_FCGR3A_CX3CR1	NDUFS6
3.88709004419681e-37	0.241633	0.662	0.548	9.54747e-33	NK_FCGR3A_CX3CR1	PLAC8
3.94643117924259e-37	0.347038	0.394	0.308	9.69322e-33	NK_FCGR3A_CX3CR1	G6PD
4.10756442620516e-37	0.243695	0.63	0.528	1.0089e-32	NK_FCGR3A_CX3CR1	HMGN3
4.47525765078028e-37	0.428785	0.268	0.191	1.09921e-32	NK_FCGR3A_CX3CR1	USP28
5.11584174037939e-37	0.38913	0.324	0.241	1.25655e-32	NK_FCGR3A_CX3CR1	CD244
5.49222541013342e-37	0.273149	0.544	0.434	1.349e-32	NK_FCGR3A_CX3CR1	ARPC5L
7.05695937455769e-37	0.24685	0.627	0.515	1.73333e-32	NK_FCGR3A_CX3CR1	GNG5
8.1827559392811e-37	0.532476	0.216	0.151	2.00985e-32	NK_FCGR3A_CX3CR1	UTS2
1.3956323159587e-36	0.408162	0.309	0.232	3.42795e-32	NK_FCGR3A_CX3CR1	SMARCE1
1.5052083899289e-36	0.398085	0.324	0.244	3.69709e-32	NK_FCGR3A_CX3CR1	RER1
1.62677796154421e-36	0.298997	0.478	0.383	3.99569e-32	NK_FCGR3A_CX3CR1	UBE2L6
2.46116626076205e-36	0.529891	0.201	0.137	6.04512e-32	NK_FCGR3A_CX3CR1	AGGF1
4.08230713019089e-36	0.306193	0.457	0.366	1.0027e-31	NK_FCGR3A_CX3CR1	DYNLRB1
4.12264728715081e-36	0.273858	0.536	0.424	1.0126e-31	NK_FCGR3A_CX3CR1	SERPINB1
6.01297082408573e-36	0.385215	0.324	0.244	1.47691e-31	NK_FCGR3A_CX3CR1	NAA10
9.62415055940865e-36	0.300458	0.465	0.369	2.36388e-31	NK_FCGR3A_CX3CR1	MPHOSPH8
1.2860646763433e-35	0.490774	0.225	0.158	3.15883e-31	NK_FCGR3A_CX3CR1	MAP4K1
1.94240682355379e-35	0.221586	0.684	0.58	4.77094e-31	NK_FCGR3A_CX3CR1	NDUFA4
2.01572990098245e-35	0.244395	0.627	0.52	4.95104e-31	NK_FCGR3A_CX3CR1	PNISR
2.22096430460289e-35	0.374595	0.34	0.26	5.45513e-31	NK_FCGR3A_CX3CR1	FAAP20
2.54616125953386e-35	0.2217	0.672	0.57	6.25388e-31	NK_FCGR3A_CX3CR1	PSAP
2.65637708614834e-35	0.488296	0.247	0.18	6.52459e-31	NK_FCGR3A_CX3CR1	PNKD
2.75360152056624e-35	0.401606	0.308	0.232	6.7634e-31	NK_FCGR3A_CX3CR1	MRPL43
5.63086139487274e-35	0.464418	0.217	0.148	1.38305e-30	NK_FCGR3A_CX3CR1	RHBDF2
8.15546115043793e-35	0.21238	0.746	0.634	2.00314e-30	NK_FCGR3A_CX3CR1	DBI
8.41254003564051e-35	0.358973	0.354	0.276	2.06629e-30	NK_FCGR3A_CX3CR1	PGLS
1.09963873219827e-34	0.489402	0.208	0.142	2.70093e-30	NK_FCGR3A_CX3CR1	BTN3A3
1.1906809201254e-34	0.397903	0.282	0.204	2.92455e-30	NK_FCGR3A_CX3CR1	RALGDS
1.41914221798955e-34	0.198615	0.747	0.647	3.4857e-30	NK_FCGR3A_CX3CR1	COX6C
2.92735849454033e-34	0.507037	0.2	0.136	7.19018e-30	NK_FCGR3A_CX3CR1	LMF2
3.09455124049356e-34	0.356634	0.348	0.268	7.60084e-30	NK_FCGR3A_CX3CR1	TRABD
3.24229903492647e-34	0.260456	0.557	0.458	7.96373e-30	NK_FCGR3A_CX3CR1	CDK2AP2
7.35325560558938e-34	0.245485	0.584	0.488	1.80611e-29	NK_FCGR3A_CX3CR1	ACTR2
8.8666844398433e-34	0.323953	0.396	0.306	2.17784e-29	NK_FCGR3A_CX3CR1	SEMA4D
9.94515552565347e-34	0.43284	0.232	0.162	2.44273e-29	NK_FCGR3A_CX3CR1	ZCCHC17
1.14266046506858e-33	0.126037	0.962	0.888	2.8066e-29	NK_FCGR3A_CX3CR1	GZMA
1.50698310602185e-33	0.406322	0.289	0.216	3.70145e-29	NK_FCGR3A_CX3CR1	EHD1
1.70584694189296e-33	0.322581	0.393	0.307	4.1899e-29	NK_FCGR3A_CX3CR1	CMPK1
2.02821555113078e-33	0.433797	0.273	0.205	4.9817e-29	NK_FCGR3A_CX3CR1	ATP5G1
2.14721569040014e-33	0.349138	0.228	0.152	5.27399e-29	NK_FCGR3A_CX3CR1	FGL2
2.59287157033028e-33	0.335433	0.372	0.286	6.36861e-29	NK_FCGR3A_CX3CR1	DIP2A
2.99618876605101e-33	0.342378	0.363	0.285	7.35924e-29	NK_FCGR3A_CX3CR1	NDUFS7
4.063610908241e-33	0.232244	0.663	0.546	9.98104e-29	NK_FCGR3A_CX3CR1	DHRS7
4.40524934794774e-33	0.299847	0.436	0.348	1.08202e-28	NK_FCGR3A_CX3CR1	MTPN
4.53639324516148e-33	0.117074	0.951	0.892	1.11423e-28	NK_FCGR3A_CX3CR1	HCST
6.08727406302328e-33	0.46088	0.24	0.174	1.49516e-28	NK_FCGR3A_CX3CR1	SHARPIN
7.68210230934895e-33	0.30178	0.435	0.35	1.88688e-28	NK_FCGR3A_CX3CR1	UBE2V1
1.13182790337874e-32	0.503284	0.213	0.152	2.78e-28	NK_FCGR3A_CX3CR1	COA3
1.16165355388364e-32	0.511995	0.201	0.14	2.85325e-28	NK_FCGR3A_CX3CR1	RAB5B
1.16500097286593e-32	0.324194	0.389	0.305	2.86148e-28	NK_FCGR3A_CX3CR1	UHMK1
1.23725168246943e-32	0.359263	0.341	0.265	3.03894e-28	NK_FCGR3A_CX3CR1	PSMD4
2.08376275357552e-32	0.287587	0.457	0.365	5.11814e-28	NK_FCGR3A_CX3CR1	C19orf60
2.11799811377636e-32	0.422853	0.266	0.197	5.20223e-28	NK_FCGR3A_CX3CR1	GPS1
2.30708643517595e-32	0.289405	0.458	0.38	5.66667e-28	NK_FCGR3A_CX3CR1	NDUFA3
2.88175463311793e-32	0.242095	0.595	0.495	7.07817e-28	NK_FCGR3A_CX3CR1	SH3BGRL
3.80786436317404e-32	0.140641	0.929	0.846	9.35288e-28	NK_FCGR3A_CX3CR1	IL2RG
5.49950161452587e-32	0.424295	0.258	0.191	1.35079e-27	NK_FCGR3A_CX3CR1	GSDMD
6.38471188302946e-32	0.292638	0.439	0.356	1.56821e-27	NK_FCGR3A_CX3CR1	ANAPC11
8.94012648537769e-32	0.449926	0.24	0.175	2.19587e-27	NK_FCGR3A_CX3CR1	PLD3
9.29230666091161e-32	0.372457	0.315	0.242	2.28238e-27	NK_FCGR3A_CX3CR1	VAMP5
9.8338240639035e-32	0.321509	0.393	0.319	2.41538e-27	NK_FCGR3A_CX3CR1	PET100
2.34820787274225e-31	0.454616	0.232	0.168	5.76767e-27	NK_FCGR3A_CX3CR1	C7orf50
2.71330657974109e-31	0.218765	0.651	0.553	6.66442e-27	NK_FCGR3A_CX3CR1	FAM49B
2.78318579381815e-31	0.444104	0.205	0.142	6.83606e-27	NK_FCGR3A_CX3CR1	RGS14
2.82566954649865e-31	0.417899	0.233	0.165	6.94041e-27	NK_FCGR3A_CX3CR1	RNF44
3.43463056851656e-31	0.495709	0.2	0.141	8.43614e-27	NK_FCGR3A_CX3CR1	POLE4
3.5548861987264e-31	0.441041	0.237	0.172	8.73151e-27	NK_FCGR3A_CX3CR1	BLOC1S4
4.14507693895883e-31	0.440906	0.243	0.179	1.01811e-26	NK_FCGR3A_CX3CR1	PSENEN
4.51911543704143e-31	0.295862	0.428	0.347	1.10999e-26	NK_FCGR3A_CX3CR1	SSBP1
5.10318268344719e-31	0.331792	0.36	0.284	1.25344e-26	NK_FCGR3A_CX3CR1	TMEM219
6.72233738459036e-31	0.460355	0.205	0.144	1.65114e-26	NK_FCGR3A_CX3CR1	SAMD9L
6.77510508666941e-31	0.283437	0.456	0.369	1.6641e-26	NK_FCGR3A_CX3CR1	VASP
7.36980151859759e-31	0.306658	0.406	0.327	1.81017e-26	NK_FCGR3A_CX3CR1	MRPS21
7.48426197278561e-31	0.431369	0.227	0.163	1.83828e-26	NK_FCGR3A_CX3CR1	UBLCP1
8.45644085945127e-31	0.204682	0.699	0.597	2.07707e-26	NK_FCGR3A_CX3CR1	PSME2
9.92756447102538e-31	0.138082	0.904	0.823	2.43841e-26	NK_FCGR3A_CX3CR1	ARPC3
1.03418890414839e-30	0.232922	0.578	0.487	2.54017e-26	NK_FCGR3A_CX3CR1	ARF5
1.243538124185e-30	0.247116	0.536	0.446	3.05438e-26	NK_FCGR3A_CX3CR1	SRP9
1.47016031677302e-30	0.381195	0.262	0.192	3.61101e-26	NK_FCGR3A_CX3CR1	ERAP2
1.76726638840195e-30	0.267665	0.485	0.398	4.34076e-26	NK_FCGR3A_CX3CR1	FIS1
1.82701992914422e-30	0.321258	0.375	0.297	4.48753e-26	NK_FCGR3A_CX3CR1	PDCD6
2.78302256320746e-30	0.472888	0.214	0.155	6.83566e-26	NK_FCGR3A_CX3CR1	NBPF26
3.10697688603342e-30	0.184769	0.855	0.735	7.63136e-26	NK_FCGR3A_CX3CR1	FXYD5
4.7061163471574e-30	0.331525	0.321	0.239	1.15592e-25	NK_FCGR3A_CX3CR1	BTN3A1
6.00475563551585e-30	0.415389	0.239	0.175	1.47489e-25	NK_FCGR3A_CX3CR1	LRBA
7.97034297431275e-30	0.317243	0.358	0.279	1.95768e-25	NK_FCGR3A_CX3CR1	RSBN1L
1.12947792448087e-29	0.218225	0.605	0.518	2.77422e-25	NK_FCGR3A_CX3CR1	UQCR10
1.34634124194034e-29	0.31443	0.373	0.293	3.30688e-25	NK_FCGR3A_CX3CR1	CCDC12
1.68997999657823e-29	0.438852	0.222	0.161	4.15093e-25	NK_FCGR3A_CX3CR1	TMEM30A
1.8935694211687e-29	0.22345	0.594	0.508	4.65099e-25	NK_FCGR3A_CX3CR1	NDUFA1
2.1699893846935e-29	0.478687	0.21	0.152	5.32993e-25	NK_FCGR3A_CX3CR1	DCTN1
2.45624458635537e-29	0.36587	0.303	0.234	6.03303e-25	NK_FCGR3A_CX3CR1	PHPT1
3.38104363817991e-29	0.278954	0.438	0.355	8.30452e-25	NK_FCGR3A_CX3CR1	ADAR
3.63950265493944e-29	0.236694	0.552	0.462	8.93935e-25	NK_FCGR3A_CX3CR1	EID1
4.42378071664548e-29	0.264191	0.473	0.385	1.08657e-24	NK_FCGR3A_CX3CR1	RPS27L
4.65677372194686e-29	0.335661	0.347	0.274	1.1438e-24	NK_FCGR3A_CX3CR1	ARHGAP4
5.83233164438153e-29	0.433371	0.235	0.174	1.43254e-24	NK_FCGR3A_CX3CR1	CTBP1
6.29249693226044e-29	0.293772	0.395	0.313	1.54556e-24	NK_FCGR3A_CX3CR1	IMP3
1.11143339769284e-28	0.457677	0.211	0.152	2.7299e-24	NK_FCGR3A_CX3CR1	SPG21
1.34275591595582e-28	0.314405	0.357	0.275	3.29808e-24	NK_FCGR3A_CX3CR1	SNRPN
2.01322738096e-28	0.324329	0.35	0.281	4.94489e-24	NK_FCGR3A_CX3CR1	SNRPC
2.08270847164006e-28	0.278338	0.419	0.334	5.11555e-24	NK_FCGR3A_CX3CR1	DPP7
2.14072443672163e-28	0.286313	0.408	0.331	5.25805e-24	NK_FCGR3A_CX3CR1	NDUFA13
2.53113426835601e-28	0.372885	0.269	0.202	6.21697e-24	NK_FCGR3A_CX3CR1	PTK2B
2.72035233667361e-28	0.191384	0.772	0.656	6.68173e-24	NK_FCGR3A_CX3CR1	S100A10
3.05863529623407e-28	0.327385	0.344	0.274	7.51262e-24	NK_FCGR3A_CX3CR1	UQCRC1
3.85855998955594e-28	0.336538	0.325	0.255	9.4774e-24	NK_FCGR3A_CX3CR1	MRPL54
4.00033736311369e-28	0.374802	0.268	0.202	9.82563e-24	NK_FCGR3A_CX3CR1	FAM173A
4.39854056232774e-28	0.140813	0.889	0.806	1.08037e-23	NK_FCGR3A_CX3CR1	MYL12B
5.65455629831476e-28	0.258176	0.487	0.4	1.38887e-23	NK_FCGR3A_CX3CR1	TMED2
5.80737917590966e-28	0.377819	0.284	0.219	1.42641e-23	NK_FCGR3A_CX3CR1	AKR1B1
7.79981863331018e-28	0.318213	0.346	0.271	1.91579e-23	NK_FCGR3A_CX3CR1	PLA2G16
9.76247888757609e-28	0.281137	0.413	0.333	2.39786e-23	NK_FCGR3A_CX3CR1	SRSF4
1.16408684115865e-27	0.288327	0.406	0.331	2.85923e-23	NK_FCGR3A_CX3CR1	TOMM5
1.1982308378742e-27	0.183497	0.738	0.641	2.94309e-23	NK_FCGR3A_CX3CR1	GMFG
1.2021140256367e-27	0.222955	0.578	0.489	2.95263e-23	NK_FCGR3A_CX3CR1	PRDX5
1.29546014548229e-27	0.36005	0.276	0.209	3.18191e-23	NK_FCGR3A_CX3CR1	CD2BP2
1.3576445095796e-27	0.380543	0.277	0.213	3.33465e-23	NK_FCGR3A_CX3CR1	REST
1.93508867276592e-27	0.232202	0.579	0.483	4.75296e-23	NK_FCGR3A_CX3CR1	ANXA11
2.66254951061268e-27	0.395794	0.256	0.195	6.53975e-23	NK_FCGR3A_CX3CR1	NUP210
2.95320165952456e-27	0.31617	0.353	0.282	7.25365e-23	NK_FCGR3A_CX3CR1	FNTA
3.70295337530245e-27	0.353294	0.281	0.214	9.09519e-23	NK_FCGR3A_CX3CR1	PKN1
3.75792236113927e-27	0.236039	0.506	0.427	9.23021e-23	NK_FCGR3A_CX3CR1	ITGB1
6.65958516696129e-27	0.222307	0.572	0.481	1.63573e-22	NK_FCGR3A_CX3CR1	SPCS1
7.48545608675233e-27	0.373201	0.237	0.173	1.83858e-22	NK_FCGR3A_CX3CR1	RGS3
7.96354823965287e-27	0.418966	0.226	0.167	1.95601e-22	NK_FCGR3A_CX3CR1	VPS4A
8.02804031890212e-27	0.318919	0.337	0.268	1.97185e-22	NK_FCGR3A_CX3CR1	COPS6
8.11260258858876e-27	0.371083	0.273	0.21	1.99262e-22	NK_FCGR3A_CX3CR1	AP1M1
8.37223987676808e-27	0.130372	0.902	0.827	2.05639e-22	NK_FCGR3A_CX3CR1	TMA7
8.6169205730254e-27	0.243054	0.497	0.413	2.11649e-22	NK_FCGR3A_CX3CR1	DDOST
8.83801270441756e-27	0.284161	0.403	0.331	2.17079e-22	NK_FCGR3A_CX3CR1	MYEOV2
9.02899662746397e-27	0.283406	0.404	0.331	2.2177e-22	NK_FCGR3A_CX3CR1	DGUOK
9.4049122016188e-27	0.404362	0.223	0.164	2.31003e-22	NK_FCGR3A_CX3CR1	LSM6
9.61376916793867e-27	0.193315	0.687	0.591	2.36133e-22	NK_FCGR3A_CX3CR1	COX5B
1.10679848572168e-26	0.424256	0.215	0.158	2.71852e-22	NK_FCGR3A_CX3CR1	PPP6R1
1.25140389846833e-26	0.367851	0.281	0.218	3.0737e-22	NK_FCGR3A_CX3CR1	UFD1L
2.01572432865696e-26	0.350915	0.289	0.223	4.95102e-22	NK_FCGR3A_CX3CR1	PPCS
3.15693131513418e-26	0.288645	0.383	0.309	7.75405e-22	NK_FCGR3A_CX3CR1	TGOLN2
4.592280199897e-26	0.282997	0.382	0.304	1.12796e-21	NK_FCGR3A_CX3CR1	MRPS6
5.31204070086222e-26	0.400482	0.22	0.161	1.30474e-21	NK_FCGR3A_CX3CR1	SIRT7
6.82601491569865e-26	0.407174	0.235	0.177	1.67661e-21	NK_FCGR3A_CX3CR1	MRPS12
9.53883013081946e-26	0.382148	0.252	0.192	2.34293e-21	NK_FCGR3A_CX3CR1	RFC1
1.21603060985784e-25	0.170211	0.771	0.68	2.98681e-21	NK_FCGR3A_CX3CR1	CAPZB
2.45518381249183e-25	0.185548	0.67	0.582	6.03042e-21	NK_FCGR3A_CX3CR1	ACTR3
2.63546023920048e-25	0.383883	0.239	0.18	6.47322e-21	NK_FCGR3A_CX3CR1	DENND4C
2.79425730199111e-25	0.236819	0.511	0.421	6.86325e-21	NK_FCGR3A_CX3CR1	SDF4
3.98351443269157e-25	0.319334	0.32	0.255	9.78431e-21	NK_FCGR3A_CX3CR1	CHMP2A
4.1730515486053e-25	0.357137	0.275	0.213	1.02498e-20	NK_FCGR3A_CX3CR1	ASNA1
4.74044643163155e-25	0.243333	0.48	0.402	1.16435e-20	NK_FCGR3A_CX3CR1	RAB1B
5.0249536691366e-25	0.259245	0.427	0.351	1.23423e-20	NK_FCGR3A_CX3CR1	PPP4C
6.36463690495932e-25	0.343459	0.285	0.221	1.56328e-20	NK_FCGR3A_CX3CR1	XAF1
9.88272353389323e-25	0.234531	0.492	0.408	2.42739e-20	NK_FCGR3A_CX3CR1	TBCA
2.04736354808378e-24	0.392764	0.227	0.171	5.02873e-20	NK_FCGR3A_CX3CR1	METTL23
2.34033192851261e-24	0.252792	0.433	0.353	5.74832e-20	NK_FCGR3A_CX3CR1	AUP1
3.60689851569057e-24	0.376331	0.244	0.186	8.85926e-20	NK_FCGR3A_CX3CR1	TSR2
3.6699301856436e-24	0.398187	0.21	0.154	9.01408e-20	NK_FCGR3A_CX3CR1	IKBKG
3.76189803274996e-24	0.325993	0.307	0.244	9.23997e-20	NK_FCGR3A_CX3CR1	VOPP1
4.00596031308958e-24	0.288916	0.338	0.269	9.83944e-20	NK_FCGR3A_CX3CR1	AIP
4.09019144289764e-24	0.400688	0.214	0.16	1.00463e-19	NK_FCGR3A_CX3CR1	PSD4
4.58634952119115e-24	0.30675	0.324	0.26	1.1265e-19	NK_FCGR3A_CX3CR1	COPZ1
4.60413739081871e-24	0.429151	0.205	0.152	1.13087e-19	NK_FCGR3A_CX3CR1	C19orf25
5.39577540909451e-24	0.328101	0.289	0.225	1.32531e-19	NK_FCGR3A_CX3CR1	SMARCC2
5.56744109042695e-24	0.2319	0.484	0.409	1.36747e-19	NK_FCGR3A_CX3CR1	MDH2
6.07942934964851e-24	0.239898	0.471	0.382	1.49323e-19	NK_FCGR3A_CX3CR1	CNN2
7.57631749378686e-24	0.365964	0.248	0.19	1.8609e-19	NK_FCGR3A_CX3CR1	TBC1D5
7.63665374613509e-24	0.191786	0.639	0.553	1.87571e-19	NK_FCGR3A_CX3CR1	SF3B2
7.77017753949309e-24	0.259495	0.413	0.344	1.90851e-19	NK_FCGR3A_CX3CR1	HIST1H1E
9.07665092284404e-24	0.313914	0.294	0.229	2.22941e-19	NK_FCGR3A_CX3CR1	RNASET2
1.17656845722063e-23	0.299945	0.346	0.28	2.88989e-19	NK_FCGR3A_CX3CR1	COX14
1.18462428878961e-23	0.156502	0.809	0.719	2.90967e-19	NK_FCGR3A_CX3CR1	PPDPF
1.65250242174716e-23	0.432252	0.2	0.149	4.05888e-19	NK_FCGR3A_CX3CR1	MRPL28
1.69635186714358e-23	0.43157	0.2	0.149	4.16658e-19	NK_FCGR3A_CX3CR1	TSEN15
1.85829461330708e-23	0.19134	0.633	0.546	4.56434e-19	NK_FCGR3A_CX3CR1	ANAPC16
2.78171847248557e-23	0.248251	0.428	0.351	6.83246e-19	NK_FCGR3A_CX3CR1	ANKRD44
3.73575406183896e-23	0.291206	0.336	0.27	9.17576e-19	NK_FCGR3A_CX3CR1	GTF2A2
5.71400685933139e-23	0.394709	0.231	0.179	1.40347e-18	NK_FCGR3A_CX3CR1	FAM96A
5.77107282718921e-23	0.353361	0.242	0.185	1.41749e-18	NK_FCGR3A_CX3CR1	KMT2A
7.41043718311099e-23	0.220394	0.466	0.378	1.82015e-18	NK_FCGR3A_CX3CR1	MT2A
7.7391314371643e-23	0.320135	0.288	0.226	1.90089e-18	NK_FCGR3A_CX3CR1	SMAP1
7.7681049428187e-23	0.306192	0.3	0.237	1.908e-18	NK_FCGR3A_CX3CR1	TTC14
9.40315197492022e-23	0.410001	0.201	0.15	2.3096e-18	NK_FCGR3A_CX3CR1	PEPD
1.03902190060984e-22	0.335833	0.272	0.214	2.55205e-18	NK_FCGR3A_CX3CR1	FBXL5
1.09069909007959e-22	0.33658	0.274	0.215	2.67898e-18	NK_FCGR3A_CX3CR1	C11orf98
1.16084294106331e-22	0.394974	0.211	0.159	2.85126e-18	NK_FCGR3A_CX3CR1	URI1
1.25417184264368e-22	0.310718	0.295	0.232	3.0805e-18	NK_FCGR3A_CX3CR1	FGD3
1.33269582972056e-22	0.300843	0.31	0.249	3.27337e-18	NK_FCGR3A_CX3CR1	MEA1
1.64725458851987e-22	0.349263	0.225	0.169	4.04599e-18	NK_FCGR3A_CX3CR1	UBR2
1.70835985758463e-22	0.332064	0.272	0.213	4.19607e-18	NK_FCGR3A_CX3CR1	EFCAB14
1.71568188935348e-22	0.295685	0.271	0.207	4.21406e-18	NK_FCGR3A_CX3CR1	AP000769.1
1.72715401121292e-22	0.412671	0.201	0.151	4.24224e-18	NK_FCGR3A_CX3CR1	STRA13
1.74027320593498e-22	0.398151	0.208	0.157	4.27446e-18	NK_FCGR3A_CX3CR1	UBE2V2
1.7558608588115e-22	0.320316	0.283	0.224	4.31275e-18	NK_FCGR3A_CX3CR1	RBBP7
1.90274085879606e-22	0.32823	0.274	0.216	4.67351e-18	NK_FCGR3A_CX3CR1	DCTN2
2.02662623484587e-22	0.280533	0.331	0.262	4.9778e-18	NK_FCGR3A_CX3CR1	NME3
2.85480454441075e-22	0.286121	0.336	0.27	7.01197e-18	NK_FCGR3A_CX3CR1	RAB6A
3.08066485434716e-22	0.308085	0.277	0.215	7.56673e-18	NK_FCGR3A_CX3CR1	SETX
3.44658177355727e-22	0.189476	0.636	0.551	8.46549e-18	NK_FCGR3A_CX3CR1	APRT
4.34533822555729e-22	0.352888	0.24	0.185	1.0673e-17	NK_FCGR3A_CX3CR1	RECQL
4.65394739456979e-22	0.371551	0.232	0.179	1.1431e-17	NK_FCGR3A_CX3CR1	ZNF22
5.12178756184e-22	0.274371	0.299	0.227	1.25801e-17	NK_FCGR3A_CX3CR1	P2RY8
6.16631808536216e-22	0.248658	0.397	0.329	1.51457e-17	NK_FCGR3A_CX3CR1	TXN
7.26573192301959e-22	0.372946	0.201	0.15	1.78461e-17	NK_FCGR3A_CX3CR1	KDM4C
8.44232839379898e-22	0.182373	0.633	0.548	2.0736e-17	NK_FCGR3A_CX3CR1	P4HB
1.00792696828591e-21	0.229143	0.453	0.381	2.47567e-17	NK_FCGR3A_CX3CR1	TUFM
1.17731604726695e-21	0.242491	0.414	0.342	2.89172e-17	NK_FCGR3A_CX3CR1	CCDC69
1.33115568189948e-21	0.364585	0.246	0.193	3.26958e-17	NK_FCGR3A_CX3CR1	THOC7
1.38431883354829e-21	0.330087	0.273	0.217	3.40016e-17	NK_FCGR3A_CX3CR1	CCDC124
1.58279734137959e-21	0.416761	0.212	0.163	3.88767e-17	NK_FCGR3A_CX3CR1	RANGRF
1.69340701354138e-21	0.325379	0.276	0.217	4.15935e-17	NK_FCGR3A_CX3CR1	ELOVL1
2.45766355788858e-21	0.241547	0.425	0.354	6.03651e-17	NK_FCGR3A_CX3CR1	MEAF6
2.47580626828836e-21	0.393917	0.204	0.155	6.08108e-17	NK_FCGR3A_CX3CR1	PFKL
2.83396399446379e-21	0.183917	0.623	0.539	6.96078e-17	NK_FCGR3A_CX3CR1	WDR83OS
3.25704614212062e-21	0.190051	0.599	0.516	7.99996e-17	NK_FCGR3A_CX3CR1	JTB
4.6492238197353e-21	0.283868	0.327	0.265	1.14194e-16	NK_FCGR3A_CX3CR1	PTBP3
4.73572152995062e-21	0.315825	0.283	0.225	1.16319e-16	NK_FCGR3A_CX3CR1	NPC2
5.47785071514841e-21	0.349227	0.243	0.189	1.34547e-16	NK_FCGR3A_CX3CR1	ACAA1
7.36396870826862e-21	0.280408	0.307	0.244	1.80874e-16	NK_FCGR3A_CX3CR1	INPP4A
1.0792352468286e-20	0.258087	0.268	0.202	2.65082e-16	NK_FCGR3A_CX3CR1	PRNP
1.60881305113143e-20	0.363065	0.225	0.174	3.95157e-16	NK_FCGR3A_CX3CR1	CHD3
1.64046604400451e-20	0.407705	0.203	0.155	4.02931e-16	NK_FCGR3A_CX3CR1	PFDN1
1.67883128598398e-20	0.377745	0.208	0.159	4.12355e-16	NK_FCGR3A_CX3CR1	TRAPPC2L
2.25007514157832e-20	0.385034	0.202	0.154	5.52663e-16	NK_FCGR3A_CX3CR1	SURF1
2.3959573507429e-20	0.170813	0.663	0.579	5.88495e-16	NK_FCGR3A_CX3CR1	C9orf16
3.0641919938329e-20	0.12016	0.915	0.836	7.52627e-16	NK_FCGR3A_CX3CR1	PSME1
3.54120769195615e-20	0.351354	0.219	0.167	8.69791e-16	NK_FCGR3A_CX3CR1	TUSC2
4.58599491127161e-20	0.337398	0.241	0.189	1.12641e-15	NK_FCGR3A_CX3CR1	MAP4
5.49067510234464e-20	0.222663	0.456	0.389	1.34862e-15	NK_FCGR3A_CX3CR1	TCEA1
5.79975629675733e-20	0.129856	0.865	0.787	1.42454e-15	NK_FCGR3A_CX3CR1	PPIB
6.60535675590832e-20	0.263658	0.353	0.291	1.62241e-15	NK_FCGR3A_CX3CR1	ZRANB2
1.30450424757459e-19	0.211423	0.454	0.387	3.20412e-15	NK_FCGR3A_CX3CR1	PDIA6
1.78345359664174e-19	0.224418	0.43	0.36	4.38052e-15	NK_FCGR3A_CX3CR1	SPSB3
1.8456222227576e-19	0.300229	0.287	0.232	4.53322e-15	NK_FCGR3A_CX3CR1	IER3IP1
1.89287571848397e-19	0.299609	0.285	0.229	4.64928e-15	NK_FCGR3A_CX3CR1	SDHA
2.2030265433843e-19	0.275433	0.316	0.259	5.41107e-15	NK_FCGR3A_CX3CR1	ANKRD11
3.11086426262264e-19	0.20014	0.503	0.423	7.6409e-15	NK_FCGR3A_CX3CR1	ANKRD12
4.23338923490461e-19	0.350844	0.222	0.173	1.03981e-14	NK_FCGR3A_CX3CR1	MPC1
4.37073925510909e-19	0.298692	0.26	0.205	1.07354e-14	NK_FCGR3A_CX3CR1	GRSF1
4.70062645136009e-19	0.259928	0.33	0.269	1.15457e-14	NK_FCGR3A_CX3CR1	CYC1
5.10050755289604e-19	0.355086	0.224	0.175	1.25279e-14	NK_FCGR3A_CX3CR1	USP33
5.35286880686655e-19	0.190298	0.538	0.464	1.31477e-14	NK_FCGR3A_CX3CR1	UFC1
6.57062513626373e-19	0.331064	0.215	0.165	1.61388e-14	NK_FCGR3A_CX3CR1	PRKCQ
8.81797385053888e-19	0.302267	0.287	0.236	2.16587e-14	NK_FCGR3A_CX3CR1	NHP2
1.01180546387865e-18	0.344086	0.226	0.177	2.4852e-14	NK_FCGR3A_CX3CR1	RPS6KB2
1.11464744073691e-18	0.166205	0.648	0.566	2.7378e-14	NK_FCGR3A_CX3CR1	RALY
1.24891018799164e-18	0.33923	0.228	0.18	3.06757e-14	NK_FCGR3A_CX3CR1	PIH1D1
1.5771039016563e-18	0.286436	0.279	0.224	3.87368e-14	NK_FCGR3A_CX3CR1	TM9SF2
1.59732895150029e-18	0.217565	0.444	0.383	3.92336e-14	NK_FCGR3A_CX3CR1	LSM7
1.68316222447249e-18	0.353188	0.224	0.177	4.13418e-14	NK_FCGR3A_CX3CR1	UPF3A
1.70572192205549e-18	0.277303	0.284	0.227	4.18959e-14	NK_FCGR3A_CX3CR1	DENND1C
2.06691186584722e-18	0.31992	0.22	0.171	5.07675e-14	NK_FCGR3A_CX3CR1	GIT2
2.15278863590999e-18	0.275545	0.313	0.257	5.28768e-14	NK_FCGR3A_CX3CR1	ARL2BP
2.15563162742764e-18	0.287798	0.258	0.204	5.29466e-14	NK_FCGR3A_CX3CR1	STAT1
2.35333185034687e-18	0.257439	0.314	0.254	5.78025e-14	NK_FCGR3A_CX3CR1	ABI1
2.41898218131168e-18	0.297425	0.241	0.189	5.9415e-14	NK_FCGR3A_CX3CR1	SNX5
2.61083829686042e-18	0.316304	0.232	0.18	6.41274e-14	NK_FCGR3A_CX3CR1	RAP2B
2.63712173429138e-18	0.185308	0.542	0.467	6.4773e-14	NK_FCGR3A_CX3CR1	BCAP31
2.96461809875298e-18	0.281027	0.27	0.214	7.28169e-14	NK_FCGR3A_CX3CR1	SAMD9
3.15346380349961e-18	0.314646	0.214	0.165	7.74554e-14	NK_FCGR3A_CX3CR1	GBP4
3.2506923578457e-18	0.23707	0.37	0.31	7.98435e-14	NK_FCGR3A_CX3CR1	C8orf59
3.26915486949644e-18	0.329176	0.213	0.165	8.0297e-14	NK_FCGR3A_CX3CR1	TXNDC12
3.40173571552734e-18	0.296011	0.268	0.216	8.35534e-14	NK_FCGR3A_CX3CR1	POLR2J3
4.33971466896842e-18	0.186157	0.522	0.45	1.06592e-13	NK_FCGR3A_CX3CR1	ATP5F1
4.84717737806212e-18	0.236022	0.376	0.316	1.19056e-13	NK_FCGR3A_CX3CR1	LASP1
5.51114391050169e-18	0.19802	0.794	0.635	1.35365e-13	NK_FCGR3A_CX3CR1	ANXA1
6.70493731582442e-18	0.296257	0.23	0.179	1.64687e-13	NK_FCGR3A_CX3CR1	IRAK4
9.22040409501633e-18	0.285881	0.268	0.215	2.26472e-13	NK_FCGR3A_CX3CR1	UCHL5
1.0442098494313e-17	0.270123	0.297	0.243	2.56479e-13	NK_FCGR3A_CX3CR1	MRPL51
1.47070386239757e-17	0.18526	0.524	0.448	3.61234e-13	NK_FCGR3A_CX3CR1	MACF1
1.50283940167399e-17	0.216107	0.417	0.352	3.69127e-13	NK_FCGR3A_CX3CR1	AURKAIP1
1.67041368507602e-17	0.238664	0.349	0.288	4.10287e-13	NK_FCGR3A_CX3CR1	ACADVL
2.09524321503444e-17	0.366146	0.21	0.168	5.14634e-13	NK_FCGR3A_CX3CR1	HINT2
2.1839761994766e-17	0.209224	0.425	0.363	5.36428e-13	NK_FCGR3A_CX3CR1	PHB2
2.31786715725731e-17	0.20678	0.425	0.355	5.69315e-13	NK_FCGR3A_CX3CR1	KLRC3
2.73172136520019e-17	0.34366	0.207	0.163	6.70965e-13	NK_FCGR3A_CX3CR1	MRPL16
3.7345267275453e-17	0.249401	0.336	0.281	9.17274e-13	NK_FCGR3A_CX3CR1	C7orf73
5.1224429140309e-17	0.176827	0.567	0.492	1.25817e-12	NK_FCGR3A_CX3CR1	CCDC85B
5.27298389690285e-17	0.185011	0.477	0.408	1.29515e-12	NK_FCGR3A_CX3CR1	NUCKS1
5.55503473357463e-17	0.192516	0.487	0.424	1.36443e-12	NK_FCGR3A_CX3CR1	C11orf31
5.82721170164826e-17	0.290539	0.275	0.227	1.43128e-12	NK_FCGR3A_CX3CR1	FDPS
6.17787693477259e-17	0.192466	0.479	0.418	1.51741e-12	NK_FCGR3A_CX3CR1	HP1BP3
6.21452761207022e-17	0.119404	0.763	0.701	1.52641e-12	NK_FCGR3A_CX3CR1	LY6E
6.23053669218976e-17	0.124698	0.91	0.824	1.53034e-12	NK_FCGR3A_CX3CR1	ATP5G2
7.66809722043966e-17	0.302664	0.232	0.184	1.88344e-12	NK_FCGR3A_CX3CR1	EBP
8.27016443039346e-17	0.173889	0.551	0.486	2.03132e-12	NK_FCGR3A_CX3CR1	ATP5J2
8.45978302968513e-17	0.161891	0.638	0.558	2.07789e-12	NK_FCGR3A_CX3CR1	PARK7
9.19092863931168e-17	0.202244	0.449	0.387	2.25748e-12	NK_FCGR3A_CX3CR1	MED10
1.15130539390604e-16	0.267899	0.292	0.241	2.82784e-12	NK_FCGR3A_CX3CR1	SNRNP200
1.15734769839777e-16	0.311731	0.221	0.175	2.84268e-12	NK_FCGR3A_CX3CR1	SCAMP3
1.17145383140232e-16	0.2697	0.271	0.218	2.87732e-12	NK_FCGR3A_CX3CR1	SARS
1.40392736211968e-16	0.233306	0.347	0.288	3.44833e-12	NK_FCGR3A_CX3CR1	OSBPL8
1.50713028598837e-16	0.315397	0.225	0.179	3.70181e-12	NK_FCGR3A_CX3CR1	ARFGAP2
1.56411682778542e-16	0.319233	0.207	0.162	3.84178e-12	NK_FCGR3A_CX3CR1	SDR39U1
1.66601115963078e-16	0.196804	0.438	0.375	4.09206e-12	NK_FCGR3A_CX3CR1	ERH
1.81690974267835e-16	0.173447	0.596	0.509	4.46269e-12	NK_FCGR3A_CX3CR1	CD47
2.01135610869797e-16	0.14217	0.792	0.71	4.94029e-12	NK_FCGR3A_CX3CR1	COMMD6
2.04963506289009e-16	0.211478	0.41	0.35	5.03431e-12	NK_FCGR3A_CX3CR1	APH1A
2.54560726227793e-16	0.308531	0.226	0.179	6.25252e-12	NK_FCGR3A_CX3CR1	ARF3
2.63301494191988e-16	0.267472	0.281	0.231	6.46721e-12	NK_FCGR3A_CX3CR1	RNASEH2C
2.98996655424848e-16	0.232614	0.347	0.291	7.34396e-12	NK_FCGR3A_CX3CR1	U2SURP
3.93651636790825e-16	0.258184	0.235	0.184	9.66887e-12	NK_FCGR3A_CX3CR1	SLC20A1
4.46977350013644e-16	0.138393	0.776	0.693	1.09787e-11	NK_FCGR3A_CX3CR1	SSR2
4.60973896250531e-16	0.313494	0.218	0.174	1.13224e-11	NK_FCGR3A_CX3CR1	BAZ1B
5.38781526435093e-16	0.307627	0.228	0.183	1.32336e-11	NK_FCGR3A_CX3CR1	ACTR1A
5.8764703623454e-16	0.269077	0.25	0.2	1.44338e-11	NK_FCGR3A_CX3CR1	GON4L
6.12138529303401e-16	0.218294	0.37	0.312	1.50353e-11	NK_FCGR3A_CX3CR1	RAB8A
6.18769783841434e-16	0.280876	0.274	0.227	1.51982e-11	NK_FCGR3A_CX3CR1	TXN2
7.15361413015548e-16	0.332879	0.222	0.179	1.75707e-11	NK_FCGR3A_CX3CR1	DENR
8.0266449093023e-16	0.228331	0.33	0.272	1.9715e-11	NK_FCGR3A_CX3CR1	ADAM10
8.40747041771776e-16	0.302812	0.221	0.176	2.06504e-11	NK_FCGR3A_CX3CR1	MTG1
8.44719534443948e-16	0.354933	0.206	0.165	2.0748e-11	NK_FCGR3A_CX3CR1	MRPL11
8.7644484473666e-16	0.232411	0.318	0.262	2.15272e-11	NK_FCGR3A_CX3CR1	NCKAP1L
1.19011484255403e-15	0.286774	0.219	0.173	2.92316e-11	NK_FCGR3A_CX3CR1	UNC13D
1.21681725264646e-15	0.164112	0.606	0.53	2.98875e-11	NK_FCGR3A_CX3CR1	RHOC
1.3414520339212e-15	0.306517	0.215	0.171	3.29487e-11	NK_FCGR3A_CX3CR1	WBP1
1.46325162072252e-15	0.308522	0.22	0.175	3.59404e-11	NK_FCGR3A_CX3CR1	TAF10
1.73957116255432e-15	0.282318	0.242	0.195	4.27273e-11	NK_FCGR3A_CX3CR1	ELF2
2.33664001470684e-15	0.277587	0.214	0.169	5.73926e-11	NK_FCGR3A_CX3CR1	RICTOR
2.79743717850736e-15	0.257783	0.295	0.246	6.87107e-11	NK_FCGR3A_CX3CR1	PDCD2
2.92110754602628e-15	0.303882	0.232	0.188	7.17482e-11	NK_FCGR3A_CX3CR1	CWC15
3.09146536906917e-15	0.313165	0.21	0.167	7.59326e-11	NK_FCGR3A_CX3CR1	STARD3
3.13391102860873e-15	0.249784	0.282	0.232	7.69751e-11	NK_FCGR3A_CX3CR1	STXBP2
3.4674430985268e-15	0.30454	0.222	0.179	8.51673e-11	NK_FCGR3A_CX3CR1	IAH1
3.59540192512299e-15	0.30042	0.221	0.177	8.83103e-11	NK_FCGR3A_CX3CR1	APLP2
3.64409337313402e-15	0.214188	0.369	0.314	8.95062e-11	NK_FCGR3A_CX3CR1	ANAPC5
4.15845093622692e-15	0.210019	0.351	0.291	1.0214e-10	NK_FCGR3A_CX3CR1	RSF1
4.59511149654719e-15	0.212706	0.375	0.318	1.12865e-10	NK_FCGR3A_CX3CR1	STARD3NL
4.77123400394951e-15	0.149878	0.632	0.564	1.17191e-10	NK_FCGR3A_CX3CR1	RPL36A
4.85376097059284e-15	0.236208	0.329	0.279	1.19218e-10	NK_FCGR3A_CX3CR1	PSMF1
4.86847043105129e-15	0.255548	0.277	0.229	1.19579e-10	NK_FCGR3A_CX3CR1	TMUB1
4.88816928715187e-15	0.13221	0.785	0.705	1.20063e-10	NK_FCGR3A_CX3CR1	CTSD
5.50223476353513e-15	0.280598	0.226	0.18	1.35146e-10	NK_FCGR3A_CX3CR1	PPP2R5A
5.78412753554703e-15	0.199864	0.399	0.342	1.4207e-10	NK_FCGR3A_CX3CR1	RPS19BP1
5.96080660337834e-15	0.151371	0.628	0.556	1.46409e-10	NK_FCGR3A_CX3CR1	TCF25
6.45226980780204e-15	0.156898	0.599	0.52	1.58481e-10	NK_FCGR3A_CX3CR1	YWHAQ
6.79564989546454e-15	0.269319	0.253	0.207	1.66915e-10	NK_FCGR3A_CX3CR1	PCIF1
1.0863848408449e-14	0.299859	0.252	0.21	2.66838e-10	NK_FCGR3A_CX3CR1	NDUFB1
1.13779245292015e-14	0.164183	0.542	0.473	2.79465e-10	NK_FCGR3A_CX3CR1	EIF5A
1.25802252025249e-14	0.234636	0.281	0.23	3.08995e-10	NK_FCGR3A_CX3CR1	LINC00152
1.35278914589699e-14	0.210937	0.371	0.314	3.32272e-10	NK_FCGR3A_CX3CR1	SUPT4H1
1.38942609506132e-14	0.305205	0.212	0.17	3.41271e-10	NK_FCGR3A_CX3CR1	CDIPT
1.88317064959596e-14	0.278349	0.242	0.198	4.62544e-10	NK_FCGR3A_CX3CR1	C19orf24
1.92557792666297e-14	0.183652	0.445	0.382	4.7296e-10	NK_FCGR3A_CX3CR1	COX7A2L
2.21593525708847e-14	0.17472	0.496	0.431	5.44278e-10	NK_FCGR3A_CX3CR1	RNPS1
2.29117621398314e-14	0.232431	0.314	0.266	5.62759e-10	NK_FCGR3A_CX3CR1	C16orf13
2.8499398310682e-14	0.1896	0.424	0.366	7.00002e-10	NK_FCGR3A_CX3CR1	UBE2L3
3.37629338782893e-14	0.179467	0.44	0.368	8.29285e-10	NK_FCGR3A_CX3CR1	KIAA1551
3.96057191250699e-14	0.244277	0.263	0.215	9.72796e-10	NK_FCGR3A_CX3CR1	SAT2
4.07309708967344e-14	0.230202	0.306	0.254	1.00043e-09	NK_FCGR3A_CX3CR1	RNH1
4.14431085977804e-14	0.18998	0.414	0.353	1.01793e-09	NK_FCGR3A_CX3CR1	ACAP2
5.09318533589294e-14	0.24248	0.271	0.222	1.25099e-09	NK_FCGR3A_CX3CR1	FKBP2
5.38453507701192e-14	0.281352	0.224	0.182	1.32255e-09	NK_FCGR3A_CX3CR1	DHPS
6.99437859840192e-14	0.167045	0.545	0.473	1.71796e-09	NK_FCGR3A_CX3CR1	FMNL1
7.95568102515656e-14	0.201205	0.364	0.31	1.95407e-09	NK_FCGR3A_CX3CR1	RPA2
1.07813301568281e-13	0.165694	0.731	0.625	2.64811e-09	NK_FCGR3A_CX3CR1	RPS4Y1
1.39975151720448e-13	0.12707	0.778	0.699	3.43807e-09	NK_FCGR3A_CX3CR1	EIF3F
2.00404693230987e-13	0.225549	0.31	0.263	4.92234e-09	NK_FCGR3A_CX3CR1	GADD45GIP1
2.19152852409986e-13	0.23513	0.299	0.253	5.38283e-09	NK_FCGR3A_CX3CR1	MFF
2.21258776208856e-13	0.181736	0.408	0.355	5.43456e-09	NK_FCGR3A_CX3CR1	POLR2E
2.23053591952085e-13	0.255427	0.259	0.216	5.47864e-09	NK_FCGR3A_CX3CR1	EIF2AK1
2.60510873686052e-13	0.250707	0.268	0.224	6.39867e-09	NK_FCGR3A_CX3CR1	SUMF2
2.67030769688402e-13	0.244616	0.223	0.179	6.55881e-09	NK_FCGR3A_CX3CR1	SLFN12L
2.76910135771228e-13	0.194638	0.388	0.333	6.80147e-09	NK_FCGR3A_CX3CR1	MRPL20
2.90586209860404e-13	0.241619	0.24	0.194	7.13738e-09	NK_FCGR3A_CX3CR1	PPP2R2B
3.30354579456139e-13	0.299213	0.201	0.162	8.11417e-09	NK_FCGR3A_CX3CR1	TSSC4
3.5364455844056e-13	0.201134	0.297	0.243	8.68622e-09	NK_FCGR3A_CX3CR1	HIPK2
3.70096827280408e-13	0.140845	0.696	0.614	9.09032e-09	NK_FCGR3A_CX3CR1	CTSC
3.81207335899804e-13	0.250149	0.242	0.199	9.36321e-09	NK_FCGR3A_CX3CR1	FAM204A
4.88825698446087e-13	0.254696	0.248	0.205	1.20065e-08	NK_FCGR3A_CX3CR1	SEC31A
4.97002404172653e-13	0.170854	0.46	0.404	1.22074e-08	NK_FCGR3A_CX3CR1	AP2M1
5.92510994120764e-13	0.287998	0.247	0.208	1.45533e-08	NK_FCGR3A_CX3CR1	MAP2K2
8.40530463934304e-13	0.286813	0.209	0.17	2.06451e-08	NK_FCGR3A_CX3CR1	RAB4A
8.429193155235e-13	0.159123	0.514	0.447	2.07038e-08	NK_FCGR3A_CX3CR1	UTRN
9.61400350909923e-13	0.275607	0.233	0.195	2.36139e-08	NK_FCGR3A_CX3CR1	AKR7A2
1.06298238621877e-12	0.148641	0.58	0.52	2.6109e-08	NK_FCGR3A_CX3CR1	TLN1
1.07837864951924e-12	0.275989	0.22	0.181	2.64871e-08	NK_FCGR3A_CX3CR1	KLHDC3
1.16724421517427e-12	0.291744	0.212	0.175	2.86699e-08	NK_FCGR3A_CX3CR1	PTRHD1
1.17937165792241e-12	0.174916	0.427	0.369	2.89677e-08	NK_FCGR3A_CX3CR1	AAK1
1.22504835295836e-12	0.145988	0.593	0.526	3.00896e-08	NK_FCGR3A_CX3CR1	RAC1
1.3737446023944e-12	0.22138	0.311	0.266	3.37419e-08	NK_FCGR3A_CX3CR1	NDUFAB1
1.61297079008657e-12	0.235662	0.27	0.227	3.96178e-08	NK_FCGR3A_CX3CR1	TMEM256
1.72634173964948e-12	0.287767	0.2	0.162	4.24024e-08	NK_FCGR3A_CX3CR1	MPPE1
1.77366711287491e-12	0.20085	0.34	0.29	4.35648e-08	NK_FCGR3A_CX3CR1	EPB41
2.25665644687044e-12	0.249991	0.23	0.19	5.5428e-08	NK_FCGR3A_CX3CR1	DDRGK1
2.44969066366720e-12	0.264845	0.25	0.212	6.01693e-08	NK_FCGR3A_CX3CR1	CXXC5
2.6511865046767e-12	0.179868	0.374	0.318	6.51184e-08	NK_FCGR3A_CX3CR1	ARHGAP15
2.8359368073456e-12	0.171306	0.436	0.374	6.96563e-08	NK_FCGR3A_CX3CR1	TBRG1
3.25865822400384e-12	0.171546	0.427	0.375	8.00392e-08	NK_FCGR3A_CX3CR1	POLR2G
3.5594759200704e-12	0.107423	0.881	0.81	8.74278e-08	NK_FCGR3A_CX3CR1	SRP14
3.58450195759839e-12	0.14204	0.622	0.55	8.80425e-08	NK_FCGR3A_CX3CR1	SKAP1
3.60702574816754e-12	0.216329	0.303	0.257	8.85958e-08	NK_FCGR3A_CX3CR1	SSR1
3.75643356509528e-12	0.280484	0.208	0.17	9.22655e-08	NK_FCGR3A_CX3CR1	DNPEP
4.17746200179391e-12	0.191679	0.327	0.277	1.02607e-07	NK_FCGR3A_CX3CR1	TROVE2
4.38049365955892e-12	0.156748	0.495	0.437	1.07594e-07	NK_FCGR3A_CX3CR1	SF3B5
4.92888502296870e-12	0.118503	0.82	0.741	1.21063e-07	NK_FCGR3A_CX3CR1	ALDOA
5.06673809303528e-12	0.273829	0.2	0.163	1.24449e-07	NK_FCGR3A_CX3CR1	UBE2G2
5.37178941761016e-12	0.162275	0.452	0.398	1.31942e-07	NK_FCGR3A_CX3CR1	GDI2
7.64073617774162e-12	0.173686	0.424	0.372	1.87672e-07	NK_FCGR3A_CX3CR1	DDX46
8.04567452120249e-12	0.218666	0.276	0.232	1.97618e-07	NK_FCGR3A_CX3CR1	PDIA4
8.1687207476123e-12	0.239251	0.25	0.21	2.0064e-07	NK_FCGR3A_CX3CR1	TMX1
8.25514712228706e-12	0.158263	0.439	0.365	2.02763e-07	NK_FCGR3A_CX3CR1	KLF3
9.14560994441117e-12	0.253077	0.232	0.193	2.24634e-07	NK_FCGR3A_CX3CR1	OGFR
9.75809060804158e-12	0.27077	0.202	0.166	2.39678e-07	NK_FCGR3A_CX3CR1	NUTM2A-AS1
9.76226374781892e-12	0.240202	0.244	0.203	2.39781e-07	NK_FCGR3A_CX3CR1	CDC26
1.13137651401266e-11	0.217058	0.284	0.24	2.77889e-07	NK_FCGR3A_CX3CR1	FAM32A
1.39264443568627e-11	0.253224	0.215	0.177	3.42061e-07	NK_FCGR3A_CX3CR1	HPCAL1
1.81455520058782e-11	0.156537	0.465	0.411	4.45691e-07	NK_FCGR3A_CX3CR1	TMED9
1.87177089695192e-11	0.173571	0.407	0.359	4.59744e-07	NK_FCGR3A_CX3CR1	FKBP1A
2.08233019214284e-11	0.163785	0.424	0.37	5.11462e-07	NK_FCGR3A_CX3CR1	LUC7L3
2.15796554339698e-11	0.186683	0.338	0.289	5.30039e-07	NK_FCGR3A_CX3CR1	OS9
2.38531811018759e-11	0.237319	0.261	0.222	5.85882e-07	NK_FCGR3A_CX3CR1	C17orf89
2.52429523380437e-11	0.257053	0.23	0.193	6.20017e-07	NK_FCGR3A_CX3CR1	CAPRIN1
2.5326105052575e-11	0.172432	0.394	0.347	6.2206e-07	NK_FCGR3A_CX3CR1	NDUFA2
2.84937847490398e-11	0.119622	0.778	0.702	6.99864e-07	NK_FCGR3A_CX3CR1	COX6A1
2.97047181213834e-11	0.226351	0.225	0.185	7.29607e-07	NK_FCGR3A_CX3CR1	DCAF5
2.97449736740319e-11	0.186509	0.358	0.31	7.30596e-07	NK_FCGR3A_CX3CR1	RNF181
3.16106046064085e-11	0.172599	0.363	0.311	7.7642e-07	NK_FCGR3A_CX3CR1	MYBL1
3.49781498189888e-11	0.198009	0.336	0.292	8.59133e-07	NK_FCGR3A_CX3CR1	MMP24-AS1
3.70458074947592e-11	0.231825	0.218	0.18	9.09919e-07	NK_FCGR3A_CX3CR1	PWP1
3.71011266331386e-11	0.267474	0.217	0.182	9.11278e-07	NK_FCGR3A_CX3CR1	SMARCB1
3.85217541959821e-11	0.18089	0.264	0.216	9.46171e-07	NK_FCGR3A_CX3CR1	GTF3C1
4.09330484904903e-11	0.214445	0.28	0.239	1.0054e-06	NK_FCGR3A_CX3CR1	DECR1
4.11723174143525e-11	0.24748	0.228	0.191	1.01127e-06	NK_FCGR3A_CX3CR1	DNAJC19
4.26786878285555e-11	0.150053	0.518	0.456	1.04827e-06	NK_FCGR3A_CX3CR1	NCOR1
4.35952015330053e-11	0.200313	0.308	0.266	1.07079e-06	NK_FCGR3A_CX3CR1	LSM4
4.47131244241424e-11	0.256685	0.208	0.172	1.09824e-06	NK_FCGR3A_CX3CR1	GLOD4
4.95919572558304e-11	0.200552	0.269	0.225	1.21808e-06	NK_FCGR3A_CX3CR1	TRGC1
4.9874548099053e-11	0.235025	0.222	0.184	1.22502e-06	NK_FCGR3A_CX3CR1	WDR82
6.68825531096562e-11	0.230877	0.22	0.181	1.64277e-06	NK_FCGR3A_CX3CR1	ERBB2IP
7.00586722334734e-11	0.173206	0.354	0.306	1.72078e-06	NK_FCGR3A_CX3CR1	PRPF8
8.92478953969737e-11	0.186557	0.316	0.271	2.19211e-06	NK_FCGR3A_CX3CR1	SDHC
9.12045371738232e-11	0.151922	0.657	0.556	2.24017e-06	NK_FCGR3A_CX3CR1	S1PR5
9.31732428023312e-11	0.127832	0.651	0.585	2.28852e-06	NK_FCGR3A_CX3CR1	BSG
1.11551600912594e-10	0.226387	0.247	0.209	2.73993e-06	NK_FCGR3A_CX3CR1	TTC17
1.15661711717867e-10	0.197189	0.308	0.266	2.84088e-06	NK_FCGR3A_CX3CR1	PSMC3
1.16998118926374e-10	0.195874	0.284	0.239	2.87371e-06	NK_FCGR3A_CX3CR1	PPP1R11
1.35525691774583e-10	0.1902	0.325	0.282	3.32878e-06	NK_FCGR3A_CX3CR1	NDUFAF3
1.39748487319555e-10	0.178579	0.301	0.252	3.4325e-06	NK_FCGR3A_CX3CR1	MVD
1.53060946931498e-10	0.215859	0.261	0.221	3.75948e-06	NK_FCGR3A_CX3CR1	PDCD10
1.53270284709186e-10	0.238534	0.241	0.204	3.76462e-06	NK_FCGR3A_CX3CR1	IFI35
1.67368460822836e-10	0.135007	0.584	0.524	4.1109e-06	NK_FCGR3A_CX3CR1	C4orf3
1.68309585990547e-10	0.170587	0.359	0.311	4.13402e-06	NK_FCGR3A_CX3CR1	PHB
1.81715754515120e-10	0.193239	0.281	0.238	4.4633e-06	NK_FCGR3A_CX3CR1	ZNF292
1.96066025867459e-10	0.215213	0.228	0.189	4.81577e-06	NK_FCGR3A_CX3CR1	INPP5K
2.00765205534851e-10	0.177969	0.355	0.31	4.93119e-06	NK_FCGR3A_CX3CR1	ADD1
2.01873331467055e-10	0.221446	0.248	0.21	4.95841e-06	NK_FCGR3A_CX3CR1	PRRC2A
2.47226976883694e-10	0.19508	0.271	0.229	6.07239e-06	NK_FCGR3A_CX3CR1	PTPN12
2.5166957563047e-10	0.198089	0.297	0.255	6.18151e-06	NK_FCGR3A_CX3CR1	HEXA
2.77311371954672e-10	0.160333	0.412	0.366	6.81132e-06	NK_FCGR3A_CX3CR1	NSA2
2.78699302625939e-10	0.212857	0.252	0.213	6.84541e-06	NK_FCGR3A_CX3CR1	COPS5
2.90203933408134e-10	0.128704	0.69	0.617	7.12799e-06	NK_FCGR3A_CX3CR1	RNASEK
3.30604789157659e-10	0.141136	0.495	0.442	8.12031e-06	NK_FCGR3A_CX3CR1	SEPT1
3.37219634264518e-10	0.147817	0.444	0.395	8.28279e-06	NK_FCGR3A_CX3CR1	PA2G4
4.27214902799694e-10	0.265182	0.203	0.171	1.04933e-05	NK_FCGR3A_CX3CR1	MRPS26
4.58609789942864e-10	0.172697	0.314	0.268	1.12644e-05	NK_FCGR3A_CX3CR1	GOLGA4
5.49463333518534e-10	0.126575	0.629	0.559	1.34959e-05	NK_FCGR3A_CX3CR1	NME2
6.16731378403821e-10	0.215413	0.278	0.241	1.51482e-05	NK_FCGR3A_CX3CR1	TXNL4A
6.42928935209606e-10	0.14995	0.419	0.368	1.57916e-05	NK_FCGR3A_CX3CR1	RAD23A
8.39140667153536e-10	0.142716	0.484	0.431	2.0611e-05	NK_FCGR3A_CX3CR1	C19orf53
9.06001958384854e-10	0.191756	0.283	0.242	2.22532e-05	NK_FCGR3A_CX3CR1	IGBP1
9.07855991063727e-10	0.127127	0.526	0.469	2.22988e-05	NK_FCGR3A_CX3CR1	LDHB
9.79201241029546e-10	0.241689	0.229	0.195	2.40511e-05	NK_FCGR3A_CX3CR1	PDCD5
1.01023001922742e-09	0.155537	0.27	0.223	2.48133e-05	NK_FCGR3A_CX3CR1	GBP2
1.04938633074469e-09	0.148235	0.433	0.374	2.5775e-05	NK_FCGR3A_CX3CR1	STOM
1.27904987164914e-09	0.176217	0.309	0.266	3.1416e-05	NK_FCGR3A_CX3CR1	NUB1
1.29840662404553e-09	0.205602	0.259	0.221	3.18915e-05	NK_FCGR3A_CX3CR1	IDH3G
1.33835701574935e-09	0.218827	0.231	0.196	3.28727e-05	NK_FCGR3A_CX3CR1	HSD17B10
1.44208728193378e-09	0.133152	0.522	0.465	3.54205e-05	NK_FCGR3A_CX3CR1	VPS28
1.45418425640259e-09	0.111757	0.751	0.684	3.57177e-05	NK_FCGR3A_CX3CR1	SNRPD2
1.67542228346351e-09	0.125605	0.648	0.577	4.11517e-05	NK_FCGR3A_CX3CR1	TAPBP
1.77428536184548e-09	0.201483	0.246	0.209	4.358e-05	NK_FCGR3A_CX3CR1	ATXN2L
2.01132559492338e-09	0.166595	0.343	0.298	4.94022e-05	NK_FCGR3A_CX3CR1	LRPAP1
2.55058588936433e-09	0.134017	0.489	0.436	6.26475e-05	NK_FCGR3A_CX3CR1	PSMB3
3.20294662682566e-09	0.175932	0.316	0.275	7.86708e-05	NK_FCGR3A_CX3CR1	UBE2E3
3.28347793720153e-09	0.165735	0.332	0.291	8.06488e-05	NK_FCGR3A_CX3CR1	LSM3
3.34231026399903e-09	0.118076	0.858	0.775	8.20938e-05	NK_FCGR3A_CX3CR1	GZMM
3.35757246277343e-09	0.169536	0.294	0.251	8.24687e-05	NK_FCGR3A_CX3CR1	PIAS1
3.41383774972768e-09	0.21851	0.227	0.193	8.38507e-05	NK_FCGR3A_CX3CR1	IDH3B
3.60765628547565e-09	0.204826	0.223	0.188	8.86113e-05	NK_FCGR3A_CX3CR1	NSD1
4.16582769931462e-09	0.179372	0.293	0.253	0.000102321	NK_FCGR3A_CX3CR1	SUMO3
4.63887669318147e-09	0.133085	0.509	0.449	0.00011394	NK_FCGR3A_CX3CR1	N4BP2L2
5.98677676447604e-09	0.159786	0.343	0.299	0.000147047	NK_FCGR3A_CX3CR1	GOLGA7
7.74515651717098e-09	0.182477	0.278	0.241	0.000190236	NK_FCGR3A_CX3CR1	FAM50A
8.09022611896791e-09	0.194563	0.25	0.215	0.000198712	NK_FCGR3A_CX3CR1	RBM6
9.39026450757481e-09	0.157797	0.337	0.294	0.000230644	NK_FCGR3A_CX3CR1	SPCS3
1.01559924840104e-08	0.136332	0.377	0.325	0.000249451	NK_FCGR3A_CX3CR1	CITED2
1.03691259173316e-08	0.180275	0.283	0.244	0.000254687	NK_FCGR3A_CX3CR1	CNPPD1
1.05849861019887e-08	0.16234	0.334	0.293	0.000259988	NK_FCGR3A_CX3CR1	SF3A2
1.08824451170064e-08	0.181001	0.294	0.257	0.000267295	NK_FCGR3A_CX3CR1	EAPP
1.44785851958931e-08	0.188878	0.265	0.229	0.000355623	NK_FCGR3A_CX3CR1	CALCOCO2
1.61443185450874e-08	0.156808	0.337	0.296	0.000396537	NK_FCGR3A_CX3CR1	KDM5A
1.97493921775922e-08	0.206067	0.226	0.193	0.000485085	NK_FCGR3A_CX3CR1	EIF4E2
1.99317811294585e-08	0.172045	0.269	0.232	0.000489564	NK_FCGR3A_CX3CR1	BAZ2A
2.00551352821872e-08	0.111299	0.668	0.607	0.000492594	NK_FCGR3A_CX3CR1	IQGAP1
2.20919357375046e-08	0.132118	0.435	0.392	0.000542622	NK_FCGR3A_CX3CR1	RBBP4
2.23640379027287e-08	0.183064	0.223	0.189	0.000549305	NK_FCGR3A_CX3CR1	ANKRD10
2.24422112958817e-08	0.189326	0.239	0.204	0.000551226	NK_FCGR3A_CX3CR1	ASH1L
2.32869899939934e-08	0.21488	0.212	0.181	0.000571975	NK_FCGR3A_CX3CR1	TRAPPC3
2.42704782005004e-08	0.140145	0.4	0.353	0.000596132	NK_FCGR3A_CX3CR1	SNX6
2.91974007975407e-08	0.134821	0.331	0.285	0.000717147	NK_FCGR3A_CX3CR1	GSAP
3.00489394937542e-08	0.157021	0.305	0.266	0.000738062	NK_FCGR3A_CX3CR1	DNAJB14
4.04122587521771e-08	0.196943	0.224	0.191	0.000992606	NK_FCGR3A_CX3CR1	SECISBP2
4.066802857318e-08	0.164116	0.259	0.221	0.000998888	NK_FCGR3A_CX3CR1	ZFAND3
4.34849782425506e-08	0.138497	0.402	0.351	0.00106808	NK_FCGR3A_CX3CR1	IL16
4.80373984847242e-08	0.123128	0.512	0.458	0.00117989	NK_FCGR3A_CX3CR1	LMAN2
4.87327496162755e-08	0.109709	0.647	0.585	0.00119697	NK_FCGR3A_CX3CR1	ENO1
5.0130754890964e-08	0.205999	0.215	0.184	0.00123131	NK_FCGR3A_CX3CR1	SMIM7
5.12514884173803e-08	0.135552	0.417	0.373	0.00125884	NK_FCGR3A_CX3CR1	TMEM230
5.88429205326985e-08	0.174085	0.261	0.226	0.0014453	NK_FCGR3A_CX3CR1	AATF
6.21520565490259e-08	0.165564	0.253	0.217	0.00152658	NK_FCGR3A_CX3CR1	TNFAIP8
6.71324605961692e-08	0.111322	0.628	0.571	0.00164891	NK_FCGR3A_CX3CR1	ICAM3
7.5189874196636e-08	0.151173	0.315	0.275	0.00184681	NK_FCGR3A_CX3CR1	DDX18
7.77888086059892e-08	0.132359	0.395	0.331	0.00191065	NK_FCGR3A_CX3CR1	SPOCK2
8.07210697178265e-08	0.15368	0.318	0.281	0.00198267	NK_FCGR3A_CX3CR1	VDAC3
8.92344745821604e-08	0.180608	0.278	0.246	0.00219178	NK_FCGR3A_CX3CR1	MPC2
1.04935279013025e-07	0.128335	0.463	0.42	0.00257742	NK_FCGR3A_CX3CR1	SEC61G
1.06137269034549e-07	0.218322	0.2	0.171	0.00260694	NK_FCGR3A_CX3CR1	SCAF4
1.101885740341e-07	0.142046	0.331	0.288	0.00270645	NK_FCGR3A_CX3CR1	RFTN1
1.14191489540922e-07	0.221827	0.216	0.188	0.00280477	NK_FCGR3A_CX3CR1	DAZAP1
1.17223563448431e-07	0.113658	0.498	0.447	0.00287925	NK_FCGR3A_CX3CR1	SPCS2
1.22007855651184e-07	0.178279	0.223	0.191	0.00299676	NK_FCGR3A_CX3CR1	CPNE3
1.23253190597812e-07	0.172949	0.209	0.177	0.00302734	NK_FCGR3A_CX3CR1	CALCOCO1
1.29604845815629e-07	0.193074	0.237	0.207	0.00318335	NK_FCGR3A_CX3CR1	PSMD9
1.31705717247749e-07	0.105446	0.651	0.595	0.00323496	NK_FCGR3A_CX3CR1	COX7A2
1.33869198505448e-07	0.17306	0.275	0.242	0.0032881	NK_FCGR3A_CX3CR1	SRP72
1.34950372716633e-07	0.204951	0.236	0.207	0.00331465	NK_FCGR3A_CX3CR1	SNF8
1.3960121026748e-07	0.116747	0.56	0.505	0.00342888	NK_FCGR3A_CX3CR1	CIB1
1.41691763861512e-07	0.17943	0.213	0.182	0.00348023	NK_FCGR3A_CX3CR1	DCK
1.57804272839408e-07	0.209112	0.203	0.174	0.00387599	NK_FCGR3A_CX3CR1	SF3A3
1.59011630529869e-07	0.19376	0.245	0.215	0.00390564	NK_FCGR3A_CX3CR1	PABPN1
1.74979443510083e-07	0.147385	0.337	0.301	0.00429785	NK_FCGR3A_CX3CR1	CBX3
1.8005273408394e-07	0.116885	0.597	0.534	0.00442246	NK_FCGR3A_CX3CR1	ARHGEF1
1.86141007791577e-07	0.197943	0.232	0.203	0.004572	NK_FCGR3A_CX3CR1	SNRPE
1.98510160844146e-07	0.160729	0.246	0.211	0.00487581	NK_FCGR3A_CX3CR1	BRWD1
2.0213176395086e-07	0.154433	0.292	0.254	0.00496476	NK_FCGR3A_CX3CR1	MRFAP1L1
2.15305225231613e-07	0.179694	0.25	0.22	0.00528833	NK_FCGR3A_CX3CR1	MRPS24
2.18958171081964e-07	0.112432	0.689	0.622	0.00537805	NK_FCGR3A_CX3CR1	MATK
2.60671853030508e-07	0.100947	0.798	0.728	0.00640262	NK_FCGR3A_CX3CR1	CNBP
2.69380737482065e-07	0.199234	0.21	0.181	0.00661653	NK_FCGR3A_CX3CR1	BAG6
3.42994011220959e-07	0.102676	0.721	0.653	0.00842462	NK_FCGR3A_CX3CR1	HMGN2
3.80366313117724e-07	0.132612	0.384	0.345	0.00934256	NK_FCGR3A_CX3CR1	COMMD7
3.91921864160423e-07	0.125903	0.4	0.358	0.00962638	NK_FCGR3A_CX3CR1	PSMA5
4.23979245720158e-07	0.147489	0.326	0.29	0.0104138	NK_FCGR3A_CX3CR1	KDELR1
4.46066997630026e-07	0.128462	0.393	0.352	0.0109563	NK_FCGR3A_CX3CR1	RAB11B
4.75032352493187e-07	0.203888	0.201	0.174	0.0116677	NK_FCGR3A_CX3CR1	EPRS
4.76933345084872e-07	0.1881	0.214	0.186	0.0117144	NK_FCGR3A_CX3CR1	MBD4
5.44222505411753e-07	0.176699	0.222	0.192	0.0133672	NK_FCGR3A_CX3CR1	GNB1
6.10159572294387e-07	0.123457	0.526	0.459	0.0149867	NK_FCGR3A_CX3CR1	ABI3
6.39554091965649e-07	0.145762	0.294	0.259	0.0157087	NK_FCGR3A_CX3CR1	XRN2
7.34932254290105e-07	0.108952	0.535	0.487	0.0180514	NK_FCGR3A_CX3CR1	COPE
8.16518016957241e-07	0.213272	0.211	0.186	0.0200553	NK_FCGR3A_CX3CR1	AP2A1
9.14296749288313e-07	0.196661	0.23	0.204	0.022457	NK_FCGR3A_CX3CR1	ALKBH7
9.79311194871598e-07	0.164781	0.243	0.211	0.0240538	NK_FCGR3A_CX3CR1	WDR45
9.99583234821906e-07	0.122527	0.406	0.368	0.0245518	NK_FCGR3A_CX3CR1	PSMA1
1.0915239836274e-06	0.112803	0.519	0.461	0.02681	NK_FCGR3A_CX3CR1	TAP1
1.19070282016552e-06	0.132171	0.362	0.328	0.029246	NK_FCGR3A_CX3CR1	CNPY3
1.26616016337242e-06	0.166164	0.215	0.185	0.0310994	NK_FCGR3A_CX3CR1	AP2B1
1.67241763218862e-06	0.14388	0.262	0.23	0.0410779	NK_FCGR3A_CX3CR1	SRSF1
1.76929622230772e-06	0.111168	0.465	0.429	0.0434575	NK_FCGR3A_CX3CR1	UQCRQ
1.81805137981121e-06	0.17572	0.212	0.185	0.044655	NK_FCGR3A_CX3CR1	CLPP
1.88597058027601e-06	0.169434	0.223	0.195	0.0463232	NK_FCGR3A_CX3CR1	MAN1A2
1.95797577446941e-06	0.107478	0.5	0.453	0.0480918	NK_FCGR3A_CX3CR1	UBE2I
0	3.66567	0.834	0.075	0	NK_CD160	GZMK
0	3.59057	0.699	0.066	0	NK_CD160	PDE4B
0	2.18221	0.77	0.188	0	NK_CD160	ZNF331
0	1.62039	0.886	0.334	0	NK_CD160	FAM177A1
0	2.01363	0.701	0.197	0	NK_CD160	IFRD1
0	1.46859	0.804	0.302	0	NK_CD160	AREG
0	1.31504	0.881	0.394	0	NK_CD160	NR4A2
0	2.36365	0.619	0.133	0	NK_CD160	IRF8
0	1.40896	0.876	0.391	0	NK_CD160	YPEL5
0	2.60167	0.583	0.106	0	NK_CD160	COTL1
0	1.60695	0.719	0.262	0	NK_CD160	CLDND1
0	1.53304	0.724	0.271	0	NK_CD160	CD160
0	2.14502	0.581	0.139	0	NK_CD160	RGS1
0	1.90943	0.621	0.18	0	NK_CD160	XCL1
0	1.69731	0.639	0.201	0	NK_CD160	CSRNP1
0	1.44706	0.731	0.297	0	NK_CD160	HSPD1
0	1.63018	0.664	0.236	0	NK_CD160	PTP4A1
0	1.14596	0.862	0.436	0	NK_CD160	VPS37B
0	1.10548	0.909	0.484	0	NK_CD160	PIK3R1
0	5.13177	0.442	0.017	0	NK_CD160	TOX2
0	1.847	0.585	0.164	0	NK_CD160	FAM46C
0	1.56713	0.629	0.216	0	NK_CD160	SKIL
0	1.21313	0.776	0.363	0	NK_CD160	PDCD4
0	1.50287	0.66	0.249	0	NK_CD160	EML4
0	1.02578	0.893	0.486	0	NK_CD160	FOS
0	1.49777	0.676	0.273	0	NK_CD160	RANBP2
0	3.2352	0.457	0.057	0	NK_CD160	GRAMD3
0	1.81511	0.575	0.175	0	NK_CD160	TIPARP
0	1.31333	0.717	0.319	0	NK_CD160	CEBPD
0	1.06947	0.761	0.365	0	NK_CD160	CREM
0	2.06366	0.515	0.125	0	NK_CD160	KDM6B
0	1.87701	0.533	0.147	0	NK_CD160	ELL2
0	1.95121	0.53	0.146	0	NK_CD160	PDE7A
0	1.16233	0.744	0.361	0	NK_CD160	LEPROTL1
0	2.01011	0.52	0.14	0	NK_CD160	USP36
0	1.01222	0.856	0.48	0	NK_CD160	TMEM2
0	5.05388	0.386	0.015	0	NK_CD160	CXCR6
0	1.03176	0.808	0.441	0	NK_CD160	HSPE1
0	1.83937	0.513	0.149	0	NK_CD160	FOSB
0	0.976945	0.842	0.484	0	NK_CD160	REL
0	1.10891	0.687	0.331	0	NK_CD160	GABARAPL1
0	2.67725	0.425	0.071	0	NK_CD160	B3GNT7
0	1.14174	0.674	0.323	0	NK_CD160	FOSL2
0	2.84488	0.41	0.061	0	NK_CD160	PFKFB3
0	4.10244	0.374	0.025	0	NK_CD160	ADGRG3
0	0.969402	0.754	0.407	0	NK_CD160	DNAJA1
0	1.11318	0.658	0.313	0	NK_CD160	SDCBP
0	1.91723	0.462	0.12	0	NK_CD160	NR4A3
0	1.47708	0.544	0.204	0	NK_CD160	ZBTB16
0	1.33183	0.623	0.284	0	NK_CD160	ATP1B3
0	0.85883	0.84	0.505	0	NK_CD160	CCNH
0	3.03758	0.388	0.054	0	NK_CD160	LZTFL1
0	1.23418	0.617	0.283	0	NK_CD160	CD38
0	1.59731	0.515	0.185	0	NK_CD160	NFKB1
0	2.23673	0.422	0.092	0	NK_CD160	ICAM1
0	1.10362	0.636	0.308	0	NK_CD160	SYAP1
0	1.14625	0.605	0.277	0	NK_CD160	IFNGR1
0	0.685667	0.91	0.584	0	NK_CD160	FCER1G
0	1.52887	0.508	0.185	0	NK_CD160	NFKBIZ
0	1.83492	0.441	0.124	0	NK_CD160	RGCC
0	1.20608	0.568	0.251	0	NK_CD160	RALGAPA1
0	1.48244	0.487	0.17	0	NK_CD160	MAFF
0	0.930418	0.714	0.398	0	NK_CD160	CD96
0	1.30772	0.532	0.217	0	NK_CD160	KLRC1
0	1.76094	0.444	0.137	0	NK_CD160	FBXO34
0	2.13341	0.399	0.093	0	NK_CD160	NR4A1
0	1.28001	0.554	0.249	0	NK_CD160	GYG1
0	2.85277	0.356	0.051	0	NK_CD160	MARCH3
0	1.2457	0.557	0.253	0	NK_CD160	SH2D1A
0	0.899345	0.726	0.422	0	NK_CD160	GADD45B
0	1.51571	0.473	0.169	0	NK_CD160	SLC16A3
0	0.950983	0.704	0.402	0	NK_CD160	TUBA4A
0	1.00447	0.638	0.337	0	NK_CD160	TUBB4B
0	1.1567	0.564	0.263	0	NK_CD160	XCL2
0	0.725585	0.914	0.614	0	NK_CD160	FYN
0	1.24632	0.516	0.219	0	NK_CD160	TMIGD2
0	0.798743	0.759	0.462	0	NK_CD160	MAP3K8
0	2.16624	0.393	0.097	0	NK_CD160	TNFSF14
0	1.11203	0.557	0.265	0	NK_CD160	SERTAD1
0	1.09829	0.556	0.265	0	NK_CD160	JUND
0	1.03911	0.593	0.303	0	NK_CD160	ARF4
0	1.38262	0.486	0.197	0	NK_CD160	H2AFX
0	1.81702	0.41	0.122	0	NK_CD160	PRR7
0	1.2976	0.497	0.211	0	NK_CD160	CHMP1B
0	1.4531	0.453	0.169	0	NK_CD160	ZC3H12A
0	1.43349	0.469	0.186	0	NK_CD160	RAB11FIP1
0	1.12426	0.568	0.286	0	NK_CD160	CCL3
0	1.34553	0.48	0.199	0	NK_CD160	HSPH1
0	0.645796	0.916	0.637	0	NK_CD160	CMC1
0	0.657068	0.909	0.63	0	NK_CD160	SYTL3
0	0.592326	0.972	0.693	0	NK_CD160	KLRB1
0	1.3196	0.47	0.192	0	NK_CD160	JMJD6
0	0.702397	0.799	0.524	0	NK_CD160	ARHGAP9
0	0.618463	0.886	0.614	0	NK_CD160	ALOX5AP
0	0.702556	0.796	0.525	0	NK_CD160	SELK
0	1.6692	0.405	0.135	0	NK_CD160	CASP3
0	1.71059	0.396	0.128	0	NK_CD160	SESN1
0	2.05861	0.355	0.088	0	NK_CD160	PRMT9
0	1.08789	0.539	0.272	0	NK_CD160	ZFAND5
0	1.1233	0.523	0.257	0	NK_CD160	ELOVL5
0	1.3335	0.457	0.191	0	NK_CD160	EIF4A3
0	1.17648	0.485	0.224	0	NK_CD160	H2AFJ
0	1.40195	0.421	0.161	0	NK_CD160	AIM1
0	0.643394	0.833	0.574	0	NK_CD160	MCL1
0	4.62521	0.272	0.014	0	NK_CD160	SPRY1
0	3.72781	0.279	0.024	0	NK_CD160	LDB2
0	1.41719	0.412	0.158	0	NK_CD160	DHRS3
0	2.92078	0.294	0.042	0	NK_CD160	CHPT1
0	1.55458	0.377	0.128	0	NK_CD160	BCL3
0	1.26361	0.44	0.193	0	NK_CD160	LPIN1
0	3.20555	0.279	0.033	0	NK_CD160	NCF1
0	1.5267	0.383	0.137	0	NK_CD160	ARL4A
0	2.55808	0.296	0.052	0	NK_CD160	MAP1LC3A
0	1.38071	0.408	0.164	0	NK_CD160	ETF1
0	1.68048	0.361	0.12	0	NK_CD160	TWISTNB
0	0.643435	0.825	0.584	0	NK_CD160	SRSF2
0	0.628624	0.836	0.595	0	NK_CD160	IL2RB
0	1.55125	0.373	0.134	0	NK_CD160	KPNA2
0	2.27685	0.297	0.062	0	NK_CD160	KRT86
0	1.41128	0.38	0.146	0	NK_CD160	LMNB1
0	1.99067	0.318	0.085	0	NK_CD160	CTDP1
0	1.52576	0.351	0.119	0	NK_CD160	SLC7A5
0	0.571312	0.87	0.641	0	NK_CD160	SRSF7
0	3.341	0.256	0.028	0	NK_CD160	CHKA
0	1.45795	0.363	0.135	0	NK_CD160	ABCB1
0	4.96795	0.235	0.01	0	NK_CD160	ADAMTS17
0	1.46738	0.355	0.131	0	NK_CD160	TLE1
0	0.526405	0.907	0.689	0	NK_CD160	HSP90AB1
0	2.16846	0.267	0.06	0	NK_CD160	COLQ
0	2.3408	0.256	0.053	0	NK_CD160	IL12RB2
0	1.7981	0.283	0.082	0	NK_CD160	BCL2L11
0	1.86307	0.281	0.081	0	NK_CD160	GRAMD1A
0	3.25762	0.224	0.028	0	NK_CD160	RUNX2
0	2.13078	0.254	0.061	0	NK_CD160	ABHD15
0	2.95289	0.22	0.03	0	NK_CD160	TTN
0	1.93406	0.258	0.069	0	NK_CD160	SC5D
0	2.779	0.219	0.035	0	NK_CD160	HDAC9
0	2.01349	0.244	0.063	0	NK_CD160	TRAPPC2P1
0	2.32325	0.22	0.044	0	NK_CD160	CYSTM1
0	2.55447	0.214	0.04	0	NK_CD160	MICAL2
0	2.49861	0.2	0.042	0	NK_CD160	RBBP8
0	0.447589	0.967	0.81	0	NK_CD160	ZFP36
6.88335396326069e-307	1.73708	0.291	0.093	1.69069e-302	NK_CD160	CD83
1.78044742279037e-306	0.536272	0.891	0.664	4.37313e-302	NK_CD160	NFKBIA
4.59724282230714e-305	2.06689	0.226	0.056	1.12917e-300	NK_CD160	CCL3L3
7.10872951706991e-305	0.509787	0.838	0.652	1.74605e-300	NK_CD160	LDHA
1.88691125045496e-304	0.967333	0.576	0.308	4.63463e-300	NK_CD160	OFD1
6.75013837402635e-303	0.937124	0.59	0.327	1.65797e-298	NK_CD160	IDI1
1.2845125353113e-302	1.94366	0.247	0.068	3.15502e-298	NK_CD160	GPR18
9.08337031438578e-302	1.72306	0.292	0.095	2.23106e-297	NK_CD160	BCL2A1
3.07488657160266e-301	1.20611	0.448	0.204	7.55254e-297	NK_CD160	PPP1CB
9.65718842706145e-299	0.26534	0.994	0.914	2.372e-294	NK_CD160	CD7
4.43493131693665e-298	1.53086	0.331	0.121	1.08931e-293	NK_CD160	STX11
5.3498137314169e-298	0.735342	0.735	0.466	1.31402e-293	NK_CD160	DNAJB6
1.60740271593092e-295	1.24883	0.422	0.184	3.9481e-291	NK_CD160	TSPYL2
1.07783808107872e-292	0.690411	0.751	0.493	2.64739e-288	NK_CD160	ELF1
9.1862965970179e-292	0.424273	0.943	0.765	2.25634e-287	NK_CD160	DUSP1
1.03473498038746e-288	1.31809	0.389	0.162	2.54152e-284	NK_CD160	SYK
8.16712106758106e-288	0.61875	0.835	0.566	2.00601e-283	NK_CD160	DUSP2
7.77384103084664e-285	2.0652	0.217	0.055	1.90941e-280	NK_CD160	CMTM7
1.21573567888979e-284	1.55154	0.317	0.116	2.98609e-280	NK_CD160	LIMS1
2.65144374528938e-282	1.26267	0.401	0.172	6.51248e-278	NK_CD160	SATB1
3.2818173367441e-279	1.71711	0.267	0.084	8.0608e-275	NK_CD160	SPG20
2.5323974449375e-275	0.255269	0.988	0.911	6.22007e-271	NK_CD160	PABPC1
7.05206554552087e-275	0.56973	0.822	0.599	1.73213e-270	NK_CD160	CD69
4.47311822336524e-274	0.318251	0.965	0.851	1.09869e-269	NK_CD160	HSP90AA1
1.99832755106891e-272	2.12821	0.204	0.052	4.90829e-268	NK_CD160	CXorf40A
6.68331167079503e-272	1.56995	0.286	0.095	1.64156e-267	NK_CD160	ANKRD37
6.18208007644454e-270	0.991501	0.516	0.272	1.51844e-265	NK_CD160	MOB4
3.19089924030275e-269	1.05878	0.478	0.237	7.83749e-265	NK_CD160	RBM38
4.03347733096655e-269	1.38139	0.342	0.135	9.90703e-265	NK_CD160	HCG18
3.04105399348793e-268	0.983187	0.521	0.276	7.46944e-264	NK_CD160	BCAS2
1.23912636102729e-267	0.71889	0.7	0.447	3.04354e-263	NK_CD160	EMD
3.72649333661492e-266	1.01238	0.498	0.252	9.15301e-262	NK_CD160	MYADM
5.57797500681122e-266	0.812684	0.62	0.377	1.37006e-261	NK_CD160	PPP1R2
2.53636903804835e-262	1.20074	0.406	0.186	6.22983e-258	NK_CD160	PLIN2
6.76309173424501e-261	1.74393	0.243	0.074	1.66115e-256	NK_CD160	RP11-463O12.3
7.96171562804101e-260	1.33189	0.341	0.133	1.95556e-255	NK_CD160	CTD-3252C9.4
1.53314515500666e-258	0.617344	0.796	0.533	3.76571e-254	NK_CD160	CXCR4
1.58470540489489e-257	1.5533	0.285	0.101	3.89235e-253	NK_CD160	NEK1
8.67803765188446e-256	0.887867	0.563	0.313	2.1315e-251	NK_CD160	CHD1
8.32318979129201e-253	0.177722	0.998	0.979	2.04434e-248	NK_CD160	SRGN
5.18762651807651e-252	1.09706	0.435	0.205	1.27418e-247	NK_CD160	RELB
1.00728807887534e-251	1.34055	0.34	0.138	2.4741e-247	NK_CD160	ERGIC1
5.07479541019332e-251	0.783135	0.631	0.382	1.24647e-246	NK_CD160	SLC2A3
8.08793415585759e-251	1.11011	0.431	0.209	1.98656e-246	NK_CD160	PLCG2
1.7298253463584e-247	0.550376	0.801	0.578	4.2488e-243	NK_CD160	BRD2
7.14997268461959e-247	1.52618	0.274	0.095	1.75618e-242	NK_CD160	BAZ2B
2.65769562156914e-246	0.932338	0.515	0.281	6.52783e-242	NK_CD160	CCND2
9.30994117193959e-246	1.27533	0.352	0.148	2.28671e-241	NK_CD160	PPP1R16B
2.50948135881959e-241	0.952001	0.499	0.273	6.16379e-237	NK_CD160	SURF4
3.10537573044105e-240	0.884397	0.537	0.306	7.62742e-236	NK_CD160	METTL9
9.27603366138727e-238	1.53408	0.265	0.093	2.27838e-233	NK_CD160	DCTN6
1.01842362833291e-237	0.756434	0.641	0.403	2.50145e-233	NK_CD160	DNAJB1
4.13222586493789e-237	1.79132	0.22	0.067	1.01496e-232	NK_CD160	PGRMC2
2.58516107711057e-232	0.597831	0.742	0.519	6.34967e-228	NK_CD160	STK17A
4.4198003639143e-230	1.47351	0.273	0.099	1.08559e-225	NK_CD160	OTULIN
6.88377231382379e-229	1.23224	0.348	0.151	1.69079e-224	NK_CD160	RNF138
1.98493997812074e-228	1.29998	0.33	0.141	4.87541e-224	NK_CD160	WDR74
1.43626603783805e-227	1.40331	0.292	0.113	3.52776e-223	NK_CD160	CCDC93
2.90656078399618e-227	0.271468	0.969	0.877	7.13909e-223	NK_CD160	SARAF
1.001487936664e-222	0.574491	0.744	0.538	2.45985e-218	NK_CD160	CYCS
1.63844897765737e-222	0.748528	0.605	0.377	4.02436e-218	NK_CD160	TPM4
1.26027251655406e-220	1.34286	0.303	0.123	3.09548e-216	NK_CD160	PDE4A
2.46694966985962e-220	1.49866	0.257	0.092	6.05932e-216	NK_CD160	PAPD5
3.050355415883e-218	1.2947	0.311	0.128	7.49228e-214	NK_CD160	UBE2S
6.65902276697858e-218	1.25232	0.332	0.145	1.63559e-213	NK_CD160	ALG13
6.8106343993448e-216	0.99903	0.437	0.225	1.67283e-211	NK_CD160	AKIRIN1
2.12984986837585e-213	0.677539	0.658	0.427	5.23134e-209	NK_CD160	SLC38A1
2.96343607184097e-213	0.583681	0.728	0.509	7.27879e-209	NK_CD160	EIF5
3.52338115495624e-213	1.4845	0.256	0.094	8.65413e-209	NK_CD160	DHRS1
2.86837527520405e-211	0.317465	0.917	0.795	7.0453e-207	NK_CD160	GSTP1
1.51976788660214e-210	1.69488	0.205	0.063	3.73285e-206	NK_CD160	IRF4
7.1641297425463e-210	1.54533	0.245	0.089	1.75965e-205	NK_CD160	SLFN13
7.60923848419068e-210	0.838109	0.525	0.306	1.86898e-205	NK_CD160	RAB8B
1.13596967459195e-206	0.782719	0.556	0.338	2.79017e-202	NK_CD160	LAT2
3.8792370902278e-205	0.48087	0.818	0.616	9.52818e-201	NK_CD160	ATP6V0C
3.37745885643948e-203	0.93231	0.453	0.245	8.29571e-199	NK_CD160	MAT2A
8.85834576706617e-203	0.585872	0.709	0.495	2.17579e-198	NK_CD160	SFPQ
6.20336071544619e-202	0.48892	0.812	0.609	1.52367e-197	NK_CD160	HSPA5
7.79000247364847e-202	0.408712	0.845	0.68	1.91338e-197	NK_CD160	CALM2
1.6875391528657e-201	1.04448	0.391	0.192	4.14493e-197	NK_CD160	NUP98
6.43737999171691e-200	1.04504	0.395	0.208	1.58115e-195	NK_CD160	YWHAH
6.20902894999158e-199	0.552713	0.738	0.528	1.52506e-194	NK_CD160	NDUFS5
8.03441002609062e-198	0.174669	0.997	0.966	1.97341e-193	NK_CD160	BTG1
9.25340744503851e-198	0.740982	0.581	0.355	2.27282e-193	NK_CD160	SMAP2
4.91566108617193e-197	0.410953	0.842	0.677	1.20738e-192	NK_CD160	ADGRE5
1.60711050148299e-196	1.3531	0.267	0.105	3.94738e-192	NK_CD160	DUSP10
2.9918622422701e-196	1.21574	0.32	0.146	7.34861e-192	NK_CD160	FASLG
6.27556650044638e-196	1.64496	0.207	0.069	1.5414e-191	NK_CD160	TRMO
1.19519194259269e-193	0.879379	0.472	0.261	2.93563e-189	NK_CD160	SOCS1
1.3066510719579e-193	1.2909	0.276	0.111	3.2094e-189	NK_CD160	TGIF1
2.04854161424845e-190	1.23779	0.296	0.128	5.03163e-186	NK_CD160	BORCS5
2.26555588329369e-190	0.806616	0.513	0.301	5.56466e-186	NK_CD160	CSNK1D
1.31103327016148e-189	1.12574	0.329	0.149	3.22016e-185	NK_CD160	JOSD1
1.18459138068242e-188	1.58973	0.204	0.068	2.90959e-184	NK_CD160	CHN2
2.01294960312263e-188	1.19458	0.307	0.136	4.94421e-184	NK_CD160	FOXO3
2.78659650819025e-188	0.932664	0.428	0.226	6.84444e-184	NK_CD160	SEC14L1
3.81659599284969e-188	0.851155	0.476	0.269	9.37432e-184	NK_CD160	NUCB2
2.84426277668963e-187	0.635171	0.65	0.434	6.98608e-183	NK_CD160	RNF125
5.46817200176652e-186	1.502	0.222	0.08	1.34309e-181	NK_CD160	RGL4
1.30690806513125e-185	0.829659	0.489	0.286	3.21003e-181	NK_CD160	LPXN
1.08598154074686e-183	0.713316	0.574	0.358	2.66739e-179	NK_CD160	RPL22L1
6.6330375269999e-183	0.634671	0.642	0.426	1.62921e-178	NK_CD160	STAT4
7.46694633266473e-183	0.834813	0.477	0.276	1.83403e-178	NK_CD160	HNRNPAB
7.75338425771631e-183	1.04762	0.364	0.183	1.90439e-178	NK_CD160	NEDD9
4.53497433863087e-182	0.910208	0.431	0.242	1.11388e-177	NK_CD160	SLBP
9.18006991043697e-181	0.994985	0.388	0.204	2.25481e-176	NK_CD160	TOX
6.23098525512841e-180	1.12001	0.328	0.154	1.53045e-175	NK_CD160	MSL2
6.43376914810489e-179	0.912145	0.429	0.236	1.58026e-174	NK_CD160	YES1
8.83302623456679e-179	0.960351	0.396	0.207	2.16957e-174	NK_CD160	NSMCE3
1.0322648362747e-178	0.450966	0.806	0.619	2.53545e-174	NK_CD160	SQSTM1
4.89953719097752e-178	1.39362	0.239	0.094	1.20342e-173	NK_CD160	ELMSAN1
7.33161603609817e-178	1.17173	0.293	0.127	1.80079e-173	NK_CD160	METRNL
1.2853814064603e-176	0.755053	0.523	0.316	3.15715e-172	NK_CD160	ARID5A
9.1985268585412e-175	1.41428	0.227	0.086	2.25934e-170	NK_CD160	GSTM2
6.49355375400951e-174	0.621524	0.637	0.426	1.59495e-169	NK_CD160	GLIPR1
9.30250601880916e-174	1.03461	0.355	0.179	2.28488e-169	NK_CD160	NXT1
4.14141435560075e-173	0.565749	0.692	0.483	1.01721e-168	NK_CD160	STK17B
1.07731092008208e-172	1.30974	0.264	0.113	2.64609e-168	NK_CD160	GNL3
1.06496913243543e-171	0.73966	0.528	0.325	2.61578e-167	NK_CD160	PTPN22
3.1695722003688e-169	1.23455	0.265	0.112	7.7851e-165	NK_CD160	BRAF
1.32124204725947e-168	1.24804	0.27	0.119	3.24523e-164	NK_CD160	PDLIM1
2.02253014586455e-167	0.853447	0.436	0.243	4.96774e-163	NK_CD160	TIGIT
2.8207371067201e-167	0.755979	0.509	0.31	6.92829e-163	NK_CD160	TRA2A
6.1966745901561e-167	1.04169	0.339	0.168	1.52203e-162	NK_CD160	PNPLA8
4.21956853415084e-166	0.698167	0.55	0.348	1.03641e-161	NK_CD160	DDX3X
7.74451124402822e-166	1.24348	0.264	0.114	1.90221e-161	NK_CD160	BEX4
1.15525915842517e-162	0.553412	0.671	0.477	2.83755e-158	NK_CD160	DDX24
3.29749665607271e-162	1.37513	0.218	0.084	8.09931e-158	NK_CD160	NAMPT
1.17036061489382e-159	0.683692	0.559	0.355	2.87464e-155	NK_CD160	BTG2
1.47958743319306e-159	0.71655	0.523	0.329	3.63416e-155	NK_CD160	G3BP2
3.15501757203062e-157	0.962038	0.36	0.19	7.74935e-153	NK_CD160	BIRC2
4.75169969473752e-157	0.747413	0.491	0.299	1.16711e-152	NK_CD160	EIF1AX
5.49626227056173e-157	1.08889	0.296	0.139	1.34999e-152	NK_CD160	GALNT11
1.38706550396876e-156	1.17965	0.271	0.122	3.40691e-152	NK_CD160	NFKB2
2.31190507567603e-156	0.956569	0.346	0.173	5.6785e-152	NK_CD160	STMN1
9.52138701032704e-156	1.46791	0.206	0.08	2.33864e-151	NK_CD160	NFKBID
2.63268661431456e-155	0.953868	0.372	0.207	6.4664e-151	NK_CD160	PIM2
3.9861890948099e-155	0.659867	0.564	0.361	9.79088e-151	NK_CD160	PIK3IP1
5.84440412723266e-155	0.465446	0.748	0.565	1.4355e-150	NK_CD160	EIF4G2
5.84499651322056e-155	1.01379	0.327	0.164	1.43565e-150	NK_CD160	LRMP
8.43911504002482e-155	1.06756	0.3	0.143	2.07282e-150	NK_CD160	CKS2
2.2409714839488e-154	0.961867	0.353	0.185	5.50427e-150	NK_CD160	GPCPD1
1.98699000677052e-153	1.16883	0.27	0.124	4.88044e-149	NK_CD160	FAM105A
1.14738482450409e-152	1.17753	0.268	0.122	2.81821e-148	NK_CD160	DENND4A
5.90150047713556e-152	1.38436	0.204	0.078	1.44953e-147	NK_CD160	JMY
1.91908190271629e-150	1.08014	0.293	0.141	4.71365e-146	NK_CD160	PABPC4
4.74451791100972e-150	1.1243	0.282	0.134	1.16535e-145	NK_CD160	NUDT4
4.39369619059254e-149	1.07994	0.284	0.134	1.07918e-144	NK_CD160	DEGS1
1.19614023371752e-148	0.467794	0.722	0.546	2.93796e-144	NK_CD160	BZW1
1.64205837475721e-147	0.861358	0.39	0.217	4.03322e-143	NK_CD160	YWHAE
2.25880652877908e-147	0.695508	0.514	0.323	5.54808e-143	NK_CD160	CNOT6L
2.99418435242703e-147	0.800548	0.426	0.239	7.35432e-143	NK_CD160	SAMSN1
8.34272752580093e-146	1.31061	0.211	0.084	2.04914e-141	NK_CD160	RBKS
1.20769131742613e-145	0.945842	0.344	0.183	2.96633e-141	NK_CD160	GNA13
6.28962310980673e-145	0.737753	0.472	0.292	1.54486e-140	NK_CD160	HELZ
9.92458356643803e-145	0.680267	0.522	0.334	2.43768e-140	NK_CD160	CLK1
7.96760503120624e-143	0.564471	0.624	0.431	1.957e-138	NK_CD160	UBE2B
5.43799822000949e-142	0.853544	0.382	0.212	1.33568e-137	NK_CD160	GTF2B
9.58798606833213e-142	1.13478	0.264	0.124	2.355e-137	NK_CD160	LRRC47
3.50991417209516e-141	1.00199	0.31	0.157	8.62105e-137	NK_CD160	IRF2BP2
9.68536751396334e-141	0.816226	0.412	0.245	2.37892e-136	NK_CD160	AP3S1
2.09614388248009e-138	0.613171	0.555	0.376	5.14855e-134	NK_CD160	VAPA
2.16030601338167e-137	0.705645	0.48	0.3	5.30614e-133	NK_CD160	HSPA9
3.16879930077692e-137	1.33757	0.207	0.086	7.7832e-133	NK_CD160	CRTAM
4.01667847465083e-137	1.01198	0.326	0.177	9.86577e-133	NK_CD160	HSPA1A
1.41038367764092e-136	0.530666	0.658	0.461	3.46418e-132	NK_CD160	IFITM3
2.88964993226246e-136	1.00749	0.291	0.145	7.09756e-132	NK_CD160	TRGV9
7.25742522570805e-134	1.16132	0.241	0.11	1.78257e-129	NK_CD160	TCTN3
2.04081537918933e-133	0.706981	0.47	0.303	5.01265e-129	NK_CD160	GLUD1
5.05774875775615e-133	0.42185	0.76	0.586	1.24228e-128	NK_CD160	SERP1
7.89860869584421e-132	0.341267	0.866	0.707	1.94006e-127	NK_CD160	DDIT4
1.7650076102609e-131	0.747041	0.431	0.264	4.33521e-127	NK_CD160	NASP
1.47445611190476e-130	0.837583	0.382	0.226	3.62156e-126	NK_CD160	GATA3
1.69097387343118e-129	1.14845	0.228	0.102	4.15337e-125	NK_CD160	RARA
1.18548109527742e-128	0.811318	0.386	0.223	2.91178e-124	NK_CD160	PLEKHA2
1.98422366684246e-127	0.492351	0.684	0.5	4.87365e-123	NK_CD160	PPP1R15A
9.53221321697906e-127	0.548102	0.596	0.425	2.3413e-122	NK_CD160	WSB1
1.81140013566413e-126	0.945638	0.308	0.163	4.44916e-122	NK_CD160	PAF1
4.82932216723081e-124	0.84038	0.359	0.206	1.18618e-119	NK_CD160	RAP1GDS1
8.85028296091686e-124	0.891755	0.335	0.189	2.17381e-119	NK_CD160	TC2N
2.08519824279837e-123	0.907671	0.299	0.152	5.12166e-119	NK_CD160	RGS2
3.47616523366409e-123	0.780807	0.382	0.221	8.53816e-119	NK_CD160	STAU1
6.43791817070691e-123	1.12385	0.237	0.113	1.58128e-118	NK_CD160	TRIM28
1.35512969231102e-122	0.968669	0.29	0.151	3.32847e-118	NK_CD160	ARHGEF7
2.60757862511129e-122	0.947352	0.302	0.161	6.40473e-118	NK_CD160	NDEL1
3.30123069814788e-121	0.934964	0.301	0.16	8.10848e-117	NK_CD160	SKAP2
4.06001986262619e-121	0.415404	0.738	0.573	9.97222e-117	NK_CD160	GYPC
4.83498649582478e-120	0.338061	0.821	0.674	1.18757e-115	NK_CD160	SLC25A3
1.47419514798968e-119	0.958854	0.286	0.149	3.62092e-115	NK_CD160	GSN
2.42828463670847e-119	0.629247	0.498	0.317	5.96435e-115	NK_CD160	NFE2L2
3.96039470446793e-119	0.960574	0.282	0.146	9.72752e-115	NK_CD160	SLC25A36
6.41105611437794e-119	0.371914	0.785	0.626	1.57468e-114	NK_CD160	FUS
6.86923624862578e-119	0.481662	0.643	0.476	1.68722e-114	NK_CD160	SEPT6
7.08361160494654e-119	1.15047	0.214	0.096	1.73988e-114	NK_CD160	FAM53C
2.96220349121171e-118	0.125506	0.995	0.978	7.27576e-114	NK_CD160	H3F3B
7.74517153682473e-118	0.428186	0.739	0.561	1.90237e-113	NK_CD160	AOAH
1.07551107167577e-117	0.934766	0.29	0.153	2.64167e-113	NK_CD160	DBF4
6.29068922906808e-117	0.349013	0.806	0.658	1.54512e-112	NK_CD160	WIPF1
3.34912498195026e-116	1.14613	0.215	0.098	8.22612e-112	NK_CD160	LRRC41
3.13306662767691e-115	0.456029	0.677	0.508	7.69544e-111	NK_CD160	ITGA4
9.87326264582303e-115	0.838969	0.326	0.18	2.42507e-110	NK_CD160	APBA2
1.58706989786587e-114	0.983929	0.277	0.148	3.89816e-110	NK_CD160	HPRT1
6.74645676795254e-114	0.601696	0.505	0.349	1.65706e-109	NK_CD160	RAB9A
5.40544904213208e-113	1.08843	0.228	0.109	1.32769e-108	NK_CD160	EIF3B
1.72426752560877e-112	0.689375	0.427	0.266	4.23515e-108	NK_CD160	ERN1
1.73427438791248e-112	0.693238	0.423	0.266	4.25972e-108	NK_CD160	TOP1
2.55779045323293e-112	0.576969	0.531	0.365	6.28244e-108	NK_CD160	PTGER4
4.89944480937638e-112	0.277824	0.883	0.76	1.2034e-107	NK_CD160	EIF3G
9.9281781574617e-112	0.829396	0.331	0.189	2.43856e-107	NK_CD160	CTR9
2.11307207281321e-111	0.839223	0.324	0.183	5.19013e-107	NK_CD160	DDX27
8.03668200800564e-111	0.946578	0.282	0.151	1.97397e-106	NK_CD160	UBAP1
2.72626179757404e-110	0.79854	0.347	0.201	6.69624e-106	NK_CD160	CEBPZ
4.14905902446909e-110	0.985077	0.261	0.135	1.01909e-105	NK_CD160	MORF4L2
7.14142035971354e-110	0.889717	0.301	0.167	1.75408e-105	NK_CD160	SACM1L
1.26827982229544e-109	0.547793	0.547	0.384	3.11515e-105	NK_CD160	STRAP
3.39995457805813e-109	0.677992	0.421	0.26	8.35097e-105	NK_CD160	SNHG8
8.9400547631269e-109	0.721074	0.389	0.236	2.19586e-104	NK_CD160	ISCA1
1.0720356038037e-108	0.500038	0.592	0.428	2.63313e-104	NK_CD160	EZR
1.81711848910725e-108	0.986926	0.251	0.128	4.46321e-104	NK_CD160	TTC39C
1.91696599012427e-108	1.06305	0.229	0.112	4.70845e-104	NK_CD160	SRSF6
5.23501143797616e-108	0.494888	0.608	0.44	1.28582e-103	NK_CD160	MAPK1
9.284484481493e-108	1.06036	0.22	0.105	2.28046e-103	NK_CD160	C3orf17
1.4893618937523e-106	0.718257	0.4	0.258	3.65817e-102	NK_CD160	EOMES
3.24894527404979e-106	0.267982	0.879	0.761	7.98006e-102	NK_CD160	NCL
5.42120786081395e-106	1.00286	0.244	0.124	1.33156e-101	NK_CD160	PIM3
6.41024084337434e-106	1.0531	0.225	0.11	1.57448e-101	NK_CD160	PDZD8
2.4931800447857e-105	0.718673	0.391	0.242	6.12375e-101	NK_CD160	AMD1
7.64743149023617e-105	0.989877	0.256	0.135	1.87836e-100	NK_CD160	IPCEF1
8.33809624849881e-105	0.861319	0.275	0.143	2.048e-100	NK_CD160	PER1
2.43114122893242e-104	0.988631	0.241	0.122	5.97137e-100	NK_CD160	CUL3
2.59443818160361e-103	0.526566	0.548	0.392	6.37246e-99	NK_CD160	MCTP2
5.70859035773863e-103	0.643927	0.435	0.282	1.40214e-98	NK_CD160	ADSS
3.83092757915788e-102	0.668279	0.418	0.268	9.40952e-98	NK_CD160	GFOD1
6.17166820822274e-102	0.641264	0.442	0.292	1.51589e-97	NK_CD160	AKIRIN2
3.57210314392074e-101	0.894111	0.289	0.164	8.7738e-97	NK_CD160	HIST1H1C
4.12316864307442e-101	0.608501	0.459	0.306	1.01273e-96	NK_CD160	EIF4A1
2.34416748330964e-100	0.29837	0.84	0.713	5.75774e-96	NK_CD160	IER2
1.16553066984178e-99	0.469086	0.602	0.451	2.86278e-95	NK_CD160	HNRNPUL1
2.87814728885106e-99	0.779873	0.325	0.189	7.06931e-95	NK_CD160	RNF168
9.17948706078325e-99	0.67038	0.401	0.256	2.25467e-94	NK_CD160	POLR2A
2.57694449246684e-98	0.655066	0.415	0.268	6.32949e-94	NK_CD160	SMARCA5
3.7507682351796e-98	0.37249	0.718	0.574	9.21264e-94	NK_CD160	ARF6
7.07504354343797e-98	0.733766	0.367	0.23	1.73777e-93	NK_CD160	INSIG1
4.18922048676007e-97	0.960123	0.24	0.125	1.02896e-92	NK_CD160	CLASP2
6.56556301597835e-97	0.78635	0.32	0.189	1.61263e-92	NK_CD160	GSPT1
2.19109557913263e-96	0.619603	0.431	0.282	5.38177e-92	NK_CD160	DNTTIP2
6.74786473281476e-96	0.661184	0.404	0.262	1.65741e-91	NK_CD160	SMARCA2
3.4869298517206e-95	0.596246	0.451	0.298	8.5646e-91	NK_CD160	CCSER2
1.3652513618718e-93	0.986291	0.224	0.115	3.35333e-89	NK_CD160	RABGGTA
1.60716008017111e-93	0.545633	0.497	0.338	3.94751e-89	NK_CD160	LINC-PINT
6.69626205301004e-93	0.57075	0.471	0.319	1.64474e-88	NK_CD160	HERPUD1
7.8337117596842e-93	0.893207	0.258	0.141	1.92412e-88	NK_CD160	ARMCX3
1.20163031917764e-92	0.415487	0.657	0.504	2.95144e-88	NK_CD160	PARP8
4.30026608153306e-92	0.669343	0.383	0.246	1.05623e-87	NK_CD160	NOP58
4.11296614625846e-91	0.809049	0.293	0.17	1.01023e-86	NK_CD160	CHORDC1
2.14741181159884e-90	1.02709	0.207	0.104	5.27447e-86	NK_CD160	PECAM1
3.37540612953946e-90	0.572923	0.454	0.306	8.29067e-86	NK_CD160	DHX36
1.25723528414662e-89	0.651262	0.386	0.247	3.08802e-85	NK_CD160	PPM1B
7.51668598622487e-89	0.95013	0.217	0.111	1.84625e-84	NK_CD160	BANP
1.95087358939422e-88	0.840631	0.266	0.149	4.79174e-84	NK_CD160	OAT
4.50850731587192e-88	0.818336	0.273	0.154	1.10738e-83	NK_CD160	TMEM263
6.76816156855966e-88	0.428102	0.613	0.468	1.6624e-83	NK_CD160	HIST1H4C
1.00416442936779e-87	0.526487	0.498	0.366	2.46643e-83	NK_CD160	CCDC107
1.21123290799486e-87	0.875979	0.254	0.141	2.97503e-83	NK_CD160	MKNK2
1.95585125590172e-87	0.612068	0.415	0.28	4.80396e-83	NK_CD160	LAPTM4A
2.03216989150438e-87	0.750264	0.312	0.187	4.99142e-83	NK_CD160	ITGAE
2.14155947233907e-87	0.72761	0.323	0.195	5.2601e-83	NK_CD160	CTNNB1
4.19807450149732e-87	0.475817	0.574	0.407	1.03113e-82	NK_CD160	SLA2
7.86882014616837e-87	0.503414	0.527	0.383	1.93274e-82	NK_CD160	GPBP1
2.02172309056344e-86	0.559498	0.458	0.321	4.96576e-82	NK_CD160	TCIRG1
2.80284981556321e-85	0.960368	0.209	0.107	6.88436e-81	NK_CD160	BIRC3
4.1808149332889e-85	0.719342	0.32	0.196	1.02689e-80	NK_CD160	SNHG7
7.16697277524191e-85	0.851294	0.255	0.143	1.76035e-80	NK_CD160	INTS6
2.5321002555154e-84	0.936263	0.225	0.121	6.21934e-80	NK_CD160	ECI2
3.9773278146669e-84	0.689149	0.341	0.214	9.76911e-80	NK_CD160	CMC2
5.39092591202531e-84	0.557838	0.454	0.317	1.32412e-79	NK_CD160	FGFR1OP2
6.09329841504902e-84	0.626642	0.392	0.261	1.49664e-79	NK_CD160	MPG
2.0294505788497e-83	0.922941	0.218	0.115	4.98474e-79	NK_CD160	AGO2
3.82088399416985e-82	0.890662	0.225	0.121	9.38486e-78	NK_CD160	CRIPT
7.61091884599399e-82	0.312343	0.733	0.619	1.86939e-77	NK_CD160	TGFB1
1.32947903456892e-81	0.774874	0.285	0.17	3.26547e-77	NK_CD160	N4BP2L1
2.10408652027126e-81	0.834727	0.249	0.139	5.16806e-77	NK_CD160	MALT1
2.62190650831387e-81	0.956361	0.2	0.102	6.43993e-77	NK_CD160	AHI1
6.32852012113836e-81	0.860222	0.242	0.136	1.55441e-76	NK_CD160	MED29
7.74241118439281e-81	0.332557	0.71	0.581	1.90169e-76	NK_CD160	PGK1
1.09207595072586e-80	0.924299	0.211	0.111	2.68236e-76	NK_CD160	ACSL3
1.4811140083953e-80	0.67825	0.337	0.212	3.63791e-76	NK_CD160	CCNT1
4.01341582075985e-80	0.582437	0.423	0.297	9.85775e-76	NK_CD160	RHOH
4.2919097478274e-80	0.785262	0.274	0.16	1.05418e-75	NK_CD160	CLASP1
1.26691339699268e-79	0.562282	0.423	0.283	3.11179e-75	NK_CD160	UBE2J1
1.62540191591888e-79	0.492509	0.508	0.364	3.99231e-75	NK_CD160	PITPNC1
8.54890802517733e-78	0.710045	0.315	0.198	2.09978e-73	NK_CD160	MAZ
2.82870554465471e-77	0.887806	0.216	0.117	6.94787e-73	NK_CD160	UBE2D1
3.04712384763154e-77	0.455627	0.537	0.405	7.48435e-73	NK_CD160	RORA
3.16248522885607e-77	0.754905	0.281	0.169	7.7677e-73	NK_CD160	SMS
1.02640700307644e-76	0.944394	0.201	0.106	2.52106e-72	NK_CD160	CDK16
2.30229148307659e-76	0.937586	0.214	0.118	5.65489e-72	NK_CD160	BLVRB
1.25630005022459e-75	0.86006	0.212	0.113	3.08572e-71	NK_CD160	LY9
3.30144182200717e-75	0.520587	0.45	0.319	8.109e-71	NK_CD160	PPP2CA
4.94776323107852e-75	0.766787	0.27	0.162	1.21527e-70	NK_CD160	PPP1R10
6.56843687428357e-75	0.725351	0.291	0.179	1.61334e-70	NK_CD160	RPP21
2.56924651803545e-74	0.537864	0.433	0.302	6.31058e-70	NK_CD160	PTPN2
2.86453729760158e-74	0.799181	0.258	0.153	7.03588e-70	NK_CD160	TESC
6.68229604248715e-74	0.681874	0.323	0.209	1.64131e-69	NK_CD160	DDX3Y
8.28690106045914e-74	0.369844	0.626	0.498	2.03543e-69	NK_CD160	SRSF3
1.31320618583873e-73	0.636294	0.347	0.228	3.2255e-69	NK_CD160	PIK3AP1
2.85784885564676e-73	0.336184	0.691	0.56	7.01945e-69	NK_CD160	H2AFZ
3.87710649862318e-73	0.427332	0.546	0.419	9.52295e-69	NK_CD160	RSL24D1
3.57679665738549e-72	0.698034	0.3	0.188	8.78533e-68	NK_CD160	PBXIP1
1.03989256839889e-71	0.484586	0.484	0.346	2.55418e-67	NK_CD160	RNF115
1.32558877112614e-71	0.632053	0.339	0.221	3.25591e-67	NK_CD160	ODC1
1.52257286235961e-71	0.639701	0.334	0.216	3.73974e-67	NK_CD160	ATF4
1.72263792959535e-71	0.898244	0.203	0.11	4.23114e-67	NK_CD160	KANSL2
3.92458896239237e-71	0.425431	0.548	0.414	9.63958e-67	NK_CD160	NR3C1
4.20899211660597e-71	0.772661	0.246	0.143	1.03381e-66	NK_CD160	NFU1
5.39685989286285e-71	0.491459	0.472	0.339	1.32558e-66	NK_CD160	NCR1
8.91773260913556e-71	0.618234	0.341	0.222	2.19037e-66	NK_CD160	JMJD1C
6.83920995977666e-70	0.689294	0.289	0.179	1.67985e-65	NK_CD160	NAA50
9.55605009096057e-70	0.314667	0.705	0.581	2.34716e-65	NK_CD160	SERBP1
1.56509551483923e-69	0.488667	0.467	0.34	3.84419e-65	NK_CD160	CMTM6
1.91820670695624e-69	0.778167	0.248	0.147	4.7115e-65	NK_CD160	FHL3
2.23720071029296e-69	0.506618	0.444	0.317	5.49501e-65	NK_CD160	CNOT2
3.08293670225128e-69	0.660134	0.308	0.195	7.57231e-65	NK_CD160	HIF1A
4.99688953733228e-69	0.842973	0.216	0.122	1.22734e-64	NK_CD160	TOPORS
1.25080290424496e-68	0.608437	0.348	0.231	3.07222e-64	NK_CD160	PRKX
2.92144650516799e-68	0.386009	0.593	0.458	7.17566e-64	NK_CD160	GPX4
3.68815541529219e-68	0.486804	0.463	0.332	9.05885e-64	NK_CD160	CHD2
9.90899557861516e-68	0.393877	0.59	0.455	2.43385e-63	NK_CD160	LBH
9.97967289373148e-68	0.766539	0.243	0.143	2.45121e-63	NK_CD160	ASL
1.05609892299857e-67	0.645528	0.315	0.204	2.59399e-63	NK_CD160	ABHD2
6.26868697984855e-67	0.3242	0.653	0.55	1.53971e-62	NK_CD160	ZFP36L1
1.69715622893207e-66	0.543051	0.399	0.278	4.16856e-62	NK_CD160	HECTD1
3.52782682271576e-66	0.403542	0.568	0.433	8.66505e-62	NK_CD160	PHF20
4.00961250761113e-66	0.678866	0.278	0.172	9.84841e-62	NK_CD160	PMAIP1
9.94952365550593e-66	0.372444	0.595	0.474	2.4438e-61	NK_CD160	TAGAP
1.39089196319241e-65	0.498454	0.436	0.313	3.41631e-61	NK_CD160	UPP1
1.67481553957098e-65	0.314301	0.686	0.566	4.11368e-61	NK_CD160	HNRNPU
4.34921859871371e-65	0.628943	0.309	0.199	1.06826e-60	NK_CD160	CCPG1
5.4081026082099e-65	0.803778	0.22	0.128	1.32834e-60	NK_CD160	GNGT2
5.46319580381923e-65	0.565735	0.366	0.249	1.34187e-60	NK_CD160	PHF20L1
5.61829688801629e-65	0.218619	0.856	0.758	1.37997e-60	NK_CD160	RBM39
1.52914754738e-64	0.8489	0.213	0.125	3.75589e-60	NK_CD160	FEZ1
1.85425272553691e-64	0.343654	0.655	0.524	4.55442e-60	NK_CD160	SH2D1B
5.7402480547095e-64	0.778449	0.217	0.125	1.40992e-59	NK_CD160	SEC23B
1.02038320538439e-63	0.791948	0.221	0.128	2.50627e-59	NK_CD160	IER5
1.25672866406877e-63	0.426005	0.511	0.386	3.08678e-59	NK_CD160	PAPOLA
1.57129442633302e-63	0.288184	0.719	0.6	3.85941e-59	NK_CD160	ATP5B
1.92504727763987e-63	0.131331	0.976	0.934	4.7283e-59	NK_CD160	PNRC1
3.57820055654799e-63	0.734909	0.242	0.145	8.78878e-59	NK_CD160	TARSL2
3.14835670387448e-62	0.734545	0.261	0.165	7.73299e-58	NK_CD160	PPA1
3.50311980043619e-62	0.636891	0.298	0.193	8.60436e-58	NK_CD160	SAR1A
5.94325495713321e-62	0.595129	0.324	0.214	1.45978e-57	NK_CD160	TMEM243
9.52090833569905e-62	0.476244	0.441	0.316	2.33853e-57	NK_CD160	SCML4
1.40528184689028e-61	0.475215	0.441	0.32	3.45165e-57	NK_CD160	KDELR2
2.73182055540301e-60	0.630639	0.291	0.188	6.7099e-56	NK_CD160	SRP54
4.1954621452707e-60	0.720135	0.261	0.167	1.03049e-55	NK_CD160	NINJ1
4.65079640178649e-60	0.275565	0.736	0.621	1.14233e-55	NK_CD160	SLC25A5
5.64198795570317e-60	0.816301	0.202	0.116	1.38579e-55	NK_CD160	GPR89B
8.3298688556954e-60	0.640807	0.281	0.18	2.04598e-55	NK_CD160	HBP1
2.35876700472608e-59	0.266534	0.749	0.64	5.7936e-55	NK_CD160	IRF1
3.84977103451546e-59	0.31092	0.685	0.557	9.45581e-55	NK_CD160	RBM8A
7.96923787142358e-59	0.588423	0.328	0.225	1.9574e-54	NK_CD160	AHSA1
8.01781560253379e-59	0.509149	0.388	0.272	1.96934e-54	NK_CD160	MRFAP1
1.48843114143416e-58	0.506017	0.392	0.278	3.65588e-54	NK_CD160	ITM2A
1.56824430613721e-58	0.277453	0.723	0.612	3.85192e-54	NK_CD160	HNRNPA0
4.62536422944028e-58	0.257503	0.772	0.658	1.13608e-53	NK_CD160	FYB
8.10839673770145e-58	0.717227	0.228	0.137	1.99158e-53	NK_CD160	ATXN7
1.20953583396552e-57	0.759478	0.213	0.126	2.97086e-53	NK_CD160	RIPK2
2.05286094477141e-57	0.649157	0.269	0.172	5.04224e-53	NK_CD160	CHCHD7
1.9387695447695e-56	0.63796	0.28	0.184	4.76201e-52	NK_CD160	DSCR3
2.41509895701418e-56	0.714949	0.228	0.139	5.93197e-52	NK_CD160	RNF145
3.62517720931241e-56	0.682843	0.24	0.148	8.90416e-52	NK_CD160	SUPV3L1
5.32364253055129e-56	0.700204	0.224	0.135	1.30759e-51	NK_CD160	DDIT3
9.0206293922321e-56	0.619542	0.291	0.194	2.21565e-51	NK_CD160	TMEM141
1.00667566518652e-55	0.511147	0.387	0.283	2.4726e-51	NK_CD160	CACYBP
1.59531412541147e-55	0.521824	0.352	0.24	3.91841e-51	NK_CD160	ZBTB1
4.30430493022816e-55	0.428947	0.455	0.341	1.05722e-50	NK_CD160	HN1
5.1422033014711e-55	0.123236	0.963	0.919	1.26303e-50	NK_CD160	UBB
5.4942266590817e-55	0.788132	0.2	0.119	1.34949e-50	NK_CD160	XPNPEP1
6.79367595800242e-55	0.669382	0.236	0.145	1.66866e-50	NK_CD160	NBEAL1
7.84859880276308e-55	0.59565	0.296	0.197	1.92777e-50	NK_CD160	STT3B
8.46506748953622e-55	0.619041	0.292	0.196	2.07919e-50	NK_CD160	STIP1
2.13876329321825e-54	0.609946	0.281	0.184	5.25323e-50	NK_CD160	STX5
2.5823365238053e-54	0.673554	0.253	0.163	6.34273e-50	NK_CD160	TANK
5.71137166714421e-54	0.555109	0.323	0.221	1.40283e-49	NK_CD160	PCMTD1
6.49907549243749e-54	0.495932	0.385	0.277	1.5963e-49	NK_CD160	PIP4K2A
7.93359761586631e-54	0.498568	0.378	0.271	1.94865e-49	NK_CD160	MAPRE1
1.29518764637669e-53	0.698654	0.225	0.139	3.18124e-49	NK_CD160	TSPYL1
1.42868418684072e-53	0.548426	0.329	0.226	3.50913e-49	NK_CD160	GPRIN3
1.46807346815998e-53	0.624772	0.276	0.181	3.60588e-49	NK_CD160	HSPA4
1.8243169194817e-53	0.165403	0.927	0.852	4.48089e-49	NK_CD160	ITM2B
2.37228053619168e-53	0.740691	0.22	0.137	5.8268e-49	NK_CD160	PNP
7.58720887208871e-53	0.207217	0.857	0.759	1.86357e-48	NK_CD160	KLRF1
1.83665967074794e-52	0.677898	0.232	0.145	4.5112e-48	NK_CD160	SAR1B
1.91513610276974e-52	0.547567	0.326	0.225	4.70396e-48	NK_CD160	ARFGAP3
3.00534766168775e-52	0.416352	0.46	0.347	7.38173e-48	NK_CD160	WTAP
5.50877810062701e-52	0.417843	0.466	0.346	1.35307e-47	NK_CD160	RBM4
5.681441605454e-52	0.326206	0.607	0.492	1.39548e-47	NK_CD160	ARID4B
1.44938967782232e-51	0.287114	0.687	0.57	3.55999e-47	NK_CD160	MAP1LC3B
1.6047317625493e-51	0.511164	0.354	0.251	3.94154e-47	NK_CD160	NARF
5.37429014228828e-51	0.338643	0.579	0.465	1.32003e-46	NK_CD160	ACAP1
5.93969078194435e-51	0.412712	0.457	0.345	1.45891e-46	NK_CD160	RSRC2
6.06050445010844e-51	0.618306	0.268	0.178	1.48858e-46	NK_CD160	MARCKSL1
6.49419982954547e-51	0.518696	0.336	0.236	1.59511e-46	NK_CD160	COPB1
7.86803714896126e-51	0.412624	0.453	0.344	1.93255e-46	NK_CD160	MAGOH
1.14465058195871e-49	0.271317	0.707	0.596	2.81149e-45	NK_CD160	ETS1
1.23167331532036e-49	0.681763	0.23	0.147	3.02524e-45	NK_CD160	DENND1B
4.56976740036069e-49	0.573384	0.282	0.189	1.12243e-44	NK_CD160	GOLGB1
5.22101799410243e-49	0.678915	0.224	0.142	1.28239e-44	NK_CD160	NEK7
6.49610510661684e-49	0.396897	0.471	0.35	1.59557e-44	NK_CD160	B4GALT1
1.09910628587499e-48	0.65133	0.221	0.138	2.69962e-44	NK_CD160	ACSS1
1.39774558528721e-48	0.295084	0.636	0.534	3.43314e-44	NK_CD160	CHST12
4.16855214419201e-48	0.451449	0.397	0.292	1.02388e-43	NK_CD160	ST3GAL1
8.39747487565341e-48	0.255432	0.718	0.613	2.06259e-43	NK_CD160	HNRNPC
1.46859555566133e-47	0.659877	0.231	0.149	3.60716e-43	NK_CD160	NELFCD
4.08690020372229e-47	0.596108	0.259	0.171	1.00382e-42	NK_CD160	SIAH2
5.13512589905467e-47	0.401074	0.445	0.334	1.26129e-42	NK_CD160	RSL1D1
2.59472741781875e-46	0.661048	0.228	0.148	6.37317e-42	NK_CD160	HIPK1
3.582967288669e-46	0.664541	0.209	0.131	8.80048e-42	NK_CD160	ZDHHC20
4.09466990630449e-46	0.338867	0.543	0.435	1.00573e-41	NK_CD160	CCNL1
5.02668493416504e-46	0.550463	0.284	0.193	1.23465e-41	NK_CD160	CLPTM1
5.49660425112602e-46	0.498951	0.334	0.236	1.35008e-41	NK_CD160	NCAM1
7.11262370898331e-46	0.557147	0.294	0.206	1.747e-41	NK_CD160	ISG20L2
1.0959897528835e-45	0.573734	0.269	0.182	2.69197e-41	NK_CD160	POM121
1.5163215433876e-45	0.396501	0.445	0.335	3.72439e-41	NK_CD160	CDK17
1.7486696132571e-45	0.400871	0.436	0.322	4.29508e-41	NK_CD160	FKBP5
2.45465412088041e-45	0.337491	0.546	0.445	6.02912e-41	NK_CD160	TXK
3.22747987893331e-45	0.212403	0.791	0.696	7.92734e-41	NK_CD160	ISG20
6.35520630952577e-45	0.321237	0.566	0.457	1.56097e-40	NK_CD160	RBMX
9.94451529710667e-45	0.644526	0.22	0.141	2.44257e-40	NK_CD160	FAM120AOS
1.94564177900709e-44	0.385752	0.459	0.355	4.77889e-40	NK_CD160	RASA2
2.24657572754506e-44	0.381463	0.456	0.352	5.51804e-40	NK_CD160	NAP1L4
3.22919525428964e-44	0.409273	0.422	0.32	7.93155e-40	NK_CD160	DYNC1H1
3.37085742031255e-44	0.549235	0.273	0.185	8.2795e-40	NK_CD160	SNHG12
5.11419307304675e-44	0.424136	0.397	0.3	1.25615e-39	NK_CD160	G3BP1
6.71323500697532e-44	0.533949	0.289	0.201	1.6489e-39	NK_CD160	PHF1
9.99471626119576e-44	0.427641	0.389	0.292	2.4549e-39	NK_CD160	PCM1
2.41051745580057e-43	0.440457	0.372	0.277	5.92071e-39	NK_CD160	MAP2K3
2.99426063789419e-43	0.549264	0.265	0.18	7.3545e-39	NK_CD160	CRY1
3.7912245061623e-43	0.253917	0.712	0.605	9.31201e-39	NK_CD160	KMT2E
4.92759313226346e-43	0.455123	0.337	0.235	1.21032e-38	NK_CD160	ABLIM1
7.46414074083295e-43	0.180739	0.78	0.731	1.83334e-38	NK_CD160	JUNB
8.96282251771491e-43	0.521186	0.285	0.196	2.20145e-38	NK_CD160	PRKAR2A
1.39109022355026e-42	0.470259	0.344	0.252	3.4168e-38	NK_CD160	UBE2A
1.73843691390915e-42	0.600449	0.236	0.156	4.26995e-38	NK_CD160	SLC1A5
2.25847277269207e-42	0.388328	0.436	0.337	5.54726e-38	NK_CD160	PPIG
3.01396650492845e-42	0.383004	0.435	0.337	7.4029e-38	NK_CD160	ILF2
3.32876116594039e-42	0.517331	0.291	0.204	8.1761e-38	NK_CD160	DARS
4.46523585989038e-42	0.485002	0.318	0.226	1.09675e-37	NK_CD160	SAFB2
5.03314012037486e-42	0.405472	0.407	0.307	1.23624e-37	NK_CD160	PNPLA2
6.32873924528223e-42	0.553909	0.275	0.192	1.55446e-37	NK_CD160	MRPL14
6.48690694223165e-42	0.522832	0.27	0.183	1.59331e-37	NK_CD160	PDCL3
8.23299291919976e-42	0.201329	0.814	0.718	2.02219e-37	NK_CD160	CLIC3
9.34961648480362e-42	0.207982	0.776	0.687	2.29645e-37	NK_CD160	UBE2D3
9.8085470661657e-42	0.416087	0.396	0.297	2.40918e-37	NK_CD160	YTHDC1
1.09291472076313e-41	0.677441	0.203	0.131	2.68442e-37	NK_CD160	EI24
1.38804770051905e-41	0.604859	0.244	0.166	3.40932e-37	NK_CD160	PARVG
1.81392354200118e-41	0.598214	0.237	0.159	4.45536e-37	NK_CD160	PCNXL4
1.99675095076508e-41	0.62802	0.208	0.134	4.90442e-37	NK_CD160	DNAJB9
2.89133394807022e-41	0.4412	0.363	0.271	7.10169e-37	NK_CD160	SFT2D1
3.51850035357267e-41	0.278325	0.606	0.506	8.64214e-37	NK_CD160	ARL6IP1
3.69035590702433e-41	0.59849	0.231	0.153	9.06425e-37	NK_CD160	ZDHHC3
5.61609378901205e-41	0.578033	0.242	0.163	1.37942e-36	NK_CD160	LAP3
7.7646829476112e-41	0.493213	0.309	0.223	1.90716e-36	NK_CD160	H1FX
1.01303406136401e-40	0.360103	0.465	0.369	2.48821e-36	NK_CD160	CCT4
1.92366087282066e-40	0.270525	0.674	0.553	4.7249e-36	NK_CD160	TNFAIP3
2.65476358578441e-40	0.578173	0.233	0.155	6.52063e-36	NK_CD160	SPTY2D1
2.68936419540403e-40	0.490515	0.306	0.219	6.60562e-36	NK_CD160	FYTTD1
2.78955231986321e-40	0.376663	0.441	0.346	6.8517e-36	NK_CD160	IVNS1ABP
2.93295502139367e-40	0.432457	0.378	0.29	7.20392e-36	NK_CD160	TGFBR2
1.11108678149109e-39	0.594525	0.237	0.162	2.72905e-35	NK_CD160	CCS
1.34626227894494e-39	0.592869	0.217	0.142	3.30669e-35	NK_CD160	FAM3C
3.31113734045509e-39	0.538814	0.27	0.19	8.13282e-35	NK_CD160	ERVK3-1
7.18801993949586e-39	0.484872	0.296	0.211	1.76552e-34	NK_CD160	TMEM71
1.26193874249518e-38	0.416525	0.371	0.278	3.09957e-34	NK_CD160	PSTPIP1
2.12458135920276e-38	0.402496	0.387	0.297	5.2184e-34	NK_CD160	CCT2
2.54996017824716e-38	0.362182	0.443	0.345	6.26321e-34	NK_CD160	MAPK1IP1L
5.23668131976162e-38	0.59022	0.222	0.149	1.28623e-33	NK_CD160	ESYT2
7.42302947987414e-38	0.387578	0.408	0.318	1.82324e-33	NK_CD160	IKZF3
7.93955680887256e-38	0.462355	0.315	0.229	1.95011e-33	NK_CD160	CPSF6
5.24268301048115e-37	0.407149	0.369	0.28	1.28771e-32	NK_CD160	PITHD1
7.92617972048178e-37	0.415823	0.361	0.276	1.94683e-32	NK_CD160	PSMD13
1.33994753256331e-36	0.327642	0.499	0.398	3.29118e-32	NK_CD160	CBLB
1.73271761699019e-36	0.292835	0.55	0.454	4.2559e-32	NK_CD160	TERF2IP
7.7182625604251e-36	0.401368	0.357	0.266	1.89576e-31	NK_CD160	CHIC2
1.18352190819126e-35	0.56808	0.207	0.137	2.90697e-31	NK_CD160	CRNKL1
1.42938346586844e-35	0.306068	0.518	0.413	3.51085e-31	NK_CD160	SLA
1.56735019511355e-35	0.471256	0.295	0.216	3.84973e-31	NK_CD160	SLC25A39
4.67961578062299e-35	0.518582	0.254	0.18	1.14941e-30	NK_CD160	PLEKHB2
4.96821213595024e-35	0.439293	0.327	0.246	1.22029e-30	NK_CD160	UBAC2
6.37318017865921e-35	0.517076	0.241	0.167	1.56538e-30	NK_CD160	RAB5A
1.16386661473404e-34	0.571636	0.207	0.139	2.85869e-30	NK_CD160	TOR1A
1.18369441393215e-34	0.473934	0.292	0.217	2.90739e-30	NK_CD160	RHEB
1.31821004392049e-34	0.516038	0.244	0.17	3.23779e-30	NK_CD160	UROS
1.42097333372325e-34	0.496161	0.266	0.191	3.49019e-30	NK_CD160	NIN
1.44988695217193e-34	0.181859	0.811	0.726	3.56121e-30	NK_CD160	APMAP
1.54367801765305e-34	0.109446	0.947	0.901	3.79158e-30	NK_CD160	OAZ1
1.81928858808589e-34	0.386824	0.362	0.272	4.46854e-30	NK_CD160	LYST
2.4161471269788e-34	0.317922	0.48	0.387	5.93454e-30	NK_CD160	PAK2
5.01978819801723e-34	0.449197	0.311	0.234	1.23296e-29	NK_CD160	MOB3A
1.30694959663385e-33	0.305741	0.5	0.404	3.21013e-29	NK_CD160	PRKAR1A
1.84723046064529e-33	0.48428	0.253	0.178	4.53717e-29	NK_CD160	PPP2R2A
4.94471725975817e-33	0.337961	0.43	0.338	1.21452e-28	NK_CD160	SERINC1
9.45678844427634e-33	0.438911	0.297	0.219	2.32278e-28	NK_CD160	NR1H2
1.14520193567652e-32	0.318696	0.463	0.374	2.81284e-28	NK_CD160	CAPZA1
1.16333590944905e-32	0.3766	0.363	0.277	2.85739e-28	NK_CD160	SLC38A2
1.6761833938567e-32	0.359663	0.392	0.305	4.11704e-28	NK_CD160	CDKN1B
1.74656215362074e-32	0.39199	0.36	0.279	4.28991e-28	NK_CD160	SYNRG
2.27441226660983e-32	0.480254	0.267	0.195	5.58641e-28	NK_CD160	PRPF38A
2.65146577566331e-32	0.391641	0.355	0.274	6.51253e-28	NK_CD160	HNRNPH1
3.27625864001937e-32	0.334504	0.434	0.346	8.04715e-28	NK_CD160	SERINC3
3.69415451352007e-32	0.446263	0.285	0.208	9.07358e-28	NK_CD160	USP47
8.1366184638163e-32	0.460865	0.261	0.187	1.99852e-27	NK_CD160	RNMT
8.89626893216159e-32	0.536778	0.215	0.149	2.1851e-27	NK_CD160	AKAP17A
9.605689008918e-32	0.305662	0.482	0.39	2.35935e-27	NK_CD160	PRDX6
1.11682956609984e-31	0.493584	0.247	0.177	2.74316e-27	NK_CD160	AZIN1
1.60413564349036e-31	0.235334	0.633	0.542	3.94008e-27	NK_CD160	SRRM1
2.35975284583947e-31	0.554999	0.204	0.14	5.79602e-27	NK_CD160	RPS6KA3
3.13104039651554e-31	0.170166	0.788	0.714	7.69046e-27	NK_CD160	SRSF5
4.12983266433357e-31	0.333753	0.426	0.344	1.01437e-26	NK_CD160	GNAS
6.2408915790313e-31	0.309109	0.458	0.364	1.53289e-26	NK_CD160	SEC62
7.10074554390757e-31	0.400666	0.33	0.252	1.74409e-26	NK_CD160	WDR33
7.78203169432056e-31	0.42913	0.281	0.205	1.91142e-26	NK_CD160	TRAPPC10
1.07824419468333e-30	0.409907	0.311	0.234	2.64838e-26	NK_CD160	PHYKPL
1.29066655211307e-30	0.298954	0.488	0.393	3.17014e-26	NK_CD160	BCLAF1
1.42885297565569e-30	0.401161	0.32	0.242	3.50955e-26	NK_CD160	PPP4R2
1.44509476888907e-30	0.510255	0.224	0.157	3.54944e-26	NK_CD160	RAB1A
1.67435088931825e-30	0.454945	0.249	0.177	4.11254e-26	NK_CD160	KLHL24
2.03276578769869e-30	0.283744	0.506	0.417	4.99288e-26	NK_CD160	ECH1
3.45821022286469e-30	0.427687	0.297	0.224	8.49406e-26	NK_CD160	PPP4R3A
4.30040059477448e-30	0.391216	0.329	0.25	1.05626e-25	NK_CD160	CENPC
6.50892538814884e-30	0.210378	0.682	0.594	1.59872e-25	NK_CD160	AKNA
8.99698692283383e-30	0.327448	0.424	0.342	2.20984e-25	NK_CD160	DNAJC1
1.06145484516524e-29	0.381547	0.334	0.256	2.60715e-25	NK_CD160	WBP11
1.17706666760471e-29	0.219316	0.647	0.564	2.89111e-25	NK_CD160	PTGES3
3.0710202665737e-29	0.362485	0.364	0.288	7.54304e-25	NK_CD160	TACC1
4.92241269151836e-29	0.506064	0.221	0.157	1.20904e-24	NK_CD160	CISD2
6.08814050380613e-29	0.160635	0.823	0.746	1.49537e-24	NK_CD160	HNRNPK
6.85277913377217e-29	0.485726	0.242	0.177	1.68318e-24	NK_CD160	GCH1
9.61799130343614e-29	0.536994	0.205	0.144	2.36237e-24	NK_CD160	CUL1
1.29934314395247e-28	0.494338	0.227	0.162	3.19145e-24	NK_CD160	IRF2BPL
1.37446223752095e-28	0.495305	0.222	0.158	3.37595e-24	NK_CD160	PILRB
1.81414884167392e-28	0.434988	0.276	0.205	4.45591e-24	NK_CD160	ETNK1
2.02647366174864e-28	0.296569	0.451	0.364	4.97742e-24	NK_CD160	VDAC2
2.46355826966526e-28	0.300589	0.456	0.369	6.05099e-24	NK_CD160	SF3A1
4.95362462007834e-28	0.386667	0.321	0.248	1.21671e-23	NK_CD160	CYLD
6.63614155746838e-28	0.322952	0.409	0.326	1.62997e-23	NK_CD160	ROMO1
1.38871302889674e-27	0.480777	0.221	0.157	3.41096e-23	NK_CD160	EIF3J
1.43458571068954e-27	0.470793	0.233	0.168	3.52363e-23	NK_CD160	GMCL1
1.53353255740452e-27	0.463836	0.234	0.169	3.76666e-23	NK_CD160	RNF139
1.93978434677015e-27	0.450368	0.231	0.165	4.7645e-23	NK_CD160	DNAJC2
3.22309678542741e-27	0.392409	0.286	0.214	7.91657e-23	NK_CD160	OCIAD2
3.9771456789845e-27	0.285755	0.465	0.384	9.76867e-23	NK_CD160	TRA2B
4.82796837022878e-27	0.500078	0.206	0.146	1.18585e-22	NK_CD160	SLC25A32
6.65732644239478e-27	0.242894	0.56	0.478	1.63517e-22	NK_CD160	EWSR1
9.50413802641169e-27	0.472487	0.244	0.181	2.33441e-22	NK_CD160	MIS18BP1
1.23128823144551e-26	0.50268	0.203	0.143	3.02429e-22	NK_CD160	YAF2
1.28814344312968e-26	0.460753	0.223	0.16	3.16394e-22	NK_CD160	TTC19
1.54093201423337e-26	0.350644	0.336	0.258	3.78484e-22	NK_CD160	TMF1
1.7347712637493e-26	0.304862	0.427	0.356	4.26095e-22	NK_CD160	IL16
1.87265428443193e-26	0.248097	0.532	0.455	4.59961e-22	NK_CD160	SNU13
1.95426780526639e-26	0.419843	0.263	0.196	4.80007e-22	NK_CD160	CLINT1
2.63472453692927e-26	0.465274	0.219	0.157	6.47141e-22	NK_CD160	NCBP3
2.76797673612007e-26	0.315649	0.393	0.312	6.7987e-22	NK_CD160	TAF1D
2.80807406679332e-26	0.302044	0.44	0.36	6.89719e-22	NK_CD160	RABGAP1L
2.82646832914639e-26	0.14482	0.824	0.759	6.94237e-22	NK_CD160	SKP1
3.35181304152711e-26	0.423434	0.262	0.196	8.23272e-22	NK_CD160	RIC8A
3.93448978393114e-26	0.467912	0.226	0.164	9.66389e-22	NK_CD160	PRELID3B
5.87259622798393e-26	0.220727	0.613	0.531	1.44243e-21	NK_CD160	SF3B1
1.30094032366706e-25	0.399868	0.283	0.215	3.19537e-21	NK_CD160	HERC1
1.33820916578884e-25	0.30963	0.41	0.335	3.28691e-21	NK_CD160	POLR2K
1.48757101857647e-25	0.191006	0.696	0.614	3.65377e-21	NK_CD160	CD63
1.89604654502296e-25	0.22737	0.578	0.497	4.65707e-21	NK_CD160	GPR65
3.19616897912567e-25	0.282636	0.451	0.372	7.85043e-21	NK_CD160	SLTM
3.86218304484189e-25	0.472801	0.206	0.147	9.48629e-21	NK_CD160	DUSP11
3.99555009264941e-25	0.374522	0.293	0.223	9.81387e-21	NK_CD160	THEMIS2
4.24567884249385e-25	0.431939	0.245	0.182	1.04282e-20	NK_CD160	TM2D3
6.61560709760788e-25	0.388425	0.283	0.216	1.62493e-20	NK_CD160	CHD9
6.97685376873396e-25	0.225708	0.563	0.486	1.71365e-20	NK_CD160	IDS
9.13992216066572e-25	0.439805	0.231	0.169	2.24495e-20	NK_CD160	SMU1
1.0836634477177e-24	0.1772	0.722	0.643	2.66169e-20	NK_CD160	AKAP13
1.58217942299597e-24	0.279553	0.439	0.358	3.88615e-20	NK_CD160	BUD31
1.60196123903712e-24	0.388015	0.268	0.201	3.93474e-20	NK_CD160	TRAPPC6A
1.70470012480592e-24	0.373531	0.295	0.226	4.18708e-20	NK_CD160	COPA
1.72194154004579e-24	0.398384	0.261	0.195	4.22943e-20	NK_CD160	TRPC4AP
2.16520069510466e-24	0.27989	0.452	0.375	5.31817e-20	NK_CD160	PNN
2.41779109422676e-24	0.376281	0.284	0.217	5.93858e-20	NK_CD160	COPB2
2.63116381493723e-24	0.46129	0.21	0.151	6.46266e-20	NK_CD160	GNL1
2.8179097148888e-24	0.39172	0.277	0.212	6.92135e-20	NK_CD160	SETD5
2.9023774977966e-24	0.280788	0.438	0.358	7.12882e-20	NK_CD160	FBL
3.08330515708234e-24	0.4182	0.219	0.156	7.57321e-20	NK_CD160	NR1D2
3.9089188075605e-24	0.363419	0.307	0.238	9.60109e-20	NK_CD160	DGCR6L
8.70461600932966e-24	0.192582	0.683	0.598	2.13803e-19	NK_CD160	POLR2L
1.03322596261252e-23	0.268407	0.448	0.368	2.53781e-19	NK_CD160	ZC3HAV1
1.08630481007958e-23	0.310821	0.376	0.303	2.66818e-19	NK_CD160	C1orf43
1.54698138166905e-23	0.347502	0.329	0.263	3.7997e-19	NK_CD160	TINF2
1.76549193684556e-23	0.382912	0.279	0.215	4.3364e-19	NK_CD160	AMZ2
1.83842975401929e-23	0.279137	0.438	0.357	4.51555e-19	NK_CD160	HNRNPL
2.45510521655381e-23	0.184183	0.668	0.592	6.03023e-19	NK_CD160	RAN
3.49047379089587e-23	0.317791	0.362	0.293	8.5733e-19	NK_CD160	IL27RA
4.81312142400216e-23	0.466352	0.202	0.147	1.1822e-18	NK_CD160	TIMM17A
7.83806440808912e-23	0.29984	0.385	0.312	1.92519e-18	NK_CD160	AFF4
8.24138388808193e-23	0.328174	0.342	0.273	2.02425e-18	NK_CD160	RTF1
1.02682452853428e-22	0.24264	0.509	0.43	2.52209e-18	NK_CD160	FKBP11
1.19374810452438e-22	0.425648	0.215	0.158	2.93208e-18	NK_CD160	ARIH1
1.20956771742179e-22	0.39184	0.248	0.187	2.97094e-18	NK_CD160	LINC01420
1.75343042349928e-22	0.423882	0.229	0.171	4.30678e-18	NK_CD160	NUP58
1.9816071966744e-22	0.116466	0.823	0.777	4.86722e-18	NK_CD160	TAGLN2
2.16079529800914e-22	0.379058	0.269	0.207	5.30735e-18	NK_CD160	ZCCHC11
2.3721681517794e-22	0.442995	0.211	0.155	5.82652e-18	NK_CD160	BID
3.3460486261406e-22	0.3122	0.351	0.283	8.21856e-18	NK_CD160	HM13
4.08557872765637e-22	0.162289	0.727	0.656	1.0035e-17	NK_CD160	HNRNPA3
6.10721425188693e-22	0.441324	0.214	0.158	1.50005e-17	NK_CD160	NGLY1
2.06001390853219e-21	0.398619	0.235	0.177	5.05981e-17	NK_CD160	ATP11B
2.36018353099627e-21	0.320024	0.336	0.272	5.79708e-17	NK_CD160	TCP1
2.47992154269318e-21	0.273482	0.427	0.363	6.09118e-17	NK_CD160	BAZ1A
4.24741824504451e-21	0.220672	0.541	0.47	1.04325e-16	NK_CD160	ACTN4
4.51343273025058e-21	0.339937	0.299	0.237	1.10859e-16	NK_CD160	RNF114
5.64999691772631e-21	0.287804	0.382	0.313	1.38775e-16	NK_CD160	RAB27A
7.62198164538551e-21	0.390924	0.243	0.187	1.87211e-16	NK_CD160	SLC10A3
8.46916205512647e-21	0.403426	0.227	0.171	2.0802e-16	NK_CD160	NUDT16L1
1.0325299674481e-20	0.408959	0.226	0.17	2.5361e-16	NK_CD160	MED28
1.11110156927159e-20	0.239412	0.479	0.405	2.72909e-16	NK_CD160	FNBP1
1.13971497565936e-20	0.343027	0.291	0.23	2.79937e-16	NK_CD160	RPL7L1
2.25357545617043e-20	0.388623	0.246	0.19	5.53523e-16	NK_CD160	FDX1
3.24910577954425e-20	0.177575	0.644	0.577	7.98045e-16	NK_CD160	ATPIF1
3.34685806637566e-20	0.173026	0.678	0.605	8.22055e-16	NK_CD160	CDC42SE1
3.48158842650617e-20	0.367466	0.246	0.188	8.55148e-16	NK_CD160	SUPT5H
4.46630313188902e-20	0.276369	0.39	0.323	1.09701e-15	NK_CD160	HMGB2
5.06134852836914e-20	0.287721	0.377	0.315	1.24317e-15	NK_CD160	ISG15
5.52623373663938e-20	0.25432	0.43	0.357	1.35735e-15	NK_CD160	PEBP1
6.07900438840765e-20	0.395857	0.224	0.17	1.49313e-15	NK_CD160	ZNF644
8.19687029185749e-20	0.381619	0.23	0.175	2.01332e-15	NK_CD160	NOP56
1.20510248258375e-19	0.167382	0.681	0.614	2.95997e-15	NK_CD160	SAP18
1.33765006420892e-19	0.273809	0.38	0.315	3.28554e-15	NK_CD160	VDAC1
1.7817208962714e-19	0.274046	0.38	0.312	4.37626e-15	NK_CD160	PAFAH1B1
2.67800891179935e-19	0.313778	0.308	0.245	6.57773e-15	NK_CD160	USP11
3.08203423164772e-19	0.235926	0.459	0.391	7.57009e-15	NK_CD160	NDUFS8
3.09435468019675e-19	0.333657	0.285	0.225	7.60035e-15	NK_CD160	GTF2I
3.27059887926957e-19	0.423507	0.201	0.151	8.03324e-15	NK_CD160	ECHS1
4.467682531538e-19	0.214935	0.517	0.449	1.09735e-14	NK_CD160	RBL2
5.92538182212796e-19	0.206024	0.525	0.454	1.45539e-14	NK_CD160	DYNLL1
6.39786585828441e-19	0.439538	0.2	0.152	1.57144e-14	NK_CD160	MMP25-AS1
6.49297064940239e-19	0.384599	0.228	0.175	1.5948e-14	NK_CD160	NCOA1
6.55075249751002e-19	0.424715	0.201	0.151	1.609e-14	NK_CD160	HDLBP
7.92350419003279e-19	0.177109	0.633	0.56	1.94617e-14	NK_CD160	DDX17
1.0467431354657e-18	0.423662	0.201	0.152	2.57101e-14	NK_CD160	B3GNT2
1.06817029665328e-18	0.381622	0.228	0.175	2.62364e-14	NK_CD160	KPNA4
1.94765666465974e-18	0.341179	0.27	0.215	4.78383e-14	NK_CD160	FUBP1
2.0169005068992e-18	0.372661	0.235	0.182	4.95391e-14	NK_CD160	PSMC6
2.04372487904609e-18	0.287824	0.337	0.274	5.0198e-14	NK_CD160	SIPA1
2.20666121850641e-18	0.363461	0.254	0.2	5.42e-14	NK_CD160	SUGT1
2.49842643950966e-18	0.386877	0.22	0.168	6.13664e-14	NK_CD160	AGK
4.06648884818894e-18	0.319321	0.286	0.229	9.98811e-14	NK_CD160	STAG2
5.1879319013576e-18	0.35978	0.239	0.185	1.27426e-13	NK_CD160	MFSD14A
5.64879617042288e-18	0.331323	0.28	0.224	1.38746e-13	NK_CD160	ARPP19
5.97654327710326e-18	0.295476	0.314	0.254	1.46796e-13	NK_CD160	YTHDF2
6.20140960283306e-18	0.16938	0.628	0.561	1.52319e-13	NK_CD160	TNFRSF1B
9.03578329349436e-18	0.32107	0.282	0.225	2.21937e-13	NK_CD160	RP11-1000B6.3
9.51998091424144e-18	0.210092	0.515	0.443	2.3383e-13	NK_CD160	TAX1BP1
9.84443289906632e-18	0.367235	0.244	0.192	2.41799e-13	NK_CD160	U2AF1
1.2755561963381e-17	0.294456	0.308	0.248	3.13302e-13	NK_CD160	SPPL2A
1.6289184839131e-17	0.3317	0.251	0.195	4.00095e-13	NK_CD160	PSMD5-AS1
2.556898037962e-17	0.2644	0.367	0.306	6.28025e-13	NK_CD160	CMTM3
3.65999211464869e-17	0.269664	0.346	0.287	8.98967e-13	NK_CD160	CPNE1
4.03158662063649e-17	0.212542	0.478	0.415	9.90238e-13	NK_CD160	RNF7
4.31896357100843e-17	0.269685	0.362	0.303	1.06082e-12	NK_CD160	STARD7
5.65062386717427e-17	0.235103	0.436	0.37	1.38791e-12	NK_CD160	SEPT2
6.26463984246312e-17	0.176113	0.595	0.527	1.53872e-12	NK_CD160	TRMT112
6.4041955050879e-17	0.352772	0.244	0.194	1.573e-12	NK_CD160	CHD4
1.50155228762673e-16	0.236463	0.42	0.357	3.68811e-12	NK_CD160	TMX4
2.21980804123839e-16	0.303307	0.271	0.217	5.45229e-12	NK_CD160	COPS8
2.36387870375461e-16	0.322207	0.257	0.204	5.80616e-12	NK_CD160	ANXA7
2.43837768420536e-16	0.218358	0.446	0.38	5.98914e-12	NK_CD160	C14orf166
3.01523931564305e-16	0.329547	0.259	0.208	7.40603e-12	NK_CD160	ZC3H13
3.78568217941018e-16	0.221464	0.436	0.373	9.29839e-12	NK_CD160	ZC3H15
3.78920408187922e-16	0.28368	0.316	0.258	9.30704e-12	NK_CD160	DNM2
5.91296819085255e-16	0.227866	0.425	0.364	1.45234e-11	NK_CD160	OCIAD1
6.26173320985565e-16	0.35424	0.218	0.17	1.53801e-11	NK_CD160	DHX9
6.68372906313057e-16	0.162736	0.633	0.561	1.64166e-11	NK_CD160	HMGN1
7.22673548922655e-16	0.362389	0.238	0.192	1.77503e-11	NK_CD160	CRELD2
1.21815812782554e-15	0.103631	0.883	0.829	2.99204e-11	NK_CD160	LCP1
1.45805814135466e-15	0.262112	0.342	0.289	3.58128e-11	NK_CD160	PTBP1
2.04494605539439e-15	0.164096	0.596	0.535	5.0228e-11	NK_CD160	SRSF11
2.47810030164996e-15	0.347752	0.235	0.188	6.08671e-11	NK_CD160	CDK11B
2.58606616262005e-15	0.222735	0.418	0.356	6.3519e-11	NK_CD160	MYDGF
3.51669814791556e-15	0.305704	0.279	0.229	8.63771e-11	NK_CD160	GUSB
4.87938848069892e-15	0.326577	0.241	0.192	1.19848e-10	NK_CD160	MARCH7
6.18235684688795e-15	0.271881	0.314	0.26	1.51851e-10	NK_CD160	RNF10
8.24106148796991e-15	0.342599	0.207	0.161	2.02417e-10	NK_CD160	PDGFD
1.07159496461326e-14	0.228658	0.386	0.325	2.63205e-10	NK_CD160	SH3GLB1
1.19869464149957e-14	0.270439	0.307	0.254	2.94423e-10	NK_CD160	DDX21
1.30032490221735e-14	0.333814	0.232	0.185	3.19386e-10	NK_CD160	TMEM147
1.31672690998707e-14	0.33535	0.214	0.168	3.23414e-10	NK_CD160	HOOK3
1.41605172005889e-14	0.287075	0.281	0.229	3.47811e-10	NK_CD160	YARS
1.58391353374645e-14	0.322647	0.241	0.194	3.89041e-10	NK_CD160	AK2
1.99288987675653e-14	0.192036	0.478	0.417	4.89494e-10	NK_CD160	ATP5C1
2.53247931279104e-14	0.320509	0.253	0.208	6.22028e-10	NK_CD160	ERCC5
2.57348957716225e-14	0.331597	0.208	0.163	6.32101e-10	NK_CD160	JADE2
2.76516582431686e-14	0.261859	0.311	0.26	6.7918e-10	NK_CD160	ETFA
2.78812135999961e-14	0.315506	0.225	0.178	6.84818e-10	NK_CD160	IST1
2.99623742135379e-14	0.180286	0.55	0.483	7.35936e-10	NK_CD160	DDX6
5.02606047345541e-14	0.106623	0.808	0.755	1.2345e-09	NK_CD160	CALR
5.28695687687769e-14	0.182734	0.51	0.445	1.29858e-09	NK_CD160	H2AFV
6.0582899988496e-14	0.230299	0.377	0.324	1.48804e-09	NK_CD160	RP5-1171I10.5
6.73557222682743e-14	0.295778	0.25	0.203	1.65439e-09	NK_CD160	BCCIP
7.60380489405718e-14	0.310406	0.234	0.188	1.86765e-09	NK_CD160	ALDH9A1
1.31692131336444e-13	0.304684	0.248	0.202	3.23462e-09	NK_CD160	UBTF
1.51780653462e-13	0.325621	0.212	0.168	3.72804e-09	NK_CD160	AP3D1
1.68737921896391e-13	0.271437	0.289	0.239	4.14454e-09	NK_CD160	LYPLA1
1.91756389831614e-13	0.277685	0.277	0.228	4.70992e-09	NK_CD160	HSF1
2.45365551788025e-13	0.132647	0.688	0.628	6.02667e-09	NK_CD160	SH2D2A
2.53048168561538e-13	0.278335	0.258	0.21	6.21537e-09	NK_CD160	RB1CC1
2.62193735179634e-13	0.211894	0.401	0.346	6.44e-09	NK_CD160	ENY2
2.84629738152638e-13	0.308051	0.219	0.175	6.99108e-09	NK_CD160	PDCD7
4.08507861655055e-13	0.290459	0.243	0.197	1.00338e-08	NK_CD160	FAM13B
4.39563217232323e-13	0.325702	0.217	0.175	1.07966e-08	NK_CD160	THUMPD3-AS1
5.44378436426569e-13	0.174029	0.515	0.46	1.3371e-08	NK_CD160	RASSF5
6.34473158761253e-13	0.158343	0.562	0.501	1.55839e-08	NK_CD160	XRCC6
7.32638242701329e-13	0.141646	0.686	0.621	1.79951e-08	NK_CD160	PRRC2C
7.75361024340317e-13	0.236074	0.334	0.282	1.90444e-08	NK_CD160	SNRNP70
8.28477691039332e-13	0.276688	0.246	0.2	2.03491e-08	NK_CD160	LINC00657
8.5927879012675e-13	0.175764	0.511	0.451	2.11056e-08	NK_CD160	SEPT1
9.95737772210863e-13	0.311536	0.21	0.168	2.44573e-08	NK_CD160	MRPL47
1.27592697943487e-12	0.275774	0.257	0.211	3.13393e-08	NK_CD160	LMO4
1.29064639058131e-12	0.158308	0.552	0.498	3.17009e-08	NK_CD160	SCAND1
1.63209427386774e-12	0.295259	0.248	0.205	4.00875e-08	NK_CD160	GORASP2
2.31298160292489e-12	0.263406	0.253	0.205	5.68115e-08	NK_CD160	DGKD
2.33354397114221e-12	0.1823	0.447	0.395	5.73165e-08	NK_CD160	BUB3
3.10420706798075e-12	0.269059	0.245	0.198	7.62455e-08	NK_CD160	KDM2A
3.388874343381e-12	0.301262	0.226	0.183	8.32375e-08	NK_CD160	UBR4
3.5664020884312e-12	0.202079	0.391	0.336	8.7598e-08	NK_CD160	TOMM22
4.53609422017072e-12	0.201251	0.384	0.331	1.11416e-07	NK_CD160	KIF5B
5.2533070907778e-12	0.243743	0.309	0.263	1.29032e-07	NK_CD160	SEC13
5.3690971141535e-12	0.188827	0.423	0.366	1.31876e-07	NK_CD160	MATR3-1
5.45672647243803e-12	0.289339	0.22	0.178	1.34028e-07	NK_CD160	ANKHD1
5.574542572722e-12	0.307213	0.2	0.159	1.36922e-07	NK_CD160	SIDT1
5.57871638642236e-12	0.214599	0.354	0.302	1.37024e-07	NK_CD160	AKAP9
6.15443024035582e-12	0.220395	0.328	0.276	1.51165e-07	NK_CD160	EMC10
7.37566311933164e-12	0.277889	0.224	0.18	1.81161e-07	NK_CD160	TDG
7.6696265281099e-12	0.288151	0.236	0.194	1.88381e-07	NK_CD160	CD58
7.81485199982208e-12	0.252774	0.28	0.233	1.91948e-07	NK_CD160	MIDN
8.00563027978182e-12	0.219021	0.371	0.325	1.96634e-07	NK_CD160	ARAP2
9.27917689389445e-12	0.230022	0.316	0.267	2.27915e-07	NK_CD160	SSR3
9.79553546111439e-12	0.286728	0.236	0.194	2.40598e-07	NK_CD160	POM121C
1.05660692961373e-11	0.233704	0.317	0.269	2.59524e-07	NK_CD160	TMEM248
1.07716465946619e-11	0.230426	0.308	0.261	2.64573e-07	NK_CD160	DNAJA2
1.10722366580358e-11	0.251816	0.268	0.222	2.71956e-07	NK_CD160	CCDC59
1.12637079665514e-11	0.225327	0.318	0.267	2.76659e-07	NK_CD160	SIRT2
1.19092846613537e-11	0.287181	0.233	0.192	2.92516e-07	NK_CD160	TBPL1
1.26040833543536e-11	0.213956	0.382	0.338	3.09581e-07	NK_CD160	RBMS1
1.6067165462276e-11	0.292375	0.216	0.175	3.94642e-07	NK_CD160	LPIN2
1.83308039603448e-11	0.231209	0.331	0.29	4.50241e-07	NK_CD160	NDUFB6
1.84908746002453e-11	0.273807	0.259	0.218	4.54173e-07	NK_CD160	CHMP4A
2.03156116368889e-11	0.153654	0.536	0.475	4.98992e-07	NK_CD160	KHDRBS1
2.34644107859049e-11	0.132527	0.66	0.605	5.76333e-07	NK_CD160	PRKCH
2.36312200363345e-11	0.315536	0.203	0.165	5.8043e-07	NK_CD160	DHX15
2.69761765616902e-11	0.229361	0.315	0.269	6.62589e-07	NK_CD160	CCT8
[truncated: 3,068 more rows]

## Sheet: LM cluster gene expr
p_val	avg_log2FC	pct.1	pct.2	p_val_adj	cluster	gene
2.39144e-12	0.974387	0.703	0.405	5.87386e-08	NK_FCGR3A_CX3CR1	HLA-DRB1
1.08535e-10	1.55166	0.376	0.15	2.66585e-06	NK_FCGR3A_CX3CR1	DUSP4
1.54084e-10	1.82015	0.287	0.093	3.78461e-06	NK_FCGR3A_CX3CR1	TNFRSF9
2.74001e-09	0.470415	0.881	0.714	6.73002e-05	NK_FCGR3A_CX3CR1	VIM
5.80785e-09	1.99874	0.208	0.061	0.000142653	NK_FCGR3A_CX3CR1	CD82
1.73209e-08	0.644429	0.851	0.555	0.000425435	NK_FCGR3A_CX3CR1	GNLY
4.31345e-08	0.327037	0.98	0.847	0.00105947	NK_FCGR3A_CX3CR1	CCL5
5.74616e-08	0.873049	0.614	0.349	0.00141137	NK_FCGR3A_CX3CR1	SYNE2
1.04063e-07	0.369182	0.911	0.775	0.002556	NK_FCGR3A_CX3CR1	CRIP1
1.20757e-07	0.837383	0.594	0.361	0.00296603	NK_FCGR3A_CX3CR1	CD52
1.31999e-07	1.18763	0.416	0.219	0.00324215	NK_FCGR3A_CX3CR1	HLA-DRA
4.79097e-07	1.07585	0.426	0.227	0.0117676	NK_FCGR3A_CX3CR1	NAMPT
3.32071e-165	2.47046	0.829	0.15	8.15632e-161	NK_CD160	GZMK
8.47814e-103	1.76361	0.763	0.227	2.0824e-98	NK_CD160	PDE4B
2.49818e-94	3.5701	0.438	0.041	6.13602e-90	NK_CD160	CXCR6
7.60866e-83	4.04256	0.37	0.026	1.86884e-78	NK_CD160	TOX2
1.01636e-74	4.40571	0.324	0.017	2.4964e-70	NK_CD160	LDB2
1.20931e-69	1.67711	0.613	0.18	2.97031e-65	NK_CD160	CD160
1.16472e-64	2.65423	0.381	0.06	2.86078e-60	NK_CD160	ADGRG3
2.15954e-63	1.17625	0.765	0.35	5.30425e-59	NK_CD160	CLDND1
8.41841e-63	1.64768	0.568	0.172	2.06773e-58	NK_CD160	COTL1
1.9731e-59	1.85973	0.489	0.136	4.84632e-55	NK_CD160	TNFSF14
2.21758e-57	2.86922	0.324	0.044	5.44681e-53	NK_CD160	LZTFL1
4.58678e-57	2.70113	0.336	0.049	1.12661e-52	NK_CD160	NCF1
1.62271e-56	2.52485	0.362	0.067	3.98571e-52	NK_CD160	GRAMD3
5.51305e-49	0.999427	0.742	0.384	1.35412e-44	NK_CD160	IFRD1
8.61655e-47	2.77417	0.284	0.045	2.1164e-42	NK_CD160	SPRY1
2.74773e-46	2.33979	0.318	0.061	6.74898e-42	NK_CD160	CHPT1
3.30236e-46	1.53166	0.482	0.166	8.11126e-42	NK_CD160	B3GNT7
5.2125e-46	1.01426	0.724	0.364	1.28029e-41	NK_CD160	CEBPD
5.25438e-44	1.25886	0.565	0.228	1.29058e-39	NK_CD160	SH2D1A
6.45852e-44	3.7772	0.219	0.019	1.58634e-39	NK_CD160	ADAMTS17
1.64173e-43	1.26571	0.568	0.23	4.03243e-39	NK_CD160	IRF8
1.0827e-42	1.31611	0.534	0.217	2.65932e-38	NK_CD160	GYG1
7.81648e-41	2.05032	0.324	0.078	1.91988e-36	NK_CD160	GRAMD1A
8.64338e-40	0.983687	0.671	0.344	2.12299e-35	NK_CD160	RANBP2
2.69077e-39	1.33241	0.499	0.191	6.60906e-35	NK_CD160	PDE7A
5.88661e-39	1.33104	0.492	0.186	1.44587e-34	NK_CD160	LPIN1
2.37745e-38	0.678058	0.912	0.578	5.83949e-34	NK_CD160	PIK3R1
5.25609e-38	1.32079	0.488	0.193	1.291e-33	NK_CD160	USP36
1.70561e-37	2.12395	0.288	0.065	4.18932e-33	NK_CD160	ABHD15
3.76301e-37	0.887396	0.706	0.382	9.24271e-33	NK_CD160	PTP4A1
1.38524e-36	0.570704	0.917	0.646	3.40242e-32	NK_CD160	YPEL5
1.10736e-35	1.16716	0.53	0.222	2.71989e-31	NK_CD160	TMIGD2
5.70315e-35	0.917071	0.665	0.348	1.40081e-30	NK_CD160	EML4
2.65015e-34	0.756781	0.808	0.473	6.5093e-30	NK_CD160	PDCD4
2.33732e-33	1.30931	0.435	0.168	5.74092e-29	NK_CD160	PFKFB3
3.34139e-33	2.39799	0.226	0.04	8.20712e-29	NK_CD160	MICAL2
2.35305e-32	0.658536	0.848	0.547	5.77957e-28	NK_CD160	ZNF331
6.77017e-31	1.15158	0.479	0.215	1.66289e-26	NK_CD160	RAB11FIP1
1.84653e-30	2.11389	0.239	0.053	4.53544e-26	NK_CD160	CHKA
5.50981e-30	1.56558	0.324	0.107	1.35332e-25	NK_CD160	CTDP1
2.26304e-29	1.42175	0.353	0.124	5.55848e-25	NK_CD160	SYK
5.05564e-29	1.28695	0.398	0.158	1.24177e-24	NK_CD160	PRMT9
5.3938e-29	2.12423	0.235	0.056	1.32483e-24	NK_CD160	CXorf40A
6.0571e-29	1.44592	0.341	0.115	1.48775e-24	NK_CD160	MARCH3
7.50994e-29	1.82998	0.259	0.068	1.84459e-24	NK_CD160	DHRS1
4.19137e-27	0.516892	0.966	0.682	1.02948e-22	NK_CD160	KLRB1
5.33133e-27	1.18497	0.418	0.182	1.30948e-22	NK_CD160	DHRS3
1.19661e-26	0.616683	0.805	0.53	2.9391e-22	NK_CD160	IL2RB
6.17981e-26	0.890062	0.572	0.293	1.51789e-21	NK_CD160	CD38
1.14051e-25	1.3539	0.328	0.12	2.80132e-21	NK_CD160	SESN1
1.72299e-25	1.54839	0.278	0.088	4.23202e-21	NK_CD160	SPG20
5.76485e-25	0.954441	0.506	0.247	1.41596e-20	NK_CD160	ZBTB16
1.12462e-24	0.769127	0.642	0.354	2.76229e-20	NK_CD160	XCL1
1.41644e-24	1.32553	0.331	0.127	3.47905e-20	NK_CD160	TC2N
5.48213e-24	1.88704	0.217	0.058	1.34652e-19	NK_CD160	TMEM156
7.86966e-24	1.24561	0.342	0.137	1.93295e-19	NK_CD160	ABCB1
8.16481e-24	0.580661	0.821	0.546	2.00544e-19	NK_CD160	LEPROTL1
2.85017e-23	1.40706	0.297	0.109	7.00058e-19	NK_CD160	TRAPPC2P1
3.53275e-23	0.912545	0.507	0.259	8.67713e-19	NK_CD160	METTL9
8.41258e-23	1.02099	0.435	0.206	2.0663e-18	NK_CD160	IL16
1.09223e-22	1.50981	0.263	0.088	2.68273e-18	NK_CD160	IL12RB2
1.54637e-22	0.796268	0.584	0.318	3.79819e-18	NK_CD160	TIPARP
5.01958e-22	0.71766	0.641	0.387	1.23291e-17	NK_CD160	SEPT6
5.02623e-22	1.04393	0.407	0.194	1.23454e-17	NK_CD160	CASP3
7.95151e-22	0.652179	0.709	0.439	1.95305e-17	NK_CD160	PARP8
1.07888e-21	0.448788	0.923	0.691	2.64995e-17	NK_CD160	FAM177A1
2.22837e-21	1.76398	0.208	0.059	5.47333e-17	NK_CD160	RGL4
2.34284e-21	1.49158	0.258	0.091	5.75448e-17	NK_CD160	TRMO
2.57876e-21	1.31507	0.305	0.125	6.33394e-17	NK_CD160	LIMS1
3.25946e-21	1.39751	0.275	0.102	8.0059e-17	NK_CD160	GSTM2
6.89387e-21	0.808571	0.527	0.274	1.69327e-16	NK_CD160	KLRC1
8.35151e-21	0.918448	0.466	0.245	2.0513e-16	NK_CD160	FBXO34
9.54218e-21	1.20728	0.319	0.132	2.34375e-16	NK_CD160	SC5D
9.73734e-21	0.515922	0.903	0.622	2.39168e-16	NK_CD160	FCER1G
2.50714e-20	0.519072	0.892	0.614	6.15804e-16	NK_CD160	ALOX5AP
2.85262e-20	1.06223	0.367	0.167	7.00662e-16	NK_CD160	HCG18
4.06053e-20	1.51126	0.228	0.074	9.97348e-16	NK_CD160	GPR18
1.27197e-19	0.609306	0.708	0.45	3.12421e-15	NK_CD160	CD96
2.07646e-19	1.03819	0.362	0.17	5.10019e-15	NK_CD160	TOX
2.39615e-19	0.841231	0.472	0.255	5.88543e-15	NK_CD160	TCIRG1
2.86221e-19	1.07719	0.341	0.152	7.03017e-15	NK_CD160	ERGIC1
2.96958e-19	0.648495	0.639	0.391	7.29388e-15	NK_CD160	FOSB
5.2764e-19	0.48619	0.909	0.636	1.29599e-14	NK_CD160	CMC1
7.2394e-19	1.01177	0.361	0.168	1.77814e-14	NK_CD160	EOMES
1.18877e-18	1.01149	0.357	0.167	2.91986e-14	NK_CD160	RAP1GDS1
1.37578e-18	0.416253	0.898	0.678	3.37918e-14	NK_CD160	FOS
1.4743e-18	0.945895	0.389	0.187	3.62117e-14	NK_CD160	PLCG2
1.51307e-18	0.633061	0.646	0.403	3.71639e-14	NK_CD160	PPP1R2
2.19468e-18	0.450961	0.899	0.652	5.39057e-14	NK_CD160	FYN
2.33215e-18	1.28507	0.263	0.104	5.72823e-14	NK_CD160	ECI2
2.70031e-18	0.899746	0.423	0.225	6.63251e-14	NK_CD160	GATA3
5.98587e-18	1.17571	0.287	0.12	1.47025e-13	NK_CD160	BEX4
6.28117e-18	1.19737	0.261	0.1	1.54278e-13	NK_CD160	BAZ2B
6.85883e-18	0.826768	0.446	0.236	1.68467e-13	NK_CD160	HELZ
6.8776e-18	0.707958	0.563	0.332	1.68928e-13	NK_CD160	LAT2
6.95991e-18	1.09392	0.291	0.119	1.70949e-13	NK_CD160	FOXO3
2.52041e-17	0.885818	0.403	0.208	6.19063e-13	NK_CD160	ALG13
3.07973e-17	1.12292	0.294	0.128	7.56443e-13	NK_CD160	SKAP2
3.08146e-17	1.39327	0.211	0.072	7.56868e-13	NK_CD160	PGRMC2
3.26559e-17	1.37108	0.22	0.079	8.02094e-13	NK_CD160	PDLIM1
4.41913e-17	0.835732	0.437	0.245	1.08543e-12	NK_CD160	ARL4A
5.01792e-17	0.913729	0.381	0.193	1.2325e-12	NK_CD160	NEDD9
8.49646e-17	0.581457	0.694	0.447	2.0869e-12	NK_CD160	GLIPR1
8.81335e-17	0.451327	0.838	0.618	2.16474e-12	NK_CD160	TMEM2
1.52275e-16	0.770716	0.463	0.262	3.74019e-12	NK_CD160	LPXN
2.02541e-16	0.501362	0.795	0.552	4.97481e-12	NK_CD160	STK17A
2.19347e-16	0.444024	0.865	0.625	5.3876e-12	NK_CD160	CCNH
2.27247e-16	0.769166	0.46	0.253	5.58164e-12	NK_CD160	ICAM1
2.61627e-16	0.584417	0.647	0.416	6.42608e-12	NK_CD160	RGS1
3.25965e-16	1.02032	0.31	0.144	8.00634e-12	NK_CD160	TLE1
5.51205e-16	0.73392	0.495	0.284	1.35387e-11	NK_CD160	SURF4
6.471e-16	0.600235	0.647	0.408	1.58941e-11	NK_CD160	FAM46C
1.23049e-15	0.611106	0.612	0.398	3.02232e-11	NK_CD160	ATP1B3
1.36433e-15	0.716935	0.488	0.28	3.35107e-11	NK_CD160	RBM38
1.37496e-15	1.1255	0.271	0.122	3.37718e-11	NK_CD160	CXXC5
2.65117e-15	0.605145	0.629	0.391	6.5118e-11	NK_CD160	MAPK1
2.87017e-15	0.811741	0.399	0.217	7.04971e-11	NK_CD160	AP3S1
3.65897e-15	0.634855	0.573	0.345	8.98716e-11	NK_CD160	OFD1
4.76333e-15	0.858588	0.363	0.186	1.16997e-10	NK_CD160	PHYKPL
4.9195e-15	0.777399	0.414	0.234	1.20833e-10	NK_CD160	MPG
5.78839e-15	0.668388	0.51	0.302	1.42175e-10	NK_CD160	MCTP2
6.54574e-15	0.456295	0.911	0.637	1.60777e-10	NK_CD160	AREG
8.26019e-15	0.66487	0.52	0.308	2.02887e-10	NK_CD160	RBL2
9.99338e-15	1.24995	0.211	0.082	2.45458e-10	NK_CD160	LRRC47
2.35994e-14	0.888711	0.357	0.197	5.7965e-10	NK_CD160	YWHAH
2.66788e-14	1.16674	0.237	0.102	6.55286e-10	NK_CD160	TESC
5.81719e-14	1.02046	0.266	0.124	1.42882e-09	NK_CD160	HIST1H1C
6.13863e-14	0.570238	0.624	0.401	1.50777e-09	NK_CD160	IDI1
6.36359e-14	0.910115	0.322	0.166	1.56303e-09	NK_CD160	KRT86
6.62395e-14	1.17344	0.217	0.088	1.62698e-09	NK_CD160	SLFN13
1.39124e-13	1.06466	0.254	0.118	3.41716e-09	NK_CD160	NEK1
1.63244e-13	0.707489	0.422	0.242	4.0096e-09	NK_CD160	INPP5D
2.3143e-13	0.270373	0.977	0.832	5.68439e-09	NK_CD160	DUSP1
2.58848e-13	0.582185	0.545	0.352	6.35782e-09	NK_CD160	VAPA
3.63795e-13	0.926025	0.27	0.129	8.93553e-09	NK_CD160	TTC39C
4.52695e-13	0.551213	0.593	0.385	1.11191e-08	NK_CD160	SLC16A3
4.93448e-13	1.00525	0.278	0.139	1.21201e-08	NK_CD160	TMEM141
5.31368e-13	0.644696	0.472	0.279	1.30515e-08	NK_CD160	H2AFJ
5.65495e-13	0.754796	0.37	0.205	1.38897e-08	NK_CD160	SATB1
7.00146e-13	0.683042	0.437	0.255	1.7197e-08	NK_CD160	ETF1
8.03723e-13	0.768013	0.368	0.208	1.9741e-08	NK_CD160	RNF138
8.65358e-13	0.362336	0.887	0.689	2.12549e-08	NK_CD160	VPS37B
8.99862e-13	0.563658	0.568	0.365	2.21024e-08	NK_CD160	HNRNPAB
1.13122e-12	0.562186	0.569	0.371	2.7785e-08	NK_CD160	TXK
1.13532e-12	0.506349	0.658	0.441	2.78856e-08	NK_CD160	ARF4
1.45453e-12	0.641378	0.46	0.275	3.57261e-08	NK_CD160	NUCB2
1.72621e-12	0.993067	0.258	0.126	4.23993e-08	NK_CD160	CYSTM1
2.51022e-12	1.07308	0.215	0.094	6.1656e-08	NK_CD160	FHL3
3.37992e-12	0.92884	0.249	0.117	8.30175e-08	NK_CD160	MAP1LC3A
4.95623e-12	1.01773	0.227	0.103	1.21735e-07	NK_CD160	GSN
5.2668e-12	0.41198	0.83	0.613	1.29363e-07	NK_CD160	CLIC3
5.34112e-12	0.566471	0.527	0.333	1.31189e-07	NK_CD160	CCL3
7.6189e-12	0.813656	0.311	0.167	1.87135e-07	NK_CD160	DCTN6
7.68019e-12	0.886665	0.263	0.131	1.88641e-07	NK_CD160	RNF145
8.23354e-12	0.997797	0.222	0.099	2.02232e-07	NK_CD160	LY9
1.32168e-11	0.47567	0.73	0.491	3.24632e-07	NK_CD160	MATK
1.94917e-11	0.965031	0.237	0.116	4.78756e-07	NK_CD160	TCTN3
1.97893e-11	0.645242	0.432	0.271	4.86065e-07	NK_CD160	TWISTNB
2.55939e-11	0.77504	0.318	0.175	6.28637e-07	NK_CD160	PABPC4
2.72741e-11	0.640957	0.412	0.239	6.69905e-07	NK_CD160	PRR7
3.93279e-11	0.779195	0.307	0.167	9.65971e-07	NK_CD160	DBF4
5.05664e-11	0.83075	0.281	0.149	1.24201e-06	NK_CD160	UBAP1
5.49972e-11	0.769205	0.298	0.158	1.35084e-06	NK_CD160	FAM105A
6.01693e-11	1.02761	0.202	0.091	1.47788e-06	NK_CD160	MAML2
6.21536e-11	0.608302	0.444	0.281	1.52662e-06	NK_CD160	SLBP
6.317e-11	0.547864	0.502	0.323	1.55158e-06	NK_CD160	PITPNC1
7.10124e-11	0.704938	0.354	0.206	1.74421e-06	NK_CD160	ACAA2
7.13877e-11	0.62573	0.437	0.271	1.75342e-06	NK_CD160	NSMCE3
1.27662e-10	0.491789	0.608	0.401	3.13563e-06	NK_CD160	IFITM3
1.36278e-10	0.558235	0.45	0.277	3.34726e-06	NK_CD160	AIM1
1.58645e-10	0.892499	0.246	0.127	3.89663e-06	NK_CD160	PARVG
1.97065e-10	0.513259	0.524	0.353	4.84031e-06	NK_CD160	MOB4
2.04563e-10	0.326746	0.898	0.72	5.02449e-06	NK_CD160	GSTP1
2.21551e-10	0.955649	0.217	0.105	5.44174e-06	NK_CD160	GNGT2
2.7124e-10	0.589048	0.44	0.276	6.66219e-06	NK_CD160	NCR1
3.26265e-10	0.434418	0.704	0.495	8.01372e-06	NK_CD160	RNF125
3.80001e-10	0.884249	0.232	0.117	9.33358e-06	NK_CD160	RABGGTA
5.20637e-10	0.550265	0.451	0.288	1.27879e-05	NK_CD160	PPP1CB
6.03584e-10	0.539606	0.47	0.298	1.48252e-05	NK_CD160	GLUD1
7.13717e-10	0.875524	0.231	0.119	1.75303e-05	NK_CD160	ELMSAN1
7.90685e-10	0.916881	0.224	0.115	1.94208e-05	NK_CD160	NELFCD
8.25578e-10	0.8639	0.233	0.12	2.02779e-05	NK_CD160	C3orf17
9.03739e-10	0.458032	0.597	0.422	2.21976e-05	NK_CD160	NFKB1
1.00832e-09	0.893078	0.22	0.111	2.47663e-05	NK_CD160	JMY
1.33684e-09	0.886475	0.201	0.096	3.28355e-05	NK_CD160	PILRB
1.53496e-09	0.675738	0.3	0.167	3.77018e-05	NK_CD160	GALNT11
1.63013e-09	0.430508	0.711	0.508	4.00393e-05	NK_CD160	AOAH
1.71683e-09	0.439158	0.647	0.452	4.21689e-05	NK_CD160	SH2D1B
1.76789e-09	0.74722	0.274	0.152	4.34229e-05	NK_CD160	SACM1L
2.47105e-09	0.699848	0.326	0.197	6.0694e-05	NK_CD160	WDR74
2.54027e-09	0.791072	0.253	0.138	6.23942e-05	NK_CD160	CUL3
2.78161e-09	0.657107	0.316	0.186	6.83219e-05	NK_CD160	LRMP
2.98839e-09	0.486454	0.53	0.363	7.3401e-05	NK_CD160	G3BP2
3.02445e-09	0.59529	0.374	0.233	7.42866e-05	NK_CD160	SFT2D1
3.0349e-09	0.896839	0.208	0.105	7.45432e-05	NK_CD160	CCDC167
3.79443e-09	0.635761	0.341	0.204	9.31989e-05	NK_CD160	TMEM243
3.98793e-09	0.72734	0.252	0.135	9.79515e-05	NK_CD160	CCS
4.68277e-09	0.897001	0.222	0.12	0.000115018	NK_CD160	STAM
5.94654e-09	0.680627	0.281	0.158	0.000146059	NK_CD160	CLPTM1
6.11321e-09	0.671869	0.32	0.193	0.000150153	NK_CD160	IRF2BP2
6.31097e-09	0.694195	0.3	0.176	0.00015501	NK_CD160	PDE4A
7.55686e-09	0.824691	0.205	0.104	0.000185612	NK_CD160	EIF3B
7.82955e-09	0.601009	0.357	0.221	0.000192309	NK_CD160	TINF2
8.23543e-09	0.377223	0.752	0.553	0.000202279	NK_CD160	FYB
8.31082e-09	0.619406	0.323	0.192	0.00020413	NK_CD160	TRGV9
8.32407e-09	0.712132	0.276	0.156	0.000204456	NK_CD160	CCDC93
9.6107e-09	0.467992	0.525	0.36	0.000236058	NK_CD160	SEPT1
1.01173e-08	0.657664	0.316	0.191	0.000248502	NK_CD160	PBXIP1
1.04067e-08	0.62357	0.323	0.194	0.000255611	NK_CD160	DEGS1
1.07325e-08	0.45902	0.551	0.388	0.000263612	NK_CD160	RHOF
1.08956e-08	0.558404	0.399	0.258	0.000267618	NK_CD160	CTD-3252C9.4
1.42364e-08	0.687508	0.287	0.167	0.000349675	NK_CD160	DSCR3
1.50844e-08	0.556634	0.387	0.25	0.000370502	NK_CD160	KPNA2
1.9622e-08	0.439545	0.533	0.383	0.000481956	NK_CD160	BCAS2
2.0471e-08	0.464418	0.498	0.342	0.000502808	NK_CD160	ROMO1
2.09503e-08	0.517328	0.437	0.294	0.000514582	NK_CD160	PPIG
2.24386e-08	0.402007	0.645	0.466	0.000551137	NK_CD160	ATPIF1
2.43356e-08	0.64696	0.298	0.179	0.000597731	NK_CD160	CTR9
2.4799e-08	0.644381	0.287	0.167	0.000609114	NK_CD160	STT3B
2.51516e-08	0.489782	0.441	0.29	0.000617774	NK_CD160	NXT1
2.83506e-08	0.45211	0.528	0.365	0.000696346	NK_CD160	ELOVL5
3.10974e-08	0.783328	0.204	0.106	0.000763814	NK_CD160	PAPD5
3.18447e-08	0.740477	0.241	0.135	0.000782169	NK_CD160	NUDT16L1
3.36476e-08	0.746804	0.214	0.112	0.000826452	NK_CD160	JADE1
3.41011e-08	0.54601	0.364	0.223	0.00083759	NK_CD160	PTGDR
3.84151e-08	0.374264	0.696	0.52	0.000943552	NK_CD160	HSPD1
3.86618e-08	0.515954	0.41	0.272	0.000949612	NK_CD160	COMMD7
4.20572e-08	0.647286	0.275	0.16	0.00103301	NK_CD160	NFU1
4.28351e-08	0.375151	0.611	0.459	0.00105212	NK_CD160	RGCC
4.72086e-08	0.702517	0.263	0.154	0.00115954	NK_CD160	MALT1
5.26996e-08	0.534205	0.381	0.24	0.00129441	NK_CD160	SMARCA2
5.96257e-08	0.750136	0.243	0.14	0.00146453	NK_CD160	EI24
6.62969e-08	0.621942	0.313	0.194	0.00162839	NK_CD160	DGCR6L
6.67309e-08	0.677865	0.23	0.126	0.00163905	NK_CD160	TBC1D5
7.44424e-08	0.517469	0.358	0.225	0.00182845	NK_CD160	MAZ
8.22961e-08	0.613997	0.301	0.18	0.00202136	NK_CD160	MSL2
9.25898e-08	0.682545	0.25	0.145	0.00227419	NK_CD160	CLASP1
9.53487e-08	0.426823	0.542	0.375	0.00234195	NK_CD160	EIF1AX
1.12255e-07	0.519919	0.399	0.26	0.00275721	NK_CD160	NUP98
1.1302e-07	0.435297	0.51	0.353	0.00277599	NK_CD160	PTPN22
1.14292e-07	0.537817	0.393	0.269	0.00280724	NK_CD160	PIM2
1.17839e-07	0.483191	0.415	0.276	0.00289437	NK_CD160	YWHAE
1.21311e-07	0.724236	0.236	0.137	0.00297965	NK_CD160	GMCL1
1.26153e-07	0.393381	0.59	0.421	0.00309857	NK_CD160	ACAP1
1.28537e-07	0.335555	0.813	0.621	0.00315713	NK_CD160	ARHGAP9
1.30234e-07	0.730402	0.223	0.125	0.00319882	NK_CD160	YIPF5
1.30336e-07	0.470077	0.453	0.307	0.00320131	NK_CD160	YPEL3
1.3343e-07	0.531113	0.353	0.224	0.00327732	NK_CD160	ADD1
1.39715e-07	0.731851	0.236	0.136	0.00343168	NK_CD160	LRRC41
1.40296e-07	0.482441	0.429	0.298	0.00344595	NK_CD160	LAPTM4A
1.41188e-07	0.844218	0.204	0.114	0.00346787	NK_CD160	SNX10
1.4182e-07	0.734794	0.23	0.131	0.00348338	NK_CD160	MIS18BP1
1.42338e-07	0.582708	0.305	0.189	0.00349611	NK_CD160	ANXA7
1.44132e-07	0.54043	0.32	0.196	0.00354016	NK_CD160	APBA2
1.45206e-07	0.557835	0.335	0.215	0.00356656	NK_CD160	CPSF6
1.47388e-07	0.351091	0.699	0.521	0.00362015	NK_CD160	CSRNP1
1.65469e-07	0.552087	0.326	0.206	0.00406425	NK_CD160	FASLG
1.7233e-07	0.663236	0.239	0.136	0.00423276	NK_CD160	PDZD8
1.96579e-07	0.431581	0.493	0.345	0.00482838	NK_CD160	H2AFX
2.19757e-07	0.723047	0.211	0.115	0.00539766	NK_CD160	IPCEF1
2.32955e-07	0.450865	0.468	0.324	0.00572184	NK_CD160	MAF1
2.45715e-07	0.390958	0.598	0.433	0.00603526	NK_CD160	IFNGR1
3.22267e-07	0.414106	0.515	0.354	0.00791552	NK_CD160	TAF7
3.41701e-07	0.596297	0.281	0.173	0.00839285	NK_CD160	DENND4A
3.63476e-07	0.331288	0.695	0.526	0.0089277	NK_CD160	HIST1H4C
3.67737e-07	0.580456	0.307	0.198	0.00903236	NK_CD160	BCL2A1
4.43512e-07	0.520676	0.336	0.215	0.0108935	NK_CD160	RPP21
4.74873e-07	0.383916	0.611	0.45	0.0116638	NK_CD160	CHST12
5.07451e-07	0.375486	0.586	0.426	0.012464	NK_CD160	ZFAND5
5.83393e-07	0.501189	0.355	0.231	0.0143293	NK_CD160	EMC10
6.29916e-07	0.683525	0.205	0.114	0.015472	NK_CD160	ACSS1
6.90811e-07	0.496709	0.34	0.215	0.0169677	NK_CD160	SIPA1
6.95591e-07	0.356422	0.68	0.494	0.0170851	NK_CD160	SLC38A1
6.99052e-07	0.587153	0.259	0.157	0.0171701	NK_CD160	SLC25A36
7.71233e-07	0.297634	0.799	0.631	0.018943	NK_CD160	TUBA4A
8.14846e-07	0.611194	0.267	0.166	0.0200142	NK_CD160	BCL2L11
8.42647e-07	0.357877	0.626	0.467	0.0206971	NK_CD160	PIK3IP1
8.72591e-07	0.662121	0.233	0.138	0.0214326	NK_CD160	TOR1A
9.16904e-07	0.593669	0.246	0.146	0.022521	NK_CD160	ANXA2R
9.25496e-07	0.342981	0.712	0.519	0.022732	NK_CD160	SKIL
9.38332e-07	0.621443	0.263	0.165	0.0230473	NK_CD160	CHD9
9.74605e-07	0.531588	0.296	0.183	0.0239382	NK_CD160	PRRC2B
1.01438e-06	0.647242	0.21	0.12	0.0249153	NK_CD160	FAM120AOS
1.05253e-06	0.431967	0.441	0.301	0.0258523	NK_CD160	GFOD1
1.23282e-06	0.502905	0.322	0.206	0.0302805	NK_CD160	NDEL1
1.33832e-06	0.565225	0.265	0.161	0.0328717	NK_CD160	HERC1
1.45205e-06	0.320733	0.726	0.557	0.0356653	NK_CD160	CD63
1.45666e-06	0.610077	0.231	0.136	0.0357784	NK_CD160	TOPORS
1.50125e-06	0.488489	0.333	0.218	0.0368737	NK_CD160	CCPG1
1.5652e-06	0.58623	0.241	0.144	0.0384444	NK_CD160	TSPYL1
1.77787e-06	0.619409	0.248	0.153	0.043668	NK_CD160	HPRT1
1.84687e-06	0.610316	0.259	0.164	0.0453628	NK_CD160	GNL3
1.98693e-06	0.452632	0.377	0.258	0.048803	NK_CD160	CTNNB1
1.05062e-277	4.35879	0.9	0.057	2.58053e-273	NK_FCGR3A_CXCR4	FGFBP2
3.20359e-201	2.14266	0.909	0.268	7.86866e-197	NK_FCGR3A_CXCR4	FCGR3A
1.07953e-196	1.74703	0.977	0.371	2.65155e-192	NK_FCGR3A_CXCR4	GZMB
4.81505e-174	1.8701	0.95	0.294	1.18267e-169	NK_FCGR3A_CXCR4	GNLY
9.27844e-170	2.13723	0.84	0.255	2.27897e-165	NK_FCGR3A_CXCR4	GZMH
4.84085e-129	1.27951	0.912	0.461	1.18901e-124	NK_FCGR3A_CXCR4	S100A4
2.32658e-105	1.12529	0.828	0.489	5.71456e-101	NK_FCGR3A_CXCR4	SPON2
2.56896e-99	0.528794	0.95	0.825	6.30987e-95	NK_FCGR3A_CXCR4	PRF1
4.43573e-98	0.307872	1	0.98	1.0895e-93	NK_FCGR3A_CXCR4	NKG7
5.00184e-96	0.559856	0.969	0.813	1.22855e-91	NK_FCGR3A_CXCR4	SH3BGRL3
2.20491e-92	0.420959	0.973	0.901	5.41571e-88	NK_FCGR3A_CXCR4	CYBA
1.00436e-91	1.53659	0.73	0.3	2.4669e-87	NK_FCGR3A_CXCR4	EMP3
6.71698e-85	5.01395	0.351	0.015	1.64983e-80	NK_FCGR3A_CXCR4	MYOM2
5.1902e-78	1.38183	0.699	0.335	1.27482e-73	NK_FCGR3A_CXCR4	SELPLG
5.21296e-78	2.63527	0.463	0.102	1.28041e-73	NK_FCGR3A_CXCR4	ADGRG1
2.12824e-77	3.65193	0.365	0.031	5.22739e-73	NK_FCGR3A_CXCR4	PRSS23
2.95006e-72	0.302149	0.986	0.959	7.24594e-68	NK_FCGR3A_CXCR4	CST7
3.99752e-70	0.232054	1	0.996	9.8187e-66	NK_FCGR3A_CXCR4	TMSB10
9.90639e-70	1.05801	0.767	0.441	2.43321e-65	NK_FCGR3A_CXCR4	S100A6
1.46202e-69	1.75092	0.569	0.213	3.59102e-65	NK_FCGR3A_CXCR4	SYNE2
2.72884e-69	1.42544	0.651	0.293	6.70258e-65	NK_FCGR3A_CXCR4	ARL4C
5.56367e-68	3.30143	0.356	0.047	1.36655e-63	NK_FCGR3A_CXCR4	PXN
6.36137e-68	0.475352	0.928	0.802	1.56248e-63	NK_FCGR3A_CXCR4	CD99
2.55909e-67	2.57398	0.418	0.088	6.28564e-63	NK_FCGR3A_CXCR4	IGFBP7
2.26891e-66	1.75838	0.554	0.182	5.57289e-62	NK_FCGR3A_CXCR4	AHNAK
2.34848e-62	0.227859	0.992	0.989	5.76833e-58	NK_FCGR3A_CXCR4	HLA-E
1.98138e-61	3.32047	0.326	0.042	4.86667e-57	NK_FCGR3A_CXCR4	LAIR2
3.33857e-60	1.64596	0.551	0.206	8.2002e-56	NK_FCGR3A_CXCR4	LGALS1
3.48831e-60	1.23954	0.656	0.335	8.56798e-56	NK_FCGR3A_CXCR4	FLNA
2.40567e-59	0.360836	0.947	0.877	5.90881e-55	NK_FCGR3A_CXCR4	CTSW
5.58811e-59	0.335565	0.93	0.873	1.37255e-54	NK_FCGR3A_CXCR4	ARPC2
2.47938e-56	0.326693	0.95	0.894	6.08986e-52	NK_FCGR3A_CXCR4	KLRD1
5.03906e-56	0.216226	1	0.995	1.23769e-51	NK_FCGR3A_CXCR4	HLA-B
1.40723e-55	5.37679	0.234	0.008	3.45645e-51	NK_FCGR3A_CXCR4	PTGDS
2.63512e-54	1.74098	0.492	0.182	6.47238e-50	NK_FCGR3A_CXCR4	SYNE1
3.91933e-54	0.942025	0.704	0.457	9.62666e-50	NK_FCGR3A_CXCR4	ZEB2
8.56117e-54	0.226154	0.995	0.984	2.10279e-49	NK_FCGR3A_CXCR4	RPL14
2.28806e-53	0.250847	0.983	0.972	5.61994e-49	NK_FCGR3A_CXCR4	FTL
1.11541e-52	0.917933	0.732	0.454	2.73966e-48	NK_FCGR3A_CXCR4	HOPX
2.45727e-51	0.51612	0.841	0.715	6.03555e-47	NK_FCGR3A_CXCR4	GNG2
7.42686e-51	0.402264	0.868	0.794	1.82418e-46	NK_FCGR3A_CXCR4	ITGB2
1.42376e-50	0.181406	1	1	3.49703e-46	NK_FCGR3A_CXCR4	B2M
2.09927e-50	1.39326	0.56	0.237	5.15622e-46	NK_FCGR3A_CXCR4	CD52
8.84141e-50	4.08506	0.238	0.018	2.17163e-45	NK_FCGR3A_CXCR4	CX3CR1
7.8998e-49	0.188715	0.997	0.999	1.94035e-44	NK_FCGR3A_CXCR4	HLA-C
1.14011e-48	3.91002	0.242	0.023	2.80034e-44	NK_FCGR3A_CXCR4	AKR1C3
2.55126e-47	1.02793	0.651	0.376	6.2664e-43	NK_FCGR3A_CXCR4	S1PR5
4.53749e-47	0.230772	0.974	0.955	1.1145e-42	NK_FCGR3A_CXCR4	SERF2
6.05624e-47	1.44091	0.519	0.243	1.48753e-42	NK_FCGR3A_CXCR4	DSTN
1.02958e-46	0.356284	0.928	0.847	2.52886e-42	NK_FCGR3A_CXCR4	PTPRCAP
1.52797e-46	1.28418	0.564	0.276	3.75299e-42	NK_FCGR3A_CXCR4	CAST
3.41792e-46	0.173455	0.999	0.997	8.39511e-42	NK_FCGR3A_CXCR4	HLA-A
1.62634e-45	2.57611	0.305	0.063	3.99462e-41	NK_FCGR3A_CXCR4	FGL2
6.36721e-45	0.38611	0.921	0.806	1.56391e-40	NK_FCGR3A_CXCR4	CCL5
1.63814e-44	2.35953	0.327	0.081	4.02359e-40	NK_FCGR3A_CXCR4	MTSS1
2.02252e-44	0.186911	0.99	0.99	4.96772e-40	NK_FCGR3A_CXCR4	RPL23A
2.26681e-44	0.175092	1	1	5.56773e-40	NK_FCGR3A_CXCR4	MALAT1
1.08589e-43	0.19789	0.999	0.996	2.66716e-39	NK_FCGR3A_CXCR4	FTH1
2.42488e-43	2.47571	0.304	0.068	5.956e-39	NK_FCGR3A_CXCR4	DTHD1
1.13871e-42	0.177189	0.997	0.997	2.79691e-38	NK_FCGR3A_CXCR4	RPL6
1.32793e-42	0.193493	0.961	0.961	3.26167e-38	NK_FCGR3A_CXCR4	PPIA
2.07208e-42	0.183722	1	0.996	5.08944e-38	NK_FCGR3A_CXCR4	FAU
2.98655e-42	0.159361	0.999	1	7.33556e-38	NK_FCGR3A_CXCR4	TMSB4X
3.09546e-42	0.680692	0.768	0.565	7.60307e-38	NK_FCGR3A_CXCR4	ANXA1
3.36229e-42	1.76197	0.413	0.156	8.25846e-38	NK_FCGR3A_CXCR4	TMBIM1
6.01854e-42	0.177989	0.997	0.993	1.47827e-37	NK_FCGR3A_CXCR4	RPL26
6.1988e-42	0.175912	1	0.997	1.52255e-37	NK_FCGR3A_CXCR4	RPS15
7.12634e-42	0.178741	1	0.997	1.75037e-37	NK_FCGR3A_CXCR4	RPS14
1.15471e-41	0.174959	0.996	0.996	2.83619e-37	NK_FCGR3A_CXCR4	RPL7A
1.75159e-41	1.92513	0.374	0.121	4.30224e-37	NK_FCGR3A_CXCR4	RASA3
5.30826e-41	1.32844	0.499	0.243	1.30381e-36	NK_FCGR3A_CXCR4	KLF3
1.29569e-40	1.41785	0.481	0.215	3.18248e-36	NK_FCGR3A_CXCR4	C12orf75
1.42064e-40	0.161917	0.992	0.994	3.48938e-36	NK_FCGR3A_CXCR4	PFN1
2.45976e-40	0.176615	1	0.995	6.04167e-36	NK_FCGR3A_CXCR4	RPL34
3.88999e-40	0.18151	0.995	0.991	9.55458e-36	NK_FCGR3A_CXCR4	RPL12
7.02028e-40	0.351923	0.926	0.854	1.72432e-35	NK_FCGR3A_CXCR4	CCL4
4.04118e-39	0.162196	1	1	9.92594e-35	NK_FCGR3A_CXCR4	RPL28
4.1141e-39	0.255211	0.898	0.873	1.01051e-34	NK_FCGR3A_CXCR4	CD247
5.99097e-39	0.170982	0.991	0.99	1.4715e-34	NK_FCGR3A_CXCR4	RPS25
1.60579e-38	0.169863	0.968	0.973	3.94413e-34	NK_FCGR3A_CXCR4	CFL1
2.52934e-38	0.161177	1	1	6.21257e-34	NK_FCGR3A_CXCR4	RPS12
3.1995e-38	0.167075	0.996	0.992	7.85862e-34	NK_FCGR3A_CXCR4	RPL3
4.88986e-38	0.164524	0.999	0.996	1.20105e-33	NK_FCGR3A_CXCR4	RPL11
8.66085e-38	0.163547	1	0.999	2.12728e-33	NK_FCGR3A_CXCR4	RPS19
1.22428e-37	0.176331	0.983	0.979	3.00707e-33	NK_FCGR3A_CXCR4	RPS16
2.24721e-37	0.168014	1	1	5.51959e-33	NK_FCGR3A_CXCR4	EIF1
2.34011e-37	0.168354	0.995	0.993	5.74777e-33	NK_FCGR3A_CXCR4	RPL35A
6.02712e-37	0.164016	0.999	0.993	1.48038e-32	NK_FCGR3A_CXCR4	RPL18A
6.65034e-37	0.158367	0.999	0.998	1.63346e-32	NK_FCGR3A_CXCR4	RPL32
9.10818e-37	0.20175	0.981	0.974	2.23715e-32	NK_FCGR3A_CXCR4	PNRC1
1.06504e-36	0.166846	0.99	0.99	2.61594e-32	NK_FCGR3A_CXCR4	RPL21
1.08407e-36	0.17902	0.994	0.984	2.6627e-32	NK_FCGR3A_CXCR4	RPL17
1.4723e-36	0.162703	0.999	0.995	3.61627e-32	NK_FCGR3A_CXCR4	RPS6
1.74899e-36	0.162279	1	0.998	4.29587e-32	NK_FCGR3A_CXCR4	RPS3
2.05449e-36	0.175962	0.987	0.987	5.04625e-32	NK_FCGR3A_CXCR4	NACA
3.21192e-36	0.155933	0.994	0.995	7.88913e-32	NK_FCGR3A_CXCR4	MT-CO2
3.33312e-36	0.161862	1	0.999	8.1868e-32	NK_FCGR3A_CXCR4	RPL19
4.08411e-36	0.15555	1	0.997	1.00314e-31	NK_FCGR3A_CXCR4	RPS2
5.54394e-36	0.174058	0.973	0.976	1.3617e-31	NK_FCGR3A_CXCR4	UBA52
1.33501e-35	0.164154	0.997	0.993	3.27906e-31	NK_FCGR3A_CXCR4	RPS13
1.6128e-35	0.162586	0.997	0.994	3.96136e-31	NK_FCGR3A_CXCR4	RPS7
1.72176e-35	1.05028	0.551	0.328	4.22899e-31	NK_FCGR3A_CXCR4	PPP2R5C
2.46325e-35	0.152688	1	0.999	6.05025e-31	NK_FCGR3A_CXCR4	RPL10
3.60297e-35	0.170221	0.997	0.991	8.84961e-31	NK_FCGR3A_CXCR4	RPS3A
3.97016e-35	0.150935	0.997	0.998	9.7515e-31	NK_FCGR3A_CXCR4	MT-CO1
4.06475e-35	0.160388	0.999	0.998	9.98385e-31	NK_FCGR3A_CXCR4	RPL18
4.76072e-35	0.200113	0.969	0.962	1.16933e-30	NK_FCGR3A_CXCR4	EEF1D
6.51219e-35	0.155924	1	0.999	1.59952e-30	NK_FCGR3A_CXCR4	RPL30
8.64814e-35	0.156737	1	1	2.12416e-30	NK_FCGR3A_CXCR4	RPS27A
1.38392e-34	0.171837	0.983	0.979	3.39919e-30	NK_FCGR3A_CXCR4	CALM1
2.23592e-34	0.162645	0.995	0.99	5.49188e-30	NK_FCGR3A_CXCR4	RPL15
2.99241e-34	0.153949	0.975	0.985	7.34996e-30	NK_FCGR3A_CXCR4	GNB2L1
3.62138e-34	0.15743	1	0.997	8.89483e-30	NK_FCGR3A_CXCR4	RPS8
3.8825e-34	0.151969	1	0.998	9.53619e-30	NK_FCGR3A_CXCR4	AC090498.1
1.26324e-33	0.148113	0.997	0.998	3.10278e-29	NK_FCGR3A_CXCR4	RPS27
2.42151e-33	0.242082	0.946	0.905	5.94772e-29	NK_FCGR3A_CXCR4	LITAF
3.38632e-33	0.151054	0.997	0.996	8.31748e-29	NK_FCGR3A_CXCR4	RPS23
2.08508e-32	1.72985	0.345	0.129	5.12138e-28	NK_FCGR3A_CXCR4	CAPN2
3.38881e-32	0.138771	1	1	8.3236e-28	NK_FCGR3A_CXCR4	EEF1A1
3.6939e-32	0.15389	0.991	0.991	9.07296e-28	NK_FCGR3A_CXCR4	MT-ATP6
3.85779e-32	0.1521	0.996	0.994	9.47551e-28	NK_FCGR3A_CXCR4	RPL29
4.00512e-32	0.146068	0.997	0.997	9.83738e-28	NK_FCGR3A_CXCR4	RPS24
5.01702e-32	0.760232	0.647	0.466	1.23228e-27	NK_FCGR3A_CXCR4	CD48
6.59503e-32	0.748798	0.638	0.462	1.61987e-27	NK_FCGR3A_CXCR4	AES
1.04602e-31	0.352415	0.846	0.772	2.56922e-27	NK_FCGR3A_CXCR4	FXYD5
1.61078e-31	0.151766	0.999	0.996	3.95641e-27	NK_FCGR3A_CXCR4	RPS28
1.87526e-31	0.143708	1	0.999	4.60601e-27	NK_FCGR3A_CXCR4	RPL13
2.39649e-31	0.268912	0.867	0.842	5.88627e-27	NK_FCGR3A_CXCR4	IL2RG
2.56196e-31	0.311842	0.869	0.815	6.29268e-27	NK_FCGR3A_CXCR4	ISG20
2.59674e-31	0.172011	0.991	0.981	6.37811e-27	NK_FCGR3A_CXCR4	RPL24
5.21466e-31	0.141723	0.995	0.997	1.28082e-26	NK_FCGR3A_CXCR4	RPL39
5.34788e-31	0.142112	1	1	1.31355e-26	NK_FCGR3A_CXCR4	RPS15A
7.41718e-31	0.223527	0.931	0.915	1.82181e-26	NK_FCGR3A_CXCR4	RPL36AL
7.47449e-31	0.131789	0.997	0.999	1.83589e-26	NK_FCGR3A_CXCR4	ACTB
1.31549e-30	0.775821	0.644	0.416	3.23111e-26	NK_FCGR3A_CXCR4	IL32
1.80057e-30	0.156053	0.992	0.99	4.42256e-26	NK_FCGR3A_CXCR4	RPS10
3.293e-30	0.158937	0.992	0.988	8.08826e-26	NK_FCGR3A_CXCR4	RPL5
3.83864e-30	0.978526	0.539	0.34	9.42847e-26	NK_FCGR3A_CXCR4	MT2A
4.39752e-30	0.872191	0.572	0.375	1.08012e-25	NK_FCGR3A_CXCR4	HLA-DPB1
4.55665e-30	0.302246	0.807	0.779	1.1192e-25	NK_FCGR3A_CXCR4	CREM
6.21796e-30	0.146445	0.995	0.996	1.52726e-25	NK_FCGR3A_CXCR4	MT-ND4L
8.77503e-30	0.155666	0.974	0.972	2.15532e-25	NK_FCGR3A_CXCR4	RPL37A
9.59884e-30	0.135572	0.996	0.998	2.35767e-25	NK_FCGR3A_CXCR4	RPS18
1.88194e-29	1.81059	0.307	0.109	4.62241e-25	NK_FCGR3A_CXCR4	STK38
2.56537e-29	0.134666	0.992	0.994	6.30107e-25	NK_FCGR3A_CXCR4	RPL37
3.22092e-29	0.361427	0.814	0.747	7.91124e-25	NK_FCGR3A_CXCR4	CD37
3.51155e-29	0.945939	0.538	0.344	8.62508e-25	NK_FCGR3A_CXCR4	NFATC2
4.23046e-29	0.155461	0.973	0.976	1.03909e-24	NK_FCGR3A_CXCR4	RPL9
4.65234e-29	1.85502	0.292	0.098	1.14271e-24	NK_FCGR3A_CXCR4	TGFBR3
6.53997e-29	0.159901	0.926	0.942	1.60635e-24	NK_FCGR3A_CXCR4	PTPRC
6.64536e-29	0.146531	0.988	0.993	1.63223e-24	NK_FCGR3A_CXCR4	MT-CYB
7.20653e-29	0.138491	0.997	0.998	1.77007e-24	NK_FCGR3A_CXCR4	RPLP2
9.50385e-29	0.211764	0.939	0.922	2.33434e-24	NK_FCGR3A_CXCR4	PFDN5
9.77925e-29	0.628027	0.66	0.517	2.40198e-24	NK_FCGR3A_CXCR4	EFHD2
1.18313e-28	0.927736	0.545	0.325	2.906e-24	NK_FCGR3A_CXCR4	KLF2
1.26312e-28	0.323307	0.806	0.765	3.10247e-24	NK_FCGR3A_CXCR4	LAPTM5
2.69825e-28	1.54241	0.356	0.16	6.62744e-24	NK_FCGR3A_CXCR4	GTF3C1
2.90808e-28	0.143608	0.995	0.994	7.14282e-24	NK_FCGR3A_CXCR4	RPS4X
4.16374e-28	0.147865	0.978	0.98	1.0227e-23	NK_FCGR3A_CXCR4	RPSA
5.31252e-28	0.159385	0.966	0.967	1.30486e-23	NK_FCGR3A_CXCR4	RPL13A
5.89521e-28	0.152441	0.984	0.982	1.44798e-23	NK_FCGR3A_CXCR4	ACTG1
7.84359e-28	0.903117	0.56	0.367	1.92654e-23	NK_FCGR3A_CXCR4	CCL4L2
9.87985e-28	0.176629	0.952	0.952	2.42669e-23	NK_FCGR3A_CXCR4	HSPA8
2.12559e-27	0.301068	0.86	0.804	5.22087e-23	NK_FCGR3A_CXCR4	TNFAIP3
2.6575e-27	0.132351	0.99	0.995	6.52735e-23	NK_FCGR3A_CXCR4	MT-CO3
2.82686e-27	0.1574	0.984	0.972	6.94332e-23	NK_FCGR3A_CXCR4	RPS21
4.06686e-27	1.95112	0.25	0.071	9.98903e-23	NK_FCGR3A_CXCR4	KIR2DL1
4.37297e-27	0.129076	1	0.998	1.07409e-22	NK_FCGR3A_CXCR4	RPLP1
7.17205e-27	0.336524	0.776	0.735	1.7616e-22	NK_FCGR3A_CXCR4	CD53
7.76649e-27	0.195928	0.893	0.885	1.90761e-22	NK_FCGR3A_CXCR4	RAC2
1.16077e-26	1.49782	0.338	0.142	2.85108e-22	NK_FCGR3A_CXCR4	SERPINB9
1.6069e-26	1.45514	0.348	0.149	3.94686e-22	NK_FCGR3A_CXCR4	P2RY8
1.824e-26	2.03595	0.243	0.071	4.48012e-22	NK_FCGR3A_CXCR4	ENC1
2.37837e-26	1.62903	0.303	0.113	5.84176e-22	NK_FCGR3A_CXCR4	ADRB2
3.39917e-26	0.168973	0.922	0.924	8.34904e-22	NK_FCGR3A_CXCR4	HNRNPA1
5.65913e-26	1.82665	0.268	0.091	1.39e-21	NK_FCGR3A_CXCR4	FAM65B
8.90157e-26	0.144257	0.956	0.968	2.1864e-21	NK_FCGR3A_CXCR4	MYL6
9.57973e-26	0.171196	0.953	0.95	2.35297e-21	NK_FCGR3A_CXCR4	MT-ND5
1.83415e-25	0.61028	0.648	0.511	4.50503e-21	NK_FCGR3A_CXCR4	CD55
2.07282e-25	0.130062	0.966	0.982	5.09126e-21	NK_FCGR3A_CXCR4	RPL36
2.33795e-25	0.184725	0.882	0.889	5.74248e-21	NK_FCGR3A_CXCR4	MYL12A
5.33252e-25	0.257419	0.869	0.833	1.30977e-20	NK_FCGR3A_CXCR4	ATP5G2
1.26421e-24	1.11018	0.432	0.246	3.10515e-20	NK_FCGR3A_CXCR4	PLEK
1.44722e-24	0.516757	0.686	0.566	3.55467e-20	NK_FCGR3A_CXCR4	TRBC1
1.92118e-24	1.13642	0.42	0.232	4.7188e-20	NK_FCGR3A_CXCR4	RAB29
4.75319e-24	0.130289	0.965	0.974	1.16748e-19	NK_FCGR3A_CXCR4	RPS9
6.74213e-24	0.875338	0.507	0.337	1.656e-19	NK_FCGR3A_CXCR4	CEBPB
1.0528e-23	0.202651	0.915	0.899	2.58588e-19	NK_FCGR3A_CXCR4	DDIT4
1.13214e-23	0.137521	0.944	0.962	2.78077e-19	NK_FCGR3A_CXCR4	RPL22
1.26339e-23	0.175299	0.898	0.907	3.10315e-19	NK_FCGR3A_CXCR4	RPL7
1.74867e-23	0.246954	0.873	0.843	4.29507e-19	NK_FCGR3A_CXCR4	IER2
1.82856e-23	0.622393	0.608	0.485	4.49132e-19	NK_FCGR3A_CXCR4	DHRS7
2.13153e-23	0.137634	0.97	0.968	5.23545e-19	NK_FCGR3A_CXCR4	RPL35
2.89669e-23	1.49625	0.312	0.136	7.11485e-19	NK_FCGR3A_CXCR4	ITGB7
3.06187e-23	1.54301	0.299	0.125	7.52055e-19	NK_FCGR3A_CXCR4	RASGRP2
6.45263e-23	0.150328	0.944	0.955	1.58489e-18	NK_FCGR3A_CXCR4	MT-ND4
7.91781e-23	0.281634	0.814	0.774	1.94477e-18	NK_FCGR3A_CXCR4	C19orf43
1.08442e-22	0.126225	0.979	0.984	2.66354e-18	NK_FCGR3A_CXCR4	RPLP0
1.86459e-22	0.137225	0.965	0.97	4.57981e-18	NK_FCGR3A_CXCR4	TSC22D3
2.23035e-22	0.190896	0.855	0.86	5.47818e-18	NK_FCGR3A_CXCR4	RPL38
3.36061e-22	0.237631	0.837	0.809	8.25433e-18	NK_FCGR3A_CXCR4	PSME1
4.23481e-22	0.143334	0.929	0.943	1.04015e-17	NK_FCGR3A_CXCR4	EEF2
4.3878e-22	0.400224	0.735	0.653	1.07773e-17	NK_FCGR3A_CXCR4	CYTIP
4.76379e-22	0.128764	0.918	0.939	1.17008e-17	NK_FCGR3A_CXCR4	RPL27
5.20617e-22	0.153005	0.951	0.957	1.27874e-17	NK_FCGR3A_CXCR4	UBB
5.88442e-22	0.119772	1	0.998	1.44533e-17	NK_FCGR3A_CXCR4	TPT1
7.7676e-22	0.520738	0.666	0.543	1.90788e-17	NK_FCGR3A_CXCR4	TXNIP
8.11278e-22	0.497808	0.655	0.556	1.99266e-17	NK_FCGR3A_CXCR4	BIN2
9.18831e-22	0.707406	0.583	0.423	2.25683e-17	NK_FCGR3A_CXCR4	JUN
1.87783e-21	1.70875	0.246	0.089	4.61232e-17	NK_FCGR3A_CXCR4	SH3BP5
2.09352e-21	0.382795	0.723	0.65	5.1421e-17	NK_FCGR3A_CXCR4	TNFRSF1B
2.6044e-21	0.126884	0.943	0.958	6.39692e-17	NK_FCGR3A_CXCR4	TYROBP
2.78434e-21	0.116226	0.999	0.998	6.8389e-17	NK_FCGR3A_CXCR4	PTMA
4.36764e-21	0.509258	0.635	0.545	1.07278e-16	NK_FCGR3A_CXCR4	NEAT1
4.45755e-21	0.132982	0.965	0.967	1.09486e-16	NK_FCGR3A_CXCR4	GAPDH
5.80169e-21	0.745446	0.527	0.387	1.42501e-16	NK_FCGR3A_CXCR4	BTN3A2
6.14255e-21	0.178113	0.858	0.866	1.50873e-16	NK_FCGR3A_CXCR4	RPS11
8.42892e-21	0.118761	0.969	0.983	2.07031e-16	NK_FCGR3A_CXCR4	RPL10A
8.53066e-21	0.196544	0.845	0.841	2.0953e-16	NK_FCGR3A_CXCR4	CLIC1
2.40031e-20	1.5572	0.272	0.116	5.89565e-16	NK_FCGR3A_CXCR4	LYAR
2.59563e-20	0.127342	0.974	0.981	6.37539e-16	NK_FCGR3A_CXCR4	MT-ATP8
7.48784e-20	0.163311	0.906	0.924	1.83916e-15	NK_FCGR3A_CXCR4	RPS26
1.13953e-19	0.154826	0.886	0.891	2.79892e-15	NK_FCGR3A_CXCR4	RPL31
1.28064e-19	0.262269	0.766	0.745	3.14552e-15	NK_FCGR3A_CXCR4	RAP1B
1.60474e-19	0.107858	0.988	0.996	3.94157e-15	NK_FCGR3A_CXCR4	RPL8
1.78214e-19	0.99357	0.41	0.252	4.3773e-15	NK_FCGR3A_CXCR4	C1orf21
2.12671e-19	1.61217	0.234	0.087	5.22362e-15	NK_FCGR3A_CXCR4	KIR2DL3
3.28879e-19	1.23115	0.335	0.177	8.07792e-15	NK_FCGR3A_CXCR4	CEP78
4.1699e-19	0.115575	0.992	0.997	1.02421e-14	NK_FCGR3A_CXCR4	BTG1
8.50972e-19	0.476309	0.626	0.541	2.09016e-14	NK_FCGR3A_CXCR4	CTSC
1.11682e-18	0.259383	0.779	0.758	2.74313e-14	NK_FCGR3A_CXCR4	UQCRB
1.31966e-18	0.12405	0.934	0.952	3.24136e-14	NK_FCGR3A_CXCR4	RPL41
2.2506e-18	0.622083	0.561	0.436	5.52793e-14	NK_FCGR3A_CXCR4	C12orf57
2.61887e-18	0.602289	0.567	0.449	6.43247e-14	NK_FCGR3A_CXCR4	MBP
2.82398e-18	0.716626	0.505	0.363	6.93625e-14	NK_FCGR3A_CXCR4	PLAC8
3.81219e-18	1.10067	0.362	0.21	9.36349e-14	NK_FCGR3A_CXCR4	SORL1
4.1973e-18	0.885517	0.433	0.28	1.03094e-13	NK_FCGR3A_CXCR4	PRDM1
6.20913e-18	0.114991	0.911	0.935	1.52509e-13	NK_FCGR3A_CXCR4	BTF3
9.91215e-18	0.121169	0.915	0.931	2.43462e-13	NK_FCGR3A_CXCR4	RPS29
1.0819e-17	0.239287	0.75	0.742	2.65737e-13	NK_FCGR3A_CXCR4	TPM3
1.72697e-17	1.11555	0.347	0.205	4.24179e-13	NK_FCGR3A_CXCR4	TTC38
2.10588e-17	0.166814	0.893	0.876	5.17247e-13	NK_FCGR3A_CXCR4	GZMA
3.69912e-17	0.399123	0.671	0.603	9.08578e-13	NK_FCGR3A_CXCR4	SAT1
3.96591e-17	1.48077	0.238	0.099	9.74106e-13	NK_FCGR3A_CXCR4	ITGAM
5.53799e-17	0.7978	0.455	0.316	1.36024e-12	NK_FCGR3A_CXCR4	TPST2
6.49051e-17	0.299633	0.734	0.694	1.5942e-12	NK_FCGR3A_CXCR4	EIF3F
6.65532e-17	0.171596	0.819	0.826	1.63468e-12	NK_FCGR3A_CXCR4	ARPC3
6.71231e-17	0.102085	0.899	0.939	1.64868e-12	NK_FCGR3A_CXCR4	COX4I1
1.18114e-16	0.114184	0.981	0.979	2.90112e-12	NK_FCGR3A_CXCR4	IFITM1
1.46488e-16	0.271317	0.758	0.732	3.59803e-12	NK_FCGR3A_CXCR4	RARRES3
1.80982e-16	0.104967	0.995	0.999	4.44527e-12	NK_FCGR3A_CXCR4	SRGN
1.84389e-16	0.931869	0.392	0.259	4.52895e-12	NK_FCGR3A_CXCR4	SLC15A4
2.05739e-16	0.105007	0.959	0.975	5.05335e-12	NK_FCGR3A_CXCR4	IFITM2
2.111e-16	0.316404	0.712	0.676	5.18505e-12	NK_FCGR3A_CXCR4	S100A10
2.21755e-16	0.420096	0.647	0.578	5.44676e-12	NK_FCGR3A_CXCR4	SLA
2.46844e-16	0.268858	0.728	0.704	6.06297e-12	NK_FCGR3A_CXCR4	SSR2
4.30892e-16	1.46784	0.232	0.099	1.05836e-11	NK_FCGR3A_CXCR4	KLRG1
7.12222e-16	1.37169	0.259	0.124	1.74936e-11	NK_FCGR3A_CXCR4	PTGER2
1.00803e-15	0.29619	0.717	0.684	2.47591e-11	NK_FCGR3A_CXCR4	CCND3
2.00324e-15	0.149563	0.816	0.835	4.92036e-11	NK_FCGR3A_CXCR4	YBX1
2.01559e-15	0.360497	0.652	0.604	4.95068e-11	NK_FCGR3A_CXCR4	RNASEK
2.0405e-15	1.04246	0.349	0.215	5.01188e-11	NK_FCGR3A_CXCR4	MYO1G
2.22755e-15	0.250325	0.81	0.762	5.4713e-11	NK_FCGR3A_CXCR4	CRIP1
2.31032e-15	0.116026	0.89	0.917	5.67461e-11	NK_FCGR3A_CXCR4	HNRNPA2B1
2.50904e-15	0.112522	0.876	0.909	6.16271e-11	NK_FCGR3A_CXCR4	HCST
2.89774e-15	0.400901	0.638	0.58	7.11744e-11	NK_FCGR3A_CXCR4	UBXN1
5.90213e-15	1.09723	0.32	0.182	1.44968e-10	NK_FCGR3A_CXCR4	LINC00861
7.43267e-15	1.02235	0.331	0.191	1.82561e-10	NK_FCGR3A_CXCR4	F2R
7.45419e-15	1.33063	0.251	0.123	1.8309e-10	NK_FCGR3A_CXCR4	GK5
1.06303e-14	0.865292	0.396	0.265	2.61102e-10	NK_FCGR3A_CXCR4	TNFRSF14
1.13328e-14	0.361963	0.677	0.608	2.78356e-10	NK_FCGR3A_CXCR4	BTG2
1.168e-14	0.260528	0.759	0.715	2.86883e-10	NK_FCGR3A_CXCR4	GZMM
1.68432e-14	0.820293	0.404	0.279	4.13704e-10	NK_FCGR3A_CXCR4	PDE4D
1.94368e-14	0.107652	0.872	0.905	4.77407e-10	NK_FCGR3A_CXCR4	RHOA
2.28278e-14	0.485622	0.56	0.493	5.60696e-10	NK_FCGR3A_CXCR4	MAPRE2
3.08932e-14	0.289395	0.688	0.661	7.58799e-10	NK_FCGR3A_CXCR4	MSN
3.19884e-14	0.102619	0.917	0.937	7.85698e-10	NK_FCGR3A_CXCR4	YWHAZ
3.29335e-14	0.241513	0.724	0.716	8.08912e-10	NK_FCGR3A_CXCR4	SH2D2A
4.7058e-14	0.45411	0.573	0.514	1.15584e-09	NK_FCGR3A_CXCR4	YWHAQ
9.12257e-14	0.757604	0.426	0.307	2.24069e-09	NK_FCGR3A_CXCR4	ABHD17A
1.14001e-13	0.124323	0.82	0.857	2.80008e-09	NK_FCGR3A_CXCR4	TMA7
1.16744e-13	1.26729	0.245	0.121	2.86746e-09	NK_FCGR3A_CXCR4	IGF2R
1.47498e-13	0.943694	0.344	0.215	3.62286e-09	NK_FCGR3A_CXCR4	PRNP
2.08989e-13	0.137307	0.921	0.917	5.1332e-09	NK_FCGR3A_CXCR4	CD74
2.28503e-13	0.291129	0.679	0.649	5.61248e-09	NK_FCGR3A_CXCR4	GLTSCR2
2.31702e-13	0.345152	0.642	0.607	5.69105e-09	NK_FCGR3A_CXCR4	RSRP1
2.86966e-13	0.533066	0.521	0.423	7.04846e-09	NK_FCGR3A_CXCR4	CD47
3.38874e-13	1.23297	0.257	0.138	8.32342e-09	NK_FCGR3A_CXCR4	HDDC2
3.50367e-13	0.371076	0.629	0.574	8.60571e-09	NK_FCGR3A_CXCR4	SUN2
5.62883e-13	0.129845	0.797	0.83	1.38255e-08	NK_FCGR3A_CXCR4	MYL12B
5.63652e-13	0.970526	0.33	0.211	1.38444e-08	NK_FCGR3A_CXCR4	SAMHD1
5.73423e-13	0.127073	0.81	0.842	1.40844e-08	NK_FCGR3A_CXCR4	RPL27A
7.06466e-13	0.309529	0.655	0.621	1.73522e-08	NK_FCGR3A_CXCR4	LIMD2
9.18236e-13	0.299601	0.658	0.631	2.25537e-08	NK_FCGR3A_CXCR4	LRRFIP1
1.06578e-12	0.882472	0.357	0.237	2.61777e-08	NK_FCGR3A_CXCR4	ARRB2
1.58916e-12	0.462969	0.537	0.449	3.90329e-08	NK_FCGR3A_CXCR4	RPS4Y1
2.17911e-12	0.531761	0.525	0.422	5.35233e-08	NK_FCGR3A_CXCR4	HLA-DPA1
2.32306e-12	0.870995	0.351	0.234	5.70589e-08	NK_FCGR3A_CXCR4	NCR3
2.96031e-12	0.466354	0.537	0.48	7.27113e-08	NK_FCGR3A_CXCR4	FMNL1
4.04916e-12	0.138942	0.796	0.818	9.94554e-08	NK_FCGR3A_CXCR4	SRP14
4.22703e-12	0.667326	0.439	0.335	1.03824e-07	NK_FCGR3A_CXCR4	GNPTAB
5.10792e-12	0.13572	0.776	0.807	1.25461e-07	NK_FCGR3A_CXCR4	SUMO2
5.742e-12	1.35053	0.219	0.112	1.41035e-07	NK_FCGR3A_CXCR4	JAZF1
6.20151e-12	1.0172	0.303	0.187	1.52322e-07	NK_FCGR3A_CXCR4	MVD
8.4813e-12	0.707168	0.413	0.315	2.08318e-07	NK_FCGR3A_CXCR4	PPP3CC
8.84401e-12	1.30406	0.219	0.112	2.17227e-07	NK_FCGR3A_CXCR4	PRKCB
9.09897e-12	0.922944	0.312	0.196	2.23489e-07	NK_FCGR3A_CXCR4	CD300A
2.39603e-11	0.801171	0.364	0.259	5.88514e-07	NK_FCGR3A_CXCR4	SYTL1
2.49696e-11	1.1428	0.246	0.136	6.13303e-07	NK_FCGR3A_CXCR4	ITPRIP
2.72933e-11	0.848454	0.336	0.22	6.70377e-07	NK_FCGR3A_CXCR4	ARID5B
2.84345e-11	0.559382	0.485	0.398	6.98409e-07	NK_FCGR3A_CXCR4	SPN
3.80144e-11	0.330147	0.627	0.573	9.3371e-07	NK_FCGR3A_CXCR4	EIF4A2
4.59018e-11	0.131843	0.801	0.831	1.12744e-06	NK_FCGR3A_CXCR4	TOMM7
7.34219e-11	0.248349	0.761	0.696	1.80339e-06	NK_FCGR3A_CXCR4	VIM
1.05014e-10	0.338263	0.58	0.541	2.57936e-06	NK_FCGR3A_CXCR4	PSAP
1.44525e-10	0.348335	0.587	0.546	3.54982e-06	NK_FCGR3A_CXCR4	TMEM50A
2.44159e-10	0.143628	0.743	0.781	5.99704e-06	NK_FCGR3A_CXCR4	DAZAP2
2.6155e-10	0.249324	0.656	0.654	6.42418e-06	NK_FCGR3A_CXCR4	GABARAP
2.68468e-10	0.151096	0.768	0.784	6.5941e-06	NK_FCGR3A_CXCR4	HNRNPDL
2.94691e-10	0.71611	0.376	0.285	7.2382e-06	NK_FCGR3A_CXCR4	ADD3
3.41998e-10	0.140777	0.752	0.777	8.40016e-06	NK_FCGR3A_CXCR4	ALDOA
3.87135e-10	0.745435	0.364	0.267	9.50881e-06	NK_FCGR3A_CXCR4	PYHIN1
3.90393e-10	0.510897	0.471	0.405	9.58883e-06	NK_FCGR3A_CXCR4	SERPINB1
4.14305e-10	0.318035	0.592	0.569	1.01762e-05	NK_FCGR3A_CXCR4	ARL6IP5
8.62448e-10	0.19873	0.688	0.699	2.11834e-05	NK_FCGR3A_CXCR4	HLA-F
9.07532e-10	0.124896	0.772	0.801	2.22908e-05	NK_FCGR3A_CXCR4	COX7C
9.59215e-10	0.82967	0.325	0.229	2.35602e-05	NK_FCGR3A_CXCR4	TFDP2
1.26647e-09	0.722613	0.354	0.258	3.1107e-05	NK_FCGR3A_CXCR4	ATM
1.41798e-09	0.583526	0.424	0.345	3.48284e-05	NK_FCGR3A_CXCR4	LYN
1.54887e-09	0.132654	0.74	0.773	3.80434e-05	NK_FCGR3A_CXCR4	TMBIM6
1.88238e-09	0.415912	0.512	0.459	4.62349e-05	NK_FCGR3A_CXCR4	TAP1
2.17216e-09	1.0627	0.239	0.144	5.33526e-05	NK_FCGR3A_CXCR4	MED15
2.80805e-09	0.746083	0.353	0.261	6.89714e-05	NK_FCGR3A_CXCR4	HAVCR2
3.89444e-09	1.13261	0.206	0.114	9.56552e-05	NK_FCGR3A_CXCR4	OSBPL5
4.36637e-09	0.878981	0.288	0.193	0.000107247	NK_FCGR3A_CXCR4	CDC42EP3
4.58738e-09	0.374996	0.53	0.502	0.000112675	NK_FCGR3A_CXCR4	TCF25
4.82337e-09	0.670023	0.374	0.273	0.000118472	NK_FCGR3A_CXCR4	TBX21
5.27784e-09	0.158531	0.712	0.727	0.000129634	NK_FCGR3A_CXCR4	PDIA3
5.64332e-09	0.128169	0.752	0.783	0.000138611	NK_FCGR3A_CXCR4	SLC25A6
6.4392e-09	0.166184	0.831	0.819	0.00015816	NK_FCGR3A_CXCR4	JUNB
7.76955e-09	0.43455	0.49	0.439	0.000190836	NK_FCGR3A_CXCR4	ANXA6
7.84459e-09	0.939675	0.263	0.171	0.000192679	NK_FCGR3A_CXCR4	AGPAT4
7.95371e-09	0.396551	0.515	0.467	0.000195359	NK_FCGR3A_CXCR4	PSMB8
9.47551e-09	0.376998	0.545	0.494	0.000232737	NK_FCGR3A_CXCR4	BHLHE40
1.16541e-08	0.907769	0.276	0.187	0.000286249	NK_FCGR3A_CXCR4	CCDC88C
1.2938e-08	0.13461	0.753	0.776	0.000317783	NK_FCGR3A_CXCR4	PPDPF
1.38859e-08	0.253317	0.638	0.619	0.000341064	NK_FCGR3A_CXCR4	UCP2
1.50566e-08	0.102355	0.749	0.794	0.000369821	NK_FCGR3A_CXCR4	PPIB
1.56727e-08	0.630216	0.378	0.3	0.000384952	NK_FCGR3A_CXCR4	NDUFB7
2.07517e-08	0.361308	0.527	0.498	0.000509703	NK_FCGR3A_CXCR4	CIB1
3.01595e-08	0.371989	0.53	0.489	0.000740777	NK_FCGR3A_CXCR4	RNF213
3.15258e-08	0.113311	0.737	0.771	0.000774337	NK_FCGR3A_CXCR4	RPS20
3.48736e-08	0.174583	0.7	0.71	0.000856565	NK_FCGR3A_CXCR4	AKAP13
4.48541e-08	0.117323	0.739	0.778	0.00110171	NK_FCGR3A_CXCR4	EIF3K
4.80632e-08	0.217171	0.626	0.625	0.00118053	NK_FCGR3A_CXCR4	RPL36A
5.43553e-08	0.631097	0.367	0.287	0.00133508	NK_FCGR3A_CXCR4	PTPN4
6.20225e-08	0.203438	0.666	0.673	0.0015234	NK_FCGR3A_CXCR4	STK4
6.26227e-08	0.716791	0.318	0.232	0.00153814	NK_FCGR3A_CXCR4	APOL6
7.20735e-08	0.821648	0.279	0.194	0.00177027	NK_FCGR3A_CXCR4	MIEN1
7.60474e-08	0.159463	0.657	0.681	0.00186788	NK_FCGR3A_CXCR4	RPL23
7.7423e-08	0.45675	0.458	0.408	0.00190166	NK_FCGR3A_CXCR4	ANKRD12
8.8634e-08	0.260244	0.559	0.556	0.00217703	NK_FCGR3A_CXCR4	PPP1CA
9.60253e-08	0.701015	0.323	0.24	0.00235857	NK_FCGR3A_CXCR4	PIM1
9.60872e-08	0.174947	0.675	0.684	0.00236009	NK_FCGR3A_CXCR4	CDC42
1.05258e-07	0.978537	0.226	0.144	0.00258534	NK_FCGR3A_CXCR4	PPP2R5A
1.47982e-07	0.606913	0.366	0.284	0.00363473	NK_FCGR3A_CXCR4	MYO1F
1.84169e-07	0.437142	0.455	0.401	0.00452355	NK_FCGR3A_CXCR4	ABI3
2.14585e-07	0.238141	0.576	0.591	0.00527064	NK_FCGR3A_CXCR4	COX6B1
2.29072e-07	0.800472	0.265	0.183	0.00562647	NK_FCGR3A_CXCR4	DIP2A
2.41073e-07	0.249444	0.591	0.589	0.00592124	NK_FCGR3A_CXCR4	TMEM59
2.87853e-07	0.780452	0.266	0.184	0.00707025	NK_FCGR3A_CXCR4	GSAP
2.9523e-07	0.703901	0.308	0.227	0.00725143	NK_FCGR3A_CXCR4	MGAT4A
3.11878e-07	0.723242	0.312	0.237	0.00766035	NK_FCGR3A_CXCR4	BIN1
3.31185e-07	0.327773	0.506	0.486	0.00813457	NK_FCGR3A_CXCR4	ZAP70
3.75599e-07	0.551382	0.382	0.304	0.00922547	NK_FCGR3A_CXCR4	ITGAL
5.30011e-07	0.41015	0.475	0.415	0.0130181	NK_FCGR3A_CXCR4	LCK
7.61372e-07	0.354536	0.498	0.465	0.0187008	NK_FCGR3A_CXCR4	HIGD2A
7.83227e-07	0.710337	0.301	0.224	0.0192376	NK_FCGR3A_CXCR4	C5orf56
8.41696e-07	0.383665	0.477	0.436	0.0206737	NK_FCGR3A_CXCR4	IKZF1
9.32559e-07	0.726895	0.278	0.2	0.0229055	NK_FCGR3A_CXCR4	SP140
1.04919e-06	0.115137	0.691	0.728	0.0257703	NK_FCGR3A_CXCR4	YWHAB
1.08608e-06	0.370413	0.484	0.443	0.0266762	NK_FCGR3A_CXCR4	RNF149
1.093e-06	0.7554	0.264	0.187	0.0268464	NK_FCGR3A_CXCR4	HIPK2
1.29782e-06	0.322606	0.525	0.484	0.0318769	NK_FCGR3A_CXCR4	IQGAP2
1.72011e-06	0.605284	0.345	0.284	0.0422494	NK_FCGR3A_CXCR4	UAP1
3.0816e-74	5.36602	0.315	0.008	7.56902e-70	NK_CXCR3	IGFBP4
1.98014e-45	4.15977	0.315	0.02	4.86362e-41	NK_CXCR3	CCR7
1.40301e-33	3.98942	0.26	0.019	3.44608e-29	NK_CXCR3	TIAM1
4.767e-49	3.97036	0.356	0.024	1.17087e-44	NK_CXCR3	SPTSSB
1.22042e-34	3.8851	0.288	0.023	2.9976e-30	NK_CXCR3	GNA15
6.05183e-97	3.70028	0.822	0.075	1.48645e-92	NK_CXCR3	IL7R
5.59858e-38	3.69211	0.315	0.025	1.37512e-33	NK_CXCR3	FXYD7
3.97654e-31	3.51727	0.301	0.03	9.76717e-27	NK_CXCR3	LSR
2.84482e-22	3.37943	0.233	0.025	6.98745e-18	NK_CXCR3	PLK2
1.63247e-69	3.36477	0.699	0.075	4.00967e-65	NK_CXCR3	SELL
2.85612e-15	3.1111	0.205	0.03	7.01521e-11	NK_CXCR3	MAML3
8.28607e-16	3.05888	0.205	0.029	2.03522e-11	NK_CXCR3	JAG1
4.37447e-32	2.9262	0.466	0.074	1.07446e-27	NK_CXCR3	GPR183
8.8992e-30	2.87166	0.425	0.065	2.18582e-25	NK_CXCR3	CAPG
4.14308e-31	2.85332	0.425	0.06	1.01762e-26	NK_CXCR3	TCF7
6.0633e-14	2.63911	0.233	0.041	1.48927e-09	NK_CXCR3	MYC
2.30885e-13	2.59572	0.205	0.033	5.67099e-09	NK_CXCR3	SSBP2
5.88945e-15	2.59322	0.247	0.042	1.44657e-10	NK_CXCR3	SOX4
2.03855e-21	2.57065	0.37	0.066	5.00708e-17	NK_CXCR3	BACH2
1.17114e-15	2.47194	0.315	0.066	2.87655e-11	NK_CXCR3	FES
1.42448e-13	2.42583	0.247	0.046	3.49881e-09	NK_CXCR3	IRAK3
1.28075e-15	2.37999	0.301	0.059	3.14579e-11	NK_CXCR3	CD82
4.24977e-15	2.32697	0.315	0.067	1.04383e-10	NK_CXCR3	NBL1
5.01132e-11	2.18393	0.26	0.062	1.23088e-06	NK_CXCR3	KLHL6
3.45463e-10	2.16165	0.205	0.042	8.48527e-06	NK_CXCR3	CYSLTR1
7.97729e-09	2.15417	0.205	0.049	0.000195938	NK_CXCR3	CST3
1.5513e-10	2.15335	0.233	0.052	3.81031e-06	NK_CXCR3	IGFBP2
4.28004e-12	2.09717	0.329	0.089	1.05126e-07	NK_CXCR3	THEM4
1.1633e-09	2.09271	0.274	0.078	2.85731e-05	NK_CXCR3	LTB
4.42245e-24	2.07611	0.589	0.145	1.08624e-19	NK_CXCR3	DUSP4
4.37059e-10	1.93349	0.329	0.105	1.07351e-05	NK_CXCR3	ITM2C
1.23462e-06	1.91282	0.205	0.062	0.0303247	NK_CXCR3	EXOSC5
4.84697e-16	1.82217	0.521	0.164	1.19051e-11	NK_CXCR3	TMEM123
8.671e-10	1.81067	0.329	0.101	2.12977e-05	NK_CXCR3	TNFRSF4
7.71975e-13	1.77401	0.438	0.14	1.89613e-08	NK_CXCR3	LDLRAD4
1.05788e-06	1.75649	0.219	0.067	0.0259837	NK_CXCR3	TMEM14C
4.79531e-07	1.70534	0.247	0.079	0.0117782	NK_CXCR3	FURIN
5.04643e-12	1.61544	0.493	0.189	1.2395e-07	NK_CXCR3	TNFRSF18
4.70948e-09	1.60846	0.329	0.103	0.000115674	NK_CXCR3	CXCR3
9.54561e-14	1.56989	0.562	0.197	2.34459e-09	NK_CXCR3	CRTAM
1.56486e-08	1.51397	0.342	0.117	0.00038436	NK_CXCR3	RNF130
1.1677e-06	1.4334	0.288	0.101	0.028681	NK_CXCR3	ITGAX
7.90502e-08	1.40443	0.411	0.172	0.00194163	NK_CXCR3	CLPP
5.51921e-07	1.27939	0.397	0.167	0.0135563	NK_CXCR3	NSMCE1
7.69593e-13	1.26541	0.658	0.326	1.89027e-08	NK_CXCR3	COTL1
3.32243e-15	1.23954	0.836	0.355	8.16055e-11	NK_CXCR3	CD52
1.00114e-06	1.238	0.411	0.185	0.02459	NK_CXCR3	FAM129A
4.1209e-07	1.18974	0.452	0.196	0.0101218	NK_CXCR3	EPB41L4A-AS1
3.14558e-12	1.15525	0.74	0.366	7.72616e-08	NK_CXCR3	KLRC1
1.30739e-08	1.11938	0.603	0.315	0.000321121	NK_CXCR3	LMNA
1.1693e-07	1.09873	0.562	0.283	0.00287203	NK_CXCR3	TRDC
5.54391e-09	1.07393	0.63	0.322	0.00013617	NK_CXCR3	PIM3
1.95717e-06	1.03593	0.521	0.263	0.0480719	NK_CXCR3	PLP2
5.08858e-12	0.979479	0.822	0.461	1.24986e-07	NK_CXCR3	XCL1
1.36591e-06	0.904207	0.589	0.33	0.0335494	NK_CXCR3	CD83
7.63399e-10	0.848318	0.836	0.511	1.87506e-05	NK_CXCR3	NME2
4.36556e-08	0.712616	0.836	0.541	0.00107227	NK_CXCR3	CD44
1.18978e-06	0.64641	0.795	0.56	0.0292235	NK_CXCR3	CD55
5.84348e-09	0.524638	0.986	0.743	0.000143528	NK_CXCR3	AREG
3.07091e-07	0.498497	0.918	0.715	0.00754277	NK_CXCR3	VIM
1.80128e-85	5.30797	0.308	0.006	4.42429e-81	NK_MKI67	CTLA4
1.56531e-58	4.74897	0.231	0.006	3.8447e-54	NK_MKI67	AFAP1L2
7.01219e-57	3.90132	0.308	0.017	1.72234e-52	NK_MKI67	CAMK1
1.13866e-55	3.83123	0.308	0.017	2.79677e-51	NK_MKI67	CSF1
4.96529e-55	2.34461	0.74	0.128	1.21957e-50	NK_MKI67	DUSP4
6.20828e-54	5.11346	0.221	0.007	1.52488e-49	NK_MKI67	PKMYT1
5.08311e-52	4.02641	0.279	0.015	1.24851e-47	NK_MKI67	CD9
3.00634e-50	3.12583	0.365	0.031	7.38416e-46	NK_MKI67	ITGA1
8.63041e-50	4.21652	0.269	0.015	2.1198e-45	NK_MKI67	HIST1H1B
6.6732e-49	4.27923	0.269	0.016	1.63907e-44	NK_MKI67	KIAA0101
1.42013e-45	3.68305	0.298	0.023	3.48812e-41	NK_MKI67	RRM2
3.70231e-43	3.78045	0.24	0.014	9.0936e-39	NK_MKI67	LAYN
4.3772e-43	3.65661	0.298	0.025	1.07513e-38	NK_MKI67	MKI67
1.45137e-42	3.09802	0.356	0.037	3.56486e-38	NK_MKI67	GEM
3.47835e-42	2.84118	0.404	0.049	8.54353e-38	NK_MKI67	CD82
6.61193e-41	2.82955	0.346	0.036	1.62402e-36	NK_MKI67	NDFIP2
7.92151e-40	3.8365	0.24	0.016	1.94568e-35	NK_MKI67	CDT1
2.04346e-37	2.12758	0.606	0.125	5.01915e-33	NK_MKI67	LDLRAD4
2.43172e-37	3.8461	0.221	0.015	5.9728e-33	NK_MKI67	ASPM
3.4674e-37	3.72317	0.212	0.013	8.51664e-33	NK_MKI67	UBE2T
5.93475e-37	3.01425	0.346	0.042	1.45769e-32	NK_MKI67	TYMS
1.28579e-36	2.63495	0.404	0.058	3.15815e-32	NK_MKI67	DNPH1
2.49836e-36	3.40908	0.269	0.024	6.13648e-32	NK_MKI67	NUSAP1
1.54501e-35	2.95671	0.269	0.024	3.79484e-31	NK_MKI67	NRM
5.90652e-35	3.28563	0.221	0.016	1.45076e-30	NK_MKI67	CENPU
1.0283e-34	2.06634	0.548	0.104	2.52572e-30	NK_MKI67	SNX9
4.50895e-34	3.94247	0.202	0.013	1.10749e-29	NK_MKI67	BIRC5
1.44639e-33	3.10808	0.269	0.027	3.55262e-29	NK_MKI67	CENPM
3.48146e-33	3.81796	0.202	0.014	8.55116e-29	NK_MKI67	UBE2C
1.78769e-32	3.33988	0.231	0.02	4.39092e-28	NK_MKI67	TPX2
2.32611e-32	3.48914	0.221	0.018	5.71338e-28	NK_MKI67	TOP2A
6.99869e-31	1.80335	0.673	0.173	1.71902e-26	NK_MKI67	TNFRSF18
1.72008e-30	2.12206	0.481	0.094	4.22487e-26	NK_MKI67	LGALS3
2.25691e-30	3.05499	0.221	0.019	5.54341e-26	NK_MKI67	WDR34
2.34526e-30	2.77809	0.288	0.035	5.76043e-26	NK_MKI67	CENPF
7.76998e-30	3.15365	0.221	0.02	1.90846e-25	NK_MKI67	SIRPG
1.10608e-29	1.80429	0.644	0.166	2.71675e-25	NK_MKI67	RBPJ
3.39834e-27	1.79995	0.49	0.102	8.34701e-23	NK_MKI67	RGS10
4.12782e-27	2.33143	0.375	0.066	1.01387e-22	NK_MKI67	SMIM3
4.46293e-27	2.33202	0.317	0.047	1.09618e-22	NK_MKI67	IFI27L1
1.38762e-26	3.14892	0.221	0.023	3.40826e-22	NK_MKI67	HIST1H2AJ
6.20394e-26	2.46571	0.288	0.041	1.52381e-21	NK_MKI67	PLPP1
1.5619e-25	2.7381	0.221	0.024	3.83635e-21	NK_MKI67	SRGAP3
1.66051e-24	2.19537	0.26	0.034	4.07855e-20	NK_MKI67	DHRS4L2
3.37268e-24	2.67524	0.24	0.03	8.28397e-20	NK_MKI67	ID3
1.53444e-23	1.99781	0.413	0.09	3.7689e-19	NK_MKI67	BATF
4.83851e-23	1.83641	0.481	0.119	1.18844e-18	NK_MKI67	FABP5
8.27172e-23	1.87774	0.423	0.092	2.0317e-18	NK_MKI67	PTMS
1.09332e-22	2.45162	0.221	0.027	2.68541e-18	NK_MKI67	MAD2L1
1.7588e-22	2.2432	0.26	0.038	4.31996e-18	NK_MKI67	PAFAH1B3
1.97405e-22	2.18019	0.337	0.063	4.84867e-18	NK_MKI67	CAPG
3.01476e-22	1.78663	0.423	0.093	7.40485e-18	NK_MKI67	MCM5
5.3049e-22	2.4985	0.24	0.034	1.30299e-17	NK_MKI67	ZNF683
1.77026e-21	1.83961	0.356	0.07	4.3481e-17	NK_MKI67	C4orf48
3.16119e-21	1.84494	0.423	0.101	7.76451e-17	NK_MKI67	ACP5
3.88388e-21	2.34605	0.279	0.047	9.53959e-17	NK_MKI67	CKS1B
5.14334e-21	1.34511	0.74	0.245	1.26331e-16	NK_MKI67	PLP2
7.76155e-21	2.1366	0.317	0.061	1.90639e-16	NK_MKI67	ENTPD1
7.78593e-21	1.54515	0.558	0.159	1.91238e-16	NK_MKI67	KIR2DL4
8.27396e-21	1.9796	0.308	0.056	2.03225e-16	NK_MKI67	RNASEH2A
1.07389e-20	1.46339	0.615	0.187	2.63769e-16	NK_MKI67	PHLDA1
1.09698e-20	2.63589	0.221	0.031	2.69441e-16	NK_MKI67	HELLS
2.28637e-20	1.94381	0.375	0.084	5.61577e-16	NK_MKI67	LAG3
2.99813e-20	2.08833	0.26	0.042	7.36401e-16	NK_MKI67	HIRIP3
8.83969e-20	1.725	0.413	0.1	2.1712e-15	NK_MKI67	CD151
9.76635e-20	1.44671	0.625	0.206	2.39881e-15	NK_MKI67	HLA-DRA
1.35478e-19	1.20474	0.846	0.322	3.3276e-15	NK_MKI67	LGALS1
1.65994e-19	1.47693	0.49	0.13	4.07715e-15	NK_MKI67	MAD2L2
1.66291e-19	1.74193	0.413	0.101	4.08443e-15	NK_MKI67	TMEM106C
4.82176e-19	1.59633	0.452	0.118	1.18432e-14	NK_MKI67	PRDX3
5.57515e-19	1.17105	0.875	0.368	1.36937e-14	NK_MKI67	PKM
1.12988e-18	2.27429	0.221	0.034	2.77521e-14	NK_MKI67	DHFR
2.64522e-18	1.88524	0.279	0.052	6.49719e-14	NK_MKI67	SMC2
2.68365e-18	1.92266	0.308	0.063	6.59159e-14	NK_MKI67	GPR171
2.86533e-18	1.9544	0.298	0.06	7.03782e-14	NK_MKI67	TMEM14C
5.13694e-18	1.63908	0.404	0.102	1.26174e-13	NK_MKI67	ANXA5
5.25052e-18	2.27494	0.202	0.029	1.28963e-13	NK_MKI67	FUT8
8.07216e-18	2.05859	0.26	0.048	1.98268e-13	NK_MKI67	NME1
1.06809e-17	1.9475	0.25	0.044	2.62345e-13	NK_MKI67	LIG1
1.83891e-17	1.46253	0.49	0.144	4.51674e-13	NK_MKI67	RALA
2.87172e-17	1.7998	0.288	0.059	7.05351e-13	NK_MKI67	TYMP
2.93504e-17	1.97666	0.26	0.049	7.20905e-13	NK_MKI67	CENPK
5.31182e-17	2.02117	0.24	0.043	1.30469e-12	NK_MKI67	WHSC1
1.3025e-16	1.69838	0.356	0.088	3.1992e-12	NK_MKI67	TNFRSF9
3.25433e-16	1.69164	0.346	0.086	7.9933e-12	NK_MKI67	BOLA3
5.12364e-16	1.21932	0.644	0.222	1.25847e-11	NK_MKI67	ANXA2
6.33635e-16	1.50514	0.433	0.126	1.55633e-11	NK_MKI67	MIR4435-2HG
7.75062e-16	1.65653	0.327	0.077	1.90371e-11	NK_MKI67	DFNB31
1.06121e-15	1.51387	0.385	0.102	2.60655e-11	NK_MKI67	MT1X
2.15468e-15	1.38514	0.471	0.144	5.29234e-11	NK_MKI67	SMC4
2.46638e-15	2.02506	0.25	0.051	6.05792e-11	NK_MKI67	FEN1
2.92358e-15	1.59056	0.346	0.088	7.18091e-11	NK_MKI67	EZH2
3.19117e-15	1.38251	0.471	0.142	7.83814e-11	NK_MKI67	RPA3
3.8257e-15	1.29327	0.433	0.122	9.3967e-11	NK_MKI67	SHMT2
5.19897e-15	2.0792	0.231	0.045	1.27697e-10	NK_MKI67	GMNN
1.36826e-14	1.53119	0.423	0.133	3.36073e-10	NK_MKI67	KIR2DL3
3.02524e-14	2.19556	0.202	0.037	7.43059e-10	NK_MKI67	PERP
3.28835e-14	1.18922	0.49	0.155	8.07686e-10	NK_MKI67	GSTO1
3.84906e-14	1.14048	0.596	0.207	9.45407e-10	NK_MKI67	TALDO1
4.71168e-14	1.4684	0.356	0.097	1.15728e-09	NK_MKI67	FARSA
5.9895e-14	1.35764	0.365	0.101	1.47114e-09	NK_MKI67	TFDP1
1.02048e-13	1.31027	0.337	0.088	2.5065e-09	NK_MKI67	PDE3B
1.14534e-13	1.38161	0.385	0.112	2.81318e-09	NK_MKI67	STRA13
1.49196e-13	1.54779	0.24	0.051	3.66456e-09	NK_MKI67	PMM1
1.98972e-13	1.1462	0.519	0.174	4.88715e-09	NK_MKI67	FAM129A
2.36463e-13	1.52769	0.26	0.059	5.80801e-09	NK_MKI67	WDR54
3.02848e-13	1.66353	0.231	0.049	7.43855e-09	NK_MKI67	SYNJ2
4.1785e-13	1.35328	0.394	0.119	1.02632e-08	NK_MKI67	PTTG1
5.32339e-13	1.30183	0.404	0.124	1.30753e-08	NK_MKI67	TMPO
7.05868e-13	1.3396	0.356	0.102	1.73375e-08	NK_MKI67	PSMA2
7.54538e-13	1.61035	0.269	0.066	1.8533e-08	NK_MKI67	PRPS2
7.84384e-13	0.956572	0.827	0.347	1.9266e-08	NK_MKI67	CD52
8.21052e-13	1.78691	0.221	0.047	2.01667e-08	NK_MKI67	JAKMIP1
9.97233e-13	1.37831	0.317	0.086	2.4494e-08	NK_MKI67	PPT1
1.22711e-12	1.79085	0.231	0.052	3.01403e-08	NK_MKI67	FUOM
1.37775e-12	1.5172	0.308	0.084	3.38404e-08	NK_MKI67	CD59
1.42313e-12	1.65335	0.26	0.063	3.4955e-08	NK_MKI67	ATAD2
1.82364e-12	1.33304	0.365	0.108	4.47922e-08	NK_MKI67	MCM7
1.99412e-12	1.37983	0.346	0.101	4.89795e-08	NK_MKI67	PELI1
2.36271e-12	1.27977	0.394	0.123	5.80329e-08	NK_MKI67	CHCHD10
2.42052e-12	1.30771	0.317	0.087	5.94527e-08	NK_MKI67	ZDHHC12
2.83072e-12	1.67374	0.24	0.057	6.95283e-08	NK_MKI67	PHF19
3.40523e-12	1.07787	0.49	0.168	8.36392e-08	NK_MKI67	TUBA1C
3.80881e-12	1.23767	0.356	0.104	9.35519e-08	NK_MKI67	USP39
4.32769e-12	0.981553	0.721	0.302	1.06297e-07	NK_MKI67	TXN
5.02261e-12	1.28084	0.356	0.108	1.23365e-07	NK_MKI67	THOC3
5.21254e-12	1.33983	0.356	0.108	1.2803e-07	NK_MKI67	NENF
5.47147e-12	1.3351	0.356	0.108	1.3439e-07	NK_MKI67	ARL6IP6
5.54828e-12	1.087	0.587	0.222	1.36277e-07	NK_MKI67	RANBP1
5.57597e-12	1.21528	0.385	0.121	1.36957e-07	NK_MKI67	BLOC1S1
5.93364e-12	1.02435	0.567	0.209	1.45742e-07	NK_MKI67	NUDT21
6.35064e-12	1.64193	0.231	0.054	1.55984e-07	NK_MKI67	AKAP5
6.35791e-12	1.41221	0.24	0.056	1.56163e-07	NK_MKI67	ITGB3BP
7.24611e-12	1.62543	0.202	0.042	1.77979e-07	NK_MKI67	MT1F
1.02146e-11	1.34305	0.356	0.11	2.50892e-07	NK_MKI67	HLA-DMA
1.0421e-11	1.01489	0.529	0.19	2.5596e-07	NK_MKI67	GPAA1
1.15802e-11	1.57899	0.221	0.051	2.84434e-07	NK_MKI67	MTHFD1
1.18302e-11	1.10839	0.423	0.139	2.90573e-07	NK_MKI67	NDUFB3
1.40483e-11	1.19774	0.317	0.09	3.45053e-07	NK_MKI67	ACAT2
1.79479e-11	1.23711	0.288	0.079	4.40835e-07	NK_MKI67	TRAF7
1.82854e-11	1.4198	0.308	0.09	4.49126e-07	NK_MKI67	HK1
1.84064e-11	1.37765	0.298	0.084	4.52099e-07	NK_MKI67	MCM6
2.24149e-11	1.40656	0.288	0.08	5.50555e-07	NK_MKI67	SKA2
2.83444e-11	1.30305	0.288	0.08	6.96195e-07	NK_MKI67	YIF1B
3.2982e-11	1.28438	0.317	0.094	8.10104e-07	NK_MKI67	CSRP1
3.31858e-11	1.40715	0.25	0.064	8.1511e-07	NK_MKI67	MCUR1
3.38186e-11	1.11764	0.442	0.153	8.30652e-07	NK_MKI67	DNAJC9
3.81158e-11	1.0685	0.51	0.187	9.36199e-07	NK_MKI67	MRPL52
4.58393e-11	1.44886	0.279	0.078	1.1259e-06	NK_MKI67	SCCPDH
5.07169e-11	0.947924	0.721	0.311	1.24571e-06	NK_MKI67	FKBP1A
5.58548e-11	1.09706	0.481	0.176	1.3719e-06	NK_MKI67	RNF187
5.78495e-11	1.57095	0.221	0.054	1.4209e-06	NK_MKI67	APOBEC3H
5.82841e-11	1.29187	0.327	0.1	1.43157e-06	NK_MKI67	PCNA
6.40721e-11	1.03383	0.596	0.256	1.57374e-06	NK_MKI67	ITGAE
6.78099e-11	1.72759	0.24	0.064	1.66555e-06	NK_MKI67	PARVB
6.95854e-11	1.75158	0.202	0.047	1.70916e-06	NK_MKI67	CLN6
6.99465e-11	1.15576	0.337	0.103	1.71803e-06	NK_MKI67	TIMM50
9.58575e-11	1.43942	0.231	0.058	2.35445e-06	NK_MKI67	FH
9.64373e-11	1.10223	0.413	0.143	2.36869e-06	NK_MKI67	ETFB
1.53112e-10	1.43341	0.26	0.071	3.76074e-06	NK_MKI67	HPGD
1.56656e-10	1.46083	0.231	0.059	3.84779e-06	NK_MKI67	DTYMK
1.56662e-10	1.03492	0.471	0.172	3.84792e-06	NK_MKI67	AP1M1
1.83266e-10	1.37358	0.231	0.059	4.50139e-06	NK_MKI67	MRPS23
1.85051e-10	1.5613	0.24	0.064	4.54521e-06	NK_MKI67	C1orf131
1.85686e-10	0.901256	0.596	0.227	4.56083e-06	NK_MKI67	PRDX1
1.98427e-10	0.923977	0.635	0.262	4.87376e-06	NK_MKI67	MTHFD2
1.99338e-10	1.2577	0.26	0.071	4.89613e-06	NK_MKI67	VPS25
2.45598e-10	1.04308	0.538	0.219	6.03238e-06	NK_MKI67	NAMPT
3.55827e-10	1.12009	0.337	0.108	8.73983e-06	NK_MKI67	SLC52A2
4.95102e-10	0.994879	0.385	0.131	1.21607e-05	NK_MKI67	MIF4GD
5.56306e-10	1.26824	0.288	0.087	1.3664e-05	NK_MKI67	MRPS16
6.02766e-10	1.19225	0.279	0.081	1.48051e-05	NK_MKI67	MCM3
6.18858e-10	1.15476	0.365	0.125	1.52004e-05	NK_MKI67	SSRP1
6.33083e-10	1.14361	0.462	0.184	1.55498e-05	NK_MKI67	FAM3C
7.58354e-10	1.10221	0.269	0.077	1.86267e-05	NK_MKI67	PPP2R4
8.80009e-10	1.51352	0.202	0.051	2.16148e-05	NK_MKI67	BCL2L12
9.69151e-10	1.24085	0.269	0.079	2.38043e-05	NK_MKI67	BCL2
1.0276e-09	0.911228	0.635	0.267	2.524e-05	NK_MKI67	PSMB2
1.17333e-09	0.990152	0.442	0.166	2.88193e-05	NK_MKI67	DUSP5
1.35815e-09	1.1729	0.317	0.102	3.3359e-05	NK_MKI67	CLEC2D
1.70603e-09	0.909694	0.567	0.233	4.19036e-05	NK_MKI67	APOBEC3C
1.76746e-09	0.94319	0.462	0.174	4.34124e-05	NK_MKI67	LSM5
1.80059e-09	1.52896	0.221	0.061	4.42262e-05	NK_MKI67	GGCT
1.96328e-09	1.06783	0.394	0.144	4.8222e-05	NK_MKI67	NIFK
2.01662e-09	0.913125	0.625	0.273	4.95323e-05	NK_MKI67	GPI
2.13429e-09	1.10477	0.327	0.108	5.24224e-05	NK_MKI67	SFXN1
2.18491e-09	1.23869	0.24	0.068	5.36656e-05	NK_MKI67	DERA
2.31666e-09	1.04353	0.346	0.117	5.69018e-05	NK_MKI67	RRM1
2.55859e-09	1.0708	0.288	0.09	6.28442e-05	NK_MKI67	PFDN6
2.72692e-09	1.19429	0.279	0.086	6.69787e-05	NK_MKI67	DCPS
2.8231e-09	1.53447	0.231	0.066	6.93411e-05	NK_MKI67	FES
3.0499e-09	0.862751	0.625	0.265	7.49116e-05	NK_MKI67	UQCRC1
3.10369e-09	1.45465	0.202	0.053	7.62328e-05	NK_MKI67	THOC6
3.27697e-09	0.961547	0.404	0.146	8.0489e-05	NK_MKI67	ISY1
3.37204e-09	1.24093	0.221	0.06	8.28241e-05	NK_MKI67	KIF20B
3.40516e-09	1.06525	0.337	0.114	8.36376e-05	NK_MKI67	HCFC1R1
3.70412e-09	1.54792	0.231	0.068	9.09807e-05	NK_MKI67	NBL1
4.05912e-09	1.31074	0.202	0.052	9.97e-05	NK_MKI67	PELP1
4.61033e-09	1.29705	0.24	0.07	0.000113239	NK_MKI67	PRICKLE4
4.62039e-09	1.44516	0.202	0.054	0.000113486	NK_MKI67	CDKN2A
4.66727e-09	1.35101	0.24	0.07	0.000114637	NK_MKI67	EEFSEC
5.37684e-09	0.930761	0.462	0.183	0.000132066	NK_MKI67	CCDC124
5.37892e-09	1.30994	0.26	0.081	0.000132117	NK_MKI67	HNRNPLL
5.52499e-09	1.16539	0.337	0.119	0.000135705	NK_MKI67	HIST1H1D
6.14055e-09	0.954307	0.471	0.187	0.000150824	NK_MKI67	ATP5G1
6.16179e-09	0.877777	0.49	0.194	0.000151346	NK_MKI67	NHP2
6.5931e-09	0.823288	0.75	0.367	0.00016194	NK_MKI67	HMGB2
6.64228e-09	1.30019	0.231	0.066	0.000163148	NK_MKI67	DPP3
8.46909e-09	0.823754	0.702	0.318	0.000208018	NK_MKI67	CKLF
8.50826e-09	0.869954	0.635	0.273	0.00020898	NK_MKI67	IDH2
8.65449e-09	0.912137	0.356	0.125	0.000212572	NK_MKI67	CCDC53
9.08854e-09	0.823261	0.538	0.215	0.000223233	NK_MKI67	MRPL51
9.26145e-09	0.925029	0.462	0.187	0.00022748	NK_MKI67	IFI27L2
1.10135e-08	0.954062	0.577	0.272	0.000270514	NK_MKI67	STMN1
1.10639e-08	0.996805	0.385	0.144	0.00027175	NK_MKI67	TSPAN5
1.23075e-08	0.869999	0.577	0.261	0.000302296	NK_MKI67	LINC00152
1.24963e-08	1.03996	0.394	0.153	0.000306934	NK_MKI67	HLA-DQB1
1.36903e-08	0.921426	0.365	0.133	0.000336262	NK_MKI67	PSMD1
1.48459e-08	1.00795	0.375	0.14	0.000364646	NK_MKI67	HINT2
1.52219e-08	1.08346	0.288	0.095	0.00037388	NK_MKI67	TBCD
1.61209e-08	0.967407	0.433	0.176	0.000395961	NK_MKI67	IRF4
1.65732e-08	0.817165	0.49	0.197	0.000407072	NK_MKI67	MRPS36
1.78844e-08	0.819094	0.644	0.295	0.000439277	NK_MKI67	ATP5H
1.99215e-08	1.02581	0.346	0.126	0.000489311	NK_MKI67	SYPL1
2.2311e-08	0.79705	0.587	0.253	0.000548003	NK_MKI67	DUSP10
2.26437e-08	1.15385	0.24	0.073	0.000556175	NK_MKI67	MRPL24
2.39072e-08	1.20853	0.346	0.135	0.000587208	NK_MKI67	KIR2DL1
2.40461e-08	1.0154	0.317	0.111	0.000590621	NK_MKI67	TPGS2
2.48363e-08	1.14875	0.231	0.069	0.000610028	NK_MKI67	CDKN2C
2.65071e-08	0.927469	0.442	0.178	0.000651066	NK_MKI67	HPRT1
2.90145e-08	0.934154	0.394	0.151	0.000712653	NK_MKI67	LYPLA2
2.98183e-08	1.07689	0.337	0.123	0.000732396	NK_MKI67	AC092580.4
3.19098e-08	1.18243	0.24	0.075	0.000783769	NK_MKI67	PRDX4
3.31145e-08	0.927773	0.433	0.172	0.000813359	NK_MKI67	SNRPE
3.4879e-08	1.33394	0.202	0.057	0.000856698	NK_MKI67	CARD19
3.49208e-08	0.811715	0.558	0.237	0.000857725	NK_MKI67	AP2S1
3.71403e-08	1.40664	0.231	0.073	0.000912241	NK_MKI67	FOXO1
3.7943e-08	0.835726	0.606	0.272	0.000931955	NK_MKI67	H2AFY
3.86774e-08	0.833961	0.462	0.186	0.000949993	NK_MKI67	NAA38
4.15345e-08	0.966416	0.288	0.097	0.00102017	NK_MKI67	DPM2
4.20965e-08	1.22272	0.25	0.081	0.00103398	NK_MKI67	CENPN
4.23351e-08	1.31942	0.231	0.072	0.00103983	NK_MKI67	TRAC
4.23708e-08	0.742274	0.337	0.118	0.00104071	NK_MKI67	ETHE1
4.39676e-08	0.778716	0.413	0.159	0.00107993	NK_MKI67	LAGE3
4.45117e-08	1.05597	0.394	0.158	0.0010933	NK_MKI67	TIMM13
4.55557e-08	1.29981	0.202	0.058	0.00111894	NK_MKI67	EEF1E1
4.60631e-08	0.819065	0.529	0.225	0.0011314	NK_MKI67	PDAP1
4.80612e-08	0.872822	0.452	0.185	0.00118048	NK_MKI67	MRPS34
4.81834e-08	0.951405	0.337	0.122	0.00118348	NK_MKI67	KIF22
5.03358e-08	0.952423	0.385	0.149	0.00123635	NK_MKI67	PSMD14
5.2383e-08	1.25936	0.231	0.072	0.00128663	NK_MKI67	STAMBP
5.54098e-08	1.32454	0.26	0.088	0.00136097	NK_MKI67	GALM
6.52107e-08	1.02196	0.298	0.105	0.0016017	NK_MKI67	EIF4EBP1
6.7059e-08	1.20847	0.279	0.098	0.0016471	NK_MKI67	NUDT1
7.80539e-08	0.893342	0.452	0.186	0.00191716	NK_MKI67	TRAF1
7.89543e-08	0.822292	0.577	0.265	0.00193928	NK_MKI67	PDCL3
7.89682e-08	1.12944	0.269	0.09	0.00193962	NK_MKI67	AC069363.1
8.37311e-08	0.954757	0.337	0.126	0.0020566	NK_MKI67	RRBP1
8.90209e-08	0.763548	0.471	0.194	0.00218653	NK_MKI67	HSPB1
8.9711e-08	1.21631	0.26	0.088	0.00220348	NK_MKI67	DDX56
9.08791e-08	1.06624	0.298	0.107	0.00223217	NK_MKI67	MDFIC
9.23942e-08	1.23092	0.202	0.059	0.00226939	NK_MKI67	GCNT1
9.2639e-08	0.942058	0.394	0.159	0.0022754	NK_MKI67	CDK6
9.87611e-08	1.25125	0.212	0.064	0.00242577	NK_MKI67	POLR3K
9.9667e-08	0.821761	0.548	0.244	0.00244802	NK_MKI67	PRDX2
1.00925e-07	1.01116	0.288	0.102	0.00247893	NK_MKI67	RUVBL2
1.09834e-07	0.906157	0.365	0.142	0.00269774	NK_MKI67	USP1
1.13811e-07	0.98413	0.202	0.059	0.00279543	NK_MKI67	RP11-345J4.5
1.18132e-07	1.13961	0.221	0.069	0.00290156	NK_MKI67	CCDC137
1.20015e-07	1.09107	0.25	0.083	0.00294782	NK_MKI67	WBSCR16
1.30632e-07	1.12083	0.279	0.1	0.00320858	NK_MKI67	SLC25A1
1.52669e-07	1.08172	0.288	0.104	0.00374985	NK_MKI67	ITM2C
1.52837e-07	1.07402	0.279	0.099	0.00375399	NK_MKI67	PCID2
1.53932e-07	0.810733	0.452	0.188	0.00378088	NK_MKI67	UFD1L
1.62376e-07	0.745578	0.856	0.451	0.00398828	NK_MKI67	PGAM1
1.6335e-07	1.06164	0.327	0.126	0.0040122	NK_MKI67	BCL7C
1.67317e-07	1.20668	0.221	0.07	0.00410964	NK_MKI67	SEL1L3
1.75896e-07	0.889966	0.375	0.148	0.00432037	NK_MKI67	UBE2K
1.76506e-07	0.752762	0.433	0.175	0.00433533	NK_MKI67	ITGB1BP1
1.78753e-07	0.761865	0.577	0.26	0.00439053	NK_MKI67	SNRPD1
1.7956e-07	0.881035	0.423	0.177	0.00441035	NK_MKI67	IAH1
1.80238e-07	0.724573	0.577	0.25	0.00442699	NK_MKI67	BIN1
1.94602e-07	0.915224	0.269	0.093	0.00477981	NK_MKI67	PSMB5
1.97942e-07	0.780501	0.433	0.178	0.00486184	NK_MKI67	TMX1
1.98769e-07	0.99802	0.327	0.125	0.00488216	NK_MKI67	ADSL
2.28431e-07	1.00964	0.26	0.089	0.00561073	NK_MKI67	TP53RK
2.31055e-07	1.08203	0.212	0.065	0.00567518	NK_MKI67	TMEM14A
2.35101e-07	0.752098	0.538	0.233	0.00577455	NK_MKI67	MPC2
2.60533e-07	0.922654	0.404	0.172	0.00639922	NK_MKI67	ST8SIA4
2.63206e-07	1.03806	0.279	0.101	0.00646487	NK_MKI67	COMTD1
2.65422e-07	1.14215	0.221	0.071	0.00651929	NK_MKI67	FUCA2
2.71921e-07	0.832103	0.356	0.138	0.00667893	NK_MKI67	PLEKHJ1
2.78473e-07	0.8711	0.356	0.141	0.00683986	NK_MKI67	STX10
2.90789e-07	0.754228	0.615	0.286	0.00714236	NK_MKI67	CDKN1A
2.91907e-07	0.765994	0.51	0.225	0.00716981	NK_MKI67	CCT5
2.96557e-07	0.852373	0.346	0.133	0.00728403	NK_MKI67	FAM96A
2.98226e-07	0.986682	0.298	0.111	0.00732503	NK_MKI67	NIP7
3.02404e-07	0.767501	0.548	0.247	0.00742765	NK_MKI67	ANP32E
3.20064e-07	0.897049	0.337	0.13	0.00786142	NK_MKI67	RRP7A
3.33522e-07	0.771103	0.51	0.225	0.00819198	NK_MKI67	GTF3C6
3.41651e-07	0.867084	0.452	0.2	0.00839162	NK_MKI67	HLA-DQA1
3.45946e-07	0.794502	0.49	0.217	0.00849712	NK_MKI67	NDUFAB1
3.48682e-07	0.97136	0.212	0.066	0.00856432	NK_MKI67	HADH
3.60007e-07	0.773792	0.452	0.192	0.0088425	NK_MKI67	SNRPA
3.70697e-07	0.859206	0.356	0.141	0.00910507	NK_MKI67	NDUFA9
3.91837e-07	0.971152	0.298	0.112	0.0096243	NK_MKI67	VPS35
3.92357e-07	1.30966	0.202	0.064	0.00963707	NK_MKI67	ERO1A
4.0193e-07	0.795765	0.433	0.183	0.00987221	NK_MKI67	SHKBP1
4.09683e-07	1.15094	0.231	0.077	0.0100626	NK_MKI67	NOP16
4.69179e-07	0.762337	0.51	0.225	0.011524	NK_MKI67	LSM4
4.77442e-07	0.884539	0.231	0.076	0.0117269	NK_MKI67	TOMM40
4.80715e-07	0.750628	0.413	0.172	0.0118073	NK_MKI67	IMPDH2
4.82397e-07	0.722729	0.673	0.322	0.0118486	NK_MKI67	ERH
4.9136e-07	0.732516	0.712	0.348	0.0120688	NK_MKI67	PDIA6
5.10951e-07	0.782785	0.385	0.155	0.01255	NK_MKI67	TIMM17B
5.13026e-07	0.799099	0.49	0.217	0.0126009	NK_MKI67	COX20
5.16781e-07	0.728762	0.49	0.214	0.0126932	NK_MKI67	GUSB
5.19189e-07	0.851801	0.298	0.111	0.0127523	NK_MKI67	NDUFS4
5.36665e-07	0.864916	0.423	0.185	0.0131816	NK_MKI67	HSBP1
5.49097e-07	0.784425	0.51	0.229	0.0134869	NK_MKI67	DUT
5.87672e-07	0.940925	0.24	0.082	0.0144344	NK_MKI67	STT3A
5.90221e-07	0.775219	0.385	0.157	0.014497	NK_MKI67	SARNP
5.98722e-07	0.718097	0.712	0.404	0.0147058	NK_MKI67	HLA-DRB1
6.1142e-07	0.891539	0.337	0.133	0.0150177	NK_MKI67	MRPL11
6.12764e-07	0.96268	0.24	0.082	0.0150507	NK_MKI67	GOT1
6.57646e-07	0.983989	0.279	0.104	0.0161531	NK_MKI67	MRPL37
6.64573e-07	0.687711	0.442	0.184	0.0163232	NK_MKI67	NDUFS3
6.95955e-07	0.761413	0.471	0.21	0.0170941	NK_MKI67	PSMG2
7.2566e-07	0.678447	0.5	0.217	0.0178237	NK_MKI67	DNAJC15
7.36979e-07	1.10477	0.26	0.095	0.0181017	NK_MKI67	OXNAD1
7.63619e-07	0.797362	0.423	0.181	0.018756	NK_MKI67	PPA1
7.84661e-07	0.681001	0.779	0.403	0.0192728	NK_MKI67	MT2A
8.1884e-07	1.07495	0.25	0.09	0.0201123	NK_MKI67	SLC1A4
8.32157e-07	1.08913	0.24	0.085	0.0204394	NK_MKI67	TM7SF3
8.87015e-07	1.004	0.269	0.1	0.0217869	NK_MKI67	DCUN1D5
8.91774e-07	0.993473	0.231	0.079	0.0219037	NK_MKI67	QTRT1
9.35465e-07	0.812661	0.462	0.204	0.0229769	NK_MKI67	SNRPA1
9.48192e-07	0.665686	0.817	0.452	0.0232895	NK_MKI67	S100A11
9.5553e-07	1.23458	0.279	0.112	0.0234697	NK_MKI67	KRT81
9.95447e-07	1.1524	0.212	0.07	0.0244502	NK_MKI67	C8orf76
1.01915e-06	0.890571	0.26	0.094	0.0250324	NK_MKI67	BLMH
1.02444e-06	0.700172	0.606	0.292	0.0251623	NK_MKI67	MRPS21
1.04444e-06	1.07122	0.25	0.09	0.0256535	NK_MKI67	ADPRHL2
1.06338e-06	0.731636	0.606	0.289	0.0261187	NK_MKI67	RBX1
1.09722e-06	0.914117	0.269	0.1	0.02695	NK_MKI67	EMC8
1.13304e-06	0.857831	0.375	0.16	0.0278298	NK_MKI67	IFI6
1.24565e-06	0.919094	0.365	0.155	0.0305956	NK_MKI67	TCTN3
1.26257e-06	0.80263	0.462	0.21	0.0310111	NK_MKI67	PHPT1
1.34501e-06	1.2708	0.212	0.073	0.0330362	NK_MKI67	CCDC50
1.35708e-06	0.994521	0.212	0.07	0.0333325	NK_MKI67	POP7
1.49168e-06	0.865388	0.308	0.12	0.0366387	NK_MKI67	ATP8B4
1.51581e-06	0.960048	0.221	0.076	0.0372312	NK_MKI67	PUM3
1.53435e-06	0.978122	0.298	0.119	0.0376867	NK_MKI67	GGA2
1.56465e-06	0.784346	0.356	0.147	0.0384309	NK_MKI67	PWP1
1.61311e-06	0.853686	0.337	0.137	0.0396212	NK_MKI67	ESYT1
1.61863e-06	0.731528	0.5	0.226	0.0397569	NK_MKI67	POLR2J
1.66329e-06	0.966235	0.24	0.086	0.0408537	NK_MKI67	SRP19
1.69245e-06	1.11908	0.221	0.077	0.0415699	NK_MKI67	TOPBP1
1.73149e-06	0.702435	0.702	0.354	0.0425288	NK_MKI67	NAP1L1
1.77382e-06	0.75355	0.337	0.135	0.0435686	NK_MKI67	MRPS12
1.7786e-06	0.7359	0.413	0.178	0.0436859	NK_MKI67	TIMM17A
1.97641e-06	0.848418	0.288	0.112	0.0485446	NK_MKI67	HDAC2

## Sheet: Signature genes of NK clusters
avg_log2FC	cluster	gene		avg_log2FC	cluster	gene		avg_log2FC	cluster	gene		avg_log2FC	cluster	gene
5.36602	NK_CXCR3	IGFBP4		5.30797	NK_MKI67	CTLA4		5.37679	NK_FCGR3A_CXCR4	PTGDS		4.40571	NK_CD160	LDB2
4.15977	NK_CXCR3	CCR7		5.11346	NK_MKI67	PKMYT1		5.01395	NK_FCGR3A_CXCR4	MYOM2		4.04256	NK_CD160	TOX2
3.98942	NK_CXCR3	TIAM1		4.74897	NK_MKI67	AFAP1L2		4.35879	NK_FCGR3A_CXCR4	FGFBP2		3.7772	NK_CD160	ADAMTS17
3.97036	NK_CXCR3	SPTSSB		4.27923	NK_MKI67	KIAA0101		4.08506	NK_FCGR3A_CXCR4	CX3CR1		3.5701	NK_CD160	CXCR6
3.8851	NK_CXCR3	GNA15		4.21652	NK_MKI67	HIST1H1B		3.91002	NK_FCGR3A_CXCR4	AKR1C3		2.86922	NK_CD160	LZTFL1
3.70028	NK_CXCR3	IL7R		4.02641	NK_MKI67	CD9		3.65193	NK_FCGR3A_CXCR4	PRSS23		2.77417	NK_CD160	SPRY1
3.69211	NK_CXCR3	FXYD7		3.94247	NK_MKI67	BIRC5		3.32047	NK_FCGR3A_CXCR4	LAIR2		2.70113	NK_CD160	NCF1
3.51727	NK_CXCR3	LSR		3.90132	NK_MKI67	CAMK1		3.30143	NK_FCGR3A_CXCR4	PXN		2.65423	NK_CD160	ADGRG3
3.37943	NK_CXCR3	PLK2		3.8461	NK_MKI67	ASPM		2.63527	NK_FCGR3A_CXCR4	ADGRG1		2.52485	NK_CD160	GRAMD3
3.36477	NK_CXCR3	SELL		3.8365	NK_MKI67	CDT1		2.57611	NK_FCGR3A_CXCR4	FGL2		2.47046	NK_CD160	GZMK
3.1111	NK_CXCR3	MAML3		3.83123	NK_MKI67	CSF1		2.57398	NK_FCGR3A_CXCR4	IGFBP7		2.39799	NK_CD160	MICAL2
3.05888	NK_CXCR3	JAG1		3.81796	NK_MKI67	UBE2C		2.47571	NK_FCGR3A_CXCR4	DTHD1		2.33979	NK_CD160	CHPT1
2.9262	NK_CXCR3	GPR183		3.78045	NK_MKI67	LAYN		2.35953	NK_FCGR3A_CXCR4	MTSS1		2.12423	NK_CD160	CXorf40A
2.87166	NK_CXCR3	CAPG		3.72317	NK_MKI67	UBE2T		2.14266	NK_FCGR3A_CXCR4	FCGR3A		2.12395	NK_CD160	ABHD15
2.85332	NK_CXCR3	TCF7		3.68305	NK_MKI67	RRM2		2.13723	NK_FCGR3A_CXCR4	GZMH		2.11389	NK_CD160	CHKA
2.63911	NK_CXCR3	MYC		3.65661	NK_MKI67	MKI67		2.03595	NK_FCGR3A_CXCR4	ENC1		2.05032	NK_CD160	GRAMD1A
2.59572	NK_CXCR3	SSBP2		3.48914	NK_MKI67	TOP2A		1.95112	NK_FCGR3A_CXCR4	KIR2DL1		1.88704	NK_CD160	TMEM156
2.59322	NK_CXCR3	SOX4		3.40908	NK_MKI67	NUSAP1		1.92513	NK_FCGR3A_CXCR4	RASA3		1.85973	NK_CD160	TNFSF14
2.57065	NK_CXCR3	BACH2		3.33988	NK_MKI67	TPX2		1.8701	NK_FCGR3A_CXCR4	GNLY		1.82998	NK_CD160	DHRS1
2.47194	NK_CXCR3	FES		3.28563	NK_MKI67	CENPU		1.85502	NK_FCGR3A_CXCR4	TGFBR3		1.76398	NK_CD160	RGL4
2.42583	NK_CXCR3	IRAK3		3.15365	NK_MKI67	SIRPG		1.82665	NK_FCGR3A_CXCR4	FAM65B		1.76361	NK_CD160	PDE4B
2.37999	NK_CXCR3	CD82		3.14892	NK_MKI67	HIST1H2AJ		1.81059	NK_FCGR3A_CXCR4	STK38		1.67711	NK_CD160	CD160
2.32697	NK_CXCR3	NBL1		3.12583	NK_MKI67	ITGA1		1.76197	NK_FCGR3A_CXCR4	TMBIM1		1.64768	NK_CD160	COTL1
2.18393	NK_CXCR3	KLHL6		3.10808	NK_MKI67	CENPM		1.75838	NK_FCGR3A_CXCR4	AHNAK		1.56558	NK_CD160	CTDP1
2.16165	NK_CXCR3	CYSLTR1		3.09802	NK_MKI67	GEM		1.75092	NK_FCGR3A_CXCR4	SYNE2		1.54839	NK_CD160	SPG20
2.15417	NK_CXCR3	CST3		3.05499	NK_MKI67	WDR34		1.74703	NK_FCGR3A_CXCR4	GZMB		1.53166	NK_CD160	B3GNT7
2.15335	NK_CXCR3	IGFBP2		3.01425	NK_MKI67	TYMS		1.74098	NK_FCGR3A_CXCR4	SYNE1		1.51126	NK_CD160	GPR18
2.09717	NK_CXCR3	THEM4		2.95671	NK_MKI67	NRM		1.72985	NK_FCGR3A_CXCR4	CAPN2		1.50981	NK_CD160	IL12RB2
2.09271	NK_CXCR3	LTB		2.84118	NK_MKI67	CD82		1.70875	NK_FCGR3A_CXCR4	SH3BP5		1.49158	NK_CD160	TRMO
2.07611	NK_CXCR3	DUSP4		2.82955	NK_MKI67	NDFIP2		1.64596	NK_FCGR3A_CXCR4	LGALS1		1.44592	NK_CD160	MARCH3
1.93349	NK_CXCR3	ITM2C		2.77809	NK_MKI67	CENPF		1.62903	NK_FCGR3A_CXCR4	ADRB2		1.42175	NK_CD160	SYK
1.91282	NK_CXCR3	EXOSC5		2.7381	NK_MKI67	SRGAP3		1.61217	NK_FCGR3A_CXCR4	KIR2DL3		1.40706	NK_CD160	TRAPPC2P1
1.82217	NK_CXCR3	TMEM123		2.67524	NK_MKI67	ID3		1.5572	NK_FCGR3A_CXCR4	LYAR		1.39751	NK_CD160	GSTM2
1.81067	NK_CXCR3	TNFRSF4		2.63589	NK_MKI67	HELLS		1.54301	NK_FCGR3A_CXCR4	RASGRP2		1.39327	NK_CD160	PGRMC2
1.77401	NK_CXCR3	LDLRAD4		2.63495	NK_MKI67	DNPH1		1.54241	NK_FCGR3A_CXCR4	GTF3C1		1.37108	NK_CD160	PDLIM1
1.75649	NK_CXCR3	TMEM14C		2.4985	NK_MKI67	ZNF683		1.53659	NK_FCGR3A_CXCR4	EMP3		1.3539	NK_CD160	SESN1
1.70534	NK_CXCR3	FURIN		2.46571	NK_MKI67	PLPP1		1.49782	NK_FCGR3A_CXCR4	SERPINB9		1.33241	NK_CD160	PDE7A
1.61544	NK_CXCR3	TNFRSF18		2.45162	NK_MKI67	MAD2L1		1.49625	NK_FCGR3A_CXCR4	ITGB7		1.33104	NK_CD160	LPIN1
1.60846	NK_CXCR3	CXCR3		2.34605	NK_MKI67	CKS1B		1.48077	NK_FCGR3A_CXCR4	ITGAM		1.32553	NK_CD160	TC2N
1.56989	NK_CXCR3	CRTAM		2.34461	NK_MKI67	DUSP4		1.46784	NK_FCGR3A_CXCR4	KLRG1		1.32079	NK_CD160	USP36
1.51397	NK_CXCR3	RNF130		2.33202	NK_MKI67	IFI27L1		1.45514	NK_FCGR3A_CXCR4	P2RY8		1.31611	NK_CD160	GYG1
1.4334	NK_CXCR3	ITGAX		2.33143	NK_MKI67	SMIM3		1.44091	NK_FCGR3A_CXCR4	DSTN		1.31507	NK_CD160	LIMS1
1.40443	NK_CXCR3	CLPP		2.27494	NK_MKI67	FUT8		1.42544	NK_FCGR3A_CXCR4	ARL4C		1.30931	NK_CD160	PFKFB3
1.27939	NK_CXCR3	NSMCE1		2.27429	NK_MKI67	DHFR		1.41785	NK_FCGR3A_CXCR4	C12orf75		1.28695	NK_CD160	PRMT9
1.26541	NK_CXCR3	COTL1		2.2432	NK_MKI67	PAFAH1B3		1.39326	NK_FCGR3A_CXCR4	CD52		1.28507	NK_CD160	ECI2
1.23954	NK_CXCR3	CD52		2.19556	NK_MKI67	PERP		1.38183	NK_FCGR3A_CXCR4	SELPLG		1.26571	NK_CD160	IRF8
1.238	NK_CXCR3	FAM129A		2.19537	NK_MKI67	DHRS4L2		1.37169	NK_FCGR3A_CXCR4	PTGER2		1.25886	NK_CD160	SH2D1A
1.18974	NK_CXCR3	EPB41L4A-AS1		2.18019	NK_MKI67	CAPG		1.35053	NK_FCGR3A_CXCR4	JAZF1		1.24995	NK_CD160	LRRC47
1.15525	NK_CXCR3	KLRC1		2.1366	NK_MKI67	ENTPD1		1.33063	NK_FCGR3A_CXCR4	GK5		1.24561	NK_CD160	ABCB1
1.11938	NK_CXCR3	LMNA		2.12758	NK_MKI67	LDLRAD4		1.32844	NK_FCGR3A_CXCR4	KLF3		1.20728	NK_CD160	SC5D
1.09873	NK_CXCR3	TRDC		2.12206	NK_MKI67	LGALS3		1.30406	NK_FCGR3A_CXCR4	PRKCB		1.19737	NK_CD160	BAZ2B
1.07393	NK_CXCR3	PIM3		2.08833	NK_MKI67	HIRIP3		1.28418	NK_FCGR3A_CXCR4	CAST		1.18497	NK_CD160	DHRS3
1.03593	NK_CXCR3	PLP2		2.0792	NK_MKI67	GMNN		1.27951	NK_FCGR3A_CXCR4	S100A4		1.17625	NK_CD160	CLDND1
0.979479	NK_CXCR3	XCL1		2.06634	NK_MKI67	SNX9		1.26729	NK_FCGR3A_CXCR4	IGF2R		1.17571	NK_CD160	BEX4
0.904207	NK_CXCR3	CD83		2.05859	NK_MKI67	NME1		1.23954	NK_FCGR3A_CXCR4	FLNA		1.17344	NK_CD160	SLFN13

## Sheet: DEGs_MFLvsLM
NK_CD160	Gene	p_val	avg_log2FC	pct.MFL	pct.LM	p_val_adj	NK_FCGR3A_CX3CR1	Gene	p_val	avg_log2FC	pct.MFL	pct.LM	p_val_adj	NK_FCGR3A_CXCR4	Gene	p_val	avg_log2FC	pct.MFL	pct.LM	p_val_adj	NK_CXCR3	Gene	p_val	avg_log2FC	pct.MFL	pct.LM	p_val_adj	NK_MKI67	Gene	p_val	avg_log2FC	pct.MFL	pct.LM	p_val_adj
	VIM	1.04035e-86	-1.24315	0.291	0.613	2.55532e-82		DUSP4	9.38359e-16	-4.41545	0.017	0.376	2.3048e-11		IGKV3-20	9.61517e-51	-3.57886	0.008	0.094	2.36168e-46		LDLRAD4	3.27162e-09	-2.63703	0.092	0.438	8.03576e-05		DUSP4	8.5051e-59	-4.80985	0.046	0.74	2.08902e-54
	ITM2C	5.63548e-57	-2.43183	0.033	0.166	1.38419e-52		LDLRAD4	7.82351e-10	-3.40789	0.029	0.277	1.92161e-05		CH17-262H11.1	2.49169e-37	-4.43114	0.003	0.058	6.12008e-33		DUSP4	9.6396e-09	-1.69646	0.208	0.589	0.000236768		LDLRAD4	7.5389e-43	-4.37197	0.051	0.606	1.85171e-38
	CRIP1	3.27497e-52	-0.745368	0.458	0.702	8.04397e-48		SPON2	2.1522e-09	0.848636	0.771	0.485	5.28623e-05		SPP1	1.82421e-25	-9.55451	0	0.027	4.48063e-21		GNG2	1.2016e-06	1.41881	0.575	0.247	0.0295138		TNFRSF18	1.6363e-41	-3.59981	0.094	0.673	4.01907e-37
	DUSP4	1.53649e-46	-2.56144	0.025	0.131	3.77393e-42		RPS4Y1	3.4917e-08	0.783903	0.743	0.505	0.000857632		NR4A2	3.78292e-24	-0.338085	0.704	0.84	9.29162e-20		IGFBP2	1.28406e-05	-3.02064	0.033	0.233	0.31539		CD82	3.00557e-28	-4.45182	0.027	0.404	7.38228e-24
	CXCR4	3.13241e-44	-0.357954	0.78	0.918	7.69384e-40		PLP2	4.16364e-08	-1.82786	0.114	0.396	0.00102267		LDHA	1.97129e-23	-0.33493	0.681	0.793	4.84189e-19		CD52	1.96596e-05	-0.795549	0.483	0.836	0.48288		ITGA1	1.87218e-27	-4.46134	0.016	0.365	4.59845e-23
	RGCC	3.90131e-35	-0.682311	0.42	0.611	9.58241e-31		CD82	6.39591e-08	-3.6393	0.017	0.208	0.00157096		BTG2	4.04912e-22	-0.459651	0.524	0.677	9.94544e-18		BACH2	6.34343e-05	-1.60478	0.117	0.37	1		SNX9	5.73752e-27	-3.02176	0.102	0.548	1.40925e-22
	SELPLG	2.03832e-34	-1.41423	0.098	0.248	5.00652e-30		LMNA	2.91642e-07	-1.27714	0.211	0.525	0.00716331		VIM	4.41337e-22	-0.368417	0.636	0.761	1.08401e-17		FEZ1	0.000108331	4.43827	0.208	0.014	1		CD52	1.80406e-26	-1.67334	0.334	0.827	4.43112e-22
	IGFBP2	8.57749e-33	-3.94748	0.004	0.048	2.1068e-28		TNFRSF9	1.79486e-06	-2.01584	0.069	0.287	0.0440855		NFKB1	7.84334e-22	-0.844498	0.23	0.375	1.92648e-17		SPON2	0.00018338	1.35877	0.442	0.192	1		CTLA4	3.00408e-25	-5.92316	0.008	0.308	7.37861e-21
	CH17-262H11.1	5.68707e-29	-3.55191	0.004	0.044	1.39686e-24		CD44	1.80839e-06	-0.897481	0.394	0.703	0.0444177		IGHG1	2.5185e-21	-4.5157	0.001	0.03	6.18593e-17		AREG	0.000218717	-0.360913	0.825	0.986	1		CSF1	3.9751e-25	-5.57433	0.008	0.308	9.76363e-21
	CEBPB	1.09628e-27	-1.11539	0.138	0.288	2.69268e-23		CCL4L2	2.35031e-06	0.802138	0.691	0.455	0.0577284		IGKV1-5	5.97022e-21	-3.49388	0.004	0.039	1.4664e-16		CD160	0.000261977	1.77155	0.333	0.11	1		SH3BGRL3	1.35181e-24	-0.578563	0.962	0.99	3.32033e-20
	IGKV3-20	6.03879e-27	-2.36017	0.015	0.077	1.48325e-22		FGFBP2	2.45088e-06	0.987747	0.594	0.337	0.0601985		CDKN1A	1.40415e-20	-0.910525	0.181	0.321	3.44886e-16		ELAVL1	0.000266197	-1.42609	0.133	0.356	1		CCL5	6.4875e-24	-0.842808	0.728	0.933	1.59346e-19
	SPP1	3.18748e-26	-9.30522	0	0.022	7.82908e-22		GZMK	2.58058e-06	-1.12742	0.246	0.545	0.0633841		ZNF331	2.50392e-20	-0.621364	0.345	0.498	6.15013e-16		ITM2C	0.000266741	-1.58885	0.117	0.329	1		PHLDA1	2.9789e-23	-2.34137	0.175	0.615	7.31678e-19
	MYADM	1.14968e-25	-0.519116	0.479	0.65	2.82385e-21		CCL3	1.11621e-05	1.13836	0.503	0.257	0.274165		RELB	1.67484e-19	-0.654197	0.31	0.466	4.11375e-15		DNAJB1	0.00030855	0.870682	0.633	0.384	1		KLRF1	7.55102e-23	1.68988	0.9	0.269	1.85468e-18
	LMNA	3.85468e-25	-1.10757	0.124	0.262	9.46787e-21		TOB1	1.42479e-05	-1.743	0.08	0.277	0.349956		BCL3	1.87229e-19	-0.800342	0.227	0.366	4.59873e-15		CYSLTR1	0.000325032	-2.27877	0.042	0.205	1		RBPJ	1.13496e-22	-2.24282	0.237	0.644	2.78769e-18
	IGLV3-21	6.36241e-23	-4.74643	0.001	0.025	1.56273e-18		APOBEC3G	1.50891e-05	-0.957865	0.291	0.584	0.370617		MCL1	3.76711e-19	-0.259765	0.73	0.814	9.25278e-15		LDHA	0.000510328	-0.42671	0.725	0.904	1		LGALS1	1.72518e-22	-1.37058	0.447	0.846	4.23738e-18
	DUSP2	5.30823e-22	-0.257692	0.822	0.938	1.30381e-17		CD9	2.34729e-05	-6.77879	0	0.099	0.576541		FAM177A1	5.14022e-19	-0.400101	0.537	0.662	1.26254e-14		CD82	0.000540622	-1.4229	0.1	0.301	1		NDFIP2	3.96517e-22	-3.70937	0.03	0.346	9.73926e-18
	RPS4Y1	7.81295e-22	0.586631	0.595	0.406	1.91902e-17		LGALS3	2.37646e-05	-1.82927	0.074	0.257	0.583707		LMNA	6.10166e-19	-0.855766	0.199	0.332	1.49869e-14		SF3B6	0.000548856	0.998227	0.517	0.26	1		CRIP1	6.06911e-22	-0.591304	0.889	0.962	1.4907e-17
	IGLV2-23	1.6644e-19	-2.75626	0.007	0.044	4.0881e-15		CRIP1	3.15506e-05	-0.495591	0.663	0.911	0.774946		REL	1.80881e-18	-0.335836	0.618	0.731	4.44281e-14		KLHL6	0.000567053	-1.75672	0.075	0.26	1		SAMSN1	6.12774e-22	-1.50637	0.437	0.788	1.5051e-17
	TAGLN2	1.32446e-18	-0.208467	0.813	0.891	3.25314e-14		IGKV3-20	3.65239e-05	-3.43662	0.011	0.129	0.897101		IGLV2-23	6.25278e-18	-3.01538	0.006	0.041	1.53581e-13		VPS50	0.000578321	-6.15802	0	0.096	1		CD9	1.67641e-21	-4.71204	0.011	0.279	4.11759e-17
	HLA-DRB5	2.31923e-18	-1.20717	0.087	0.185	5.69649e-14		TNFRSF18	3.80475e-05	-1.44272	0.109	0.317	0.934524		ZFP36	1.32922e-17	-0.16446	0.904	0.953	3.26482e-13		TMEM140	0.000578321	-6.0998	0	0.096	1		AFAP1L2	2.5293e-21	-8.76251	0	0.231	6.21248e-17
	FOSB	3.70582e-18	-0.425787	0.497	0.639	9.10224e-14		ARID5B	4.64668e-05	-1.21858	0.166	0.396	1		SLC7A5	1.40048e-17	-0.765028	0.223	0.357	3.43987e-13		VIM	0.000631519	-0.341418	0.792	0.918	1		LGALS3	6.57123e-21	-2.84307	0.105	0.481	1.61402e-16
	SLC16A3	4.3469e-18	-0.453192	0.459	0.593	1.06769e-13		ITGA1	4.84372e-05	-4.97632	0.006	0.109	1		NR4A1	2.32738e-17	-0.824607	0.188	0.318	5.71652e-13		ADAR	0.000663862	1.05578	0.492	0.26	1		RPS27	8.87908e-21	-0.385779	0.995	1	2.18088e-16
	WIPF3	6.02378e-18	-4.79091	0.001	0.022	1.47956e-13		PHLDA1	5.01059e-05	-1.25414	0.16	0.376	1		SDCBP	2.33125e-17	-0.408791	0.502	0.618	5.72601e-13		CDIPT	0.000683366	-1.77619	0.083	0.26	1		VIM	3.96763e-20	-0.618447	0.822	0.971	9.74529e-16
	ZFP36L2	6.06402e-17	-0.148713	0.932	0.979	1.48944e-12		HSD17B8	5.52978e-05	-3.99313	0.006	0.109	1		RGCC	2.77269e-17	-0.761812	0.243	0.375	6.81029e-13		IFNGR1	0.000687693	0.941067	0.533	0.301	1		PGK1	4.19888e-20	-0.614282	0.881	0.913	1.03133e-15
	AREG	1.32927e-16	-0.24778	0.791	0.911	3.26496e-12		IGFBP2	5.635e-05	-3.91757	0.006	0.109	1		IGKV3-15	4.56526e-17	-3.22157	0.004	0.034	1.12132e-12		SSR1	0.000716031	-1.19244	0.183	0.411	1		RPS26	4.48687e-20	-0.488723	0.973	1	1.10207e-15
	CXCR3	2.15677e-15	-1.36702	0.047	0.117	5.29745e-11		NAMPT	5.95258e-05	-1.10216	0.183	0.426	1		IGLV3-21	5.66283e-17	-5.27828	0.001	0.021	1.3909e-12		MAML3	0.000765742	-1.99452	0.05	0.205	1		MYL6	9.40432e-20	-0.384294	0.992	1	2.30989e-15
	HLA-DPB1	4.88981e-15	-0.764985	0.18	0.298	1.20104e-10		S100A11	6.08976e-05	-0.752317	0.377	0.644	1		KDM6B	9.63391e-17	-0.713896	0.244	0.376	2.36628e-12		EXOSC5	0.000765742	-2.13968	0.05	0.205	1		RPL36	1.18398e-19	-0.383178	0.992	1	2.9081e-15
	CD44	2.14175e-14	-0.43541	0.427	0.56	5.26057e-10		B3GNT5	6.21788e-05	-6.76464	0	0.089	1		TNFAIP3	3.70093e-16	-0.24877	0.764	0.86	9.09024e-12		NPC1	0.000804033	5.92516	0.142	0	1		PLAC8	3.90552e-19	1.85383	0.744	0.192	9.59274e-15
	CD83	4.21102e-14	-0.584685	0.276	0.405	1.03431e-09		CXCR3	6.57091e-05	-2.06673	0.04	0.188	1		IER2	5.33381e-16	-0.229594	0.783	0.873	1.31009e-11		MPHOSPH8	0.000809551	-1.02876	0.233	0.452	1		GZMB	5.55938e-19	-1.04364	0.596	0.885	1.3655e-14
	LEPROTL1	9.44162e-14	-0.217472	0.734	0.821	2.31905e-09		CHMP2A	6.79764e-05	-1.43232	0.12	0.317	1		SERTAD1	5.64647e-16	-0.518388	0.394	0.521	1.38689e-11		AGO2	0.000849178	-1.25563	0.175	0.384	1		TMSB4X	5.91898e-19	-0.320942	1	1	1.45382e-14
	TSC22D3	9.46876e-14	-0.139916	0.92	0.97	2.32572e-09		HLA-DRA	8.34393e-05	-1.13777	0.2	0.416	1		ELL2	6.36787e-16	-0.661533	0.269	0.396	1.56408e-11		GRAMD3	0.000856992	2.96091	0.192	0.027	1		LAYN	6.54748e-19	-4.54012	0.008	0.24	1.60819e-14
	HLA-DRB1	1.32935e-13	-0.712244	0.201	0.313	3.26516e-09		ISOC2	8.94498e-05	-3.39029	0.011	0.119	1		FOSB	1.37687e-15	-0.736654	0.228	0.352	3.38187e-11		IL18R1	0.000861675	1.45664	0.358	0.151	1		TYMS	7.78692e-19	1.37661	0.919	0.346	1.91262e-14
	OASL	2.1022e-13	-1.35298	0.033	0.089	5.16342e-09		RGCC	0.000104176	-0.817802	0.326	0.564	1		MAFF	1.98049e-15	-0.595827	0.312	0.439	4.86448e-11		PCF11	0.000882911	1.59745	0.308	0.096	1		RPL35A	2.02068e-18	-0.362252	1	1	4.96319e-14
	MAFF	2.11833e-13	-0.393455	0.473	0.601	5.20305e-09		CD81	0.000147362	-1.94189	0.04	0.178	1		HLA-DQA1	2.44056e-15	-0.985529	0.117	0.221	5.9945e-11		STOM	0.000887097	1.44696	0.333	0.123	1		GNLY	2.05875e-18	-1.107	0.493	0.837	5.0567e-14
	CD52	4.04876e-13	-1.81843	0.015	0.054	9.94457e-09		NBL1	0.000151958	-3.64961	0.006	0.099	1		NFKBIA	3.18013e-15	-0.269772	0.736	0.851	7.81103e-11		RAB38	0.00102866	-2.74275	0.025	0.151	1		S100A11	2.39699e-18	-1.08903	0.59	0.817	5.8875e-14
	LDLRAD4	4.52042e-13	-1.23229	0.069	0.141	1.11031e-08		IGLV2-23	0.000154807	-3.22644	0.006	0.099	1		MYADM	6.47302e-15	-0.484313	0.404	0.534	1.5899e-10		MDC1	0.00117897	-3.91158	0.008	0.11	1		AC090498.1	2.50472e-18	-0.357271	1	1	6.1521e-14
	RHOF	9.32992e-13	-0.411974	0.431	0.551	2.29161e-08		HIST1H1C	0.000164079	2.13826	0.223	0.05	1		IGLV1-47	7.4879e-15	-3.97662	0.001	0.022	1.83918e-10		SLC16A3	0.00119768	-0.704954	0.433	0.644	1		GAPDH	2.6332e-18	-0.347559	1	1	6.46767e-14
	FAM129A	1.06078e-12	-0.978288	0.068	0.143	2.60549e-08		CHPF	0.00016445	-6.22531	0	0.079	1		GIMAP4	1.00731e-14	0.752769	0.366	0.223	2.47415e-10		C15orf48	0.00124061	-3.81451	0.008	0.11	1		MYL12B	2.85628e-18	-0.451139	0.941	0.99	7.0156e-14
	TUBA1A	1.06997e-12	-0.491733	0.336	0.458	2.62805e-08		SRGAP3	0.00016445	-6.46577	0	0.079	1		CSRNP1	1.14488e-14	-0.522012	0.367	0.494	2.81206e-10		PRPS2	0.00125598	-2.52446	0.033	0.164	1		CD44	4.10849e-18	-1.20206	0.547	0.798	1.00913e-13
	IGHG1	1.31799e-12	-3.31818	0.002	0.021	3.23725e-08		CH17-262H11.1	0.00016445	-6.67635	0	0.079	1		RBKS	1.7416e-14	-0.829194	0.164	0.274	4.27772e-10		AKAP9	0.00125907	-1.08066	0.233	0.438	1		RPS19	4.52345e-18	-0.345996	1	1	1.11105e-13
	IGKV1-5	1.3544e-12	-2.97915	0.004	0.027	3.32668e-08		KLRF1	0.000177393	0.537068	0.754	0.564	1		NINJ1	3.57363e-14	-0.745872	0.187	0.303	8.77756e-10		CENPF	0.00133869	-3.42753	0.008	0.11	1		UBC	5.20341e-18	-0.440533	0.965	0.962	1.27806e-13
	NFE2L2	1.46872e-12	-0.364394	0.485	0.604	3.60747e-08		PDE4B	0.000180086	-1.03634	0.2	0.406	1		PNRC1	3.72347e-14	-0.109035	0.958	0.981	9.14559e-10		CAPZB	0.00157192	0.711282	0.65	0.425	1		RPS28	5.63449e-18	-0.359032	0.997	1	1.38394e-13
	CD160	2.06535e-12	0.324256	0.742	0.613	5.07292e-08		PELI1	0.000224413	-1.83411	0.069	0.218	1		SKIL	3.80524e-14	-0.48476	0.386	0.507	9.34642e-10		EIF4EBP1	0.00159017	-2.21173	0.042	0.178	1		RPS25	7.06371e-18	-0.352865	0.995	1	1.73499e-13
	CCR7	2.22209e-12	-2.66613	0.005	0.03	5.4579e-08		CSNK1G1	0.000225084	-3.49554	0.011	0.109	1		TUBA4A	5.76178e-14	-0.380535	0.515	0.648	1.41521e-09		SNRPN	0.00160502	-1.18336	0.192	0.384	1		RPS15	9.42771e-18	-0.339286	1	1	2.31564e-13
	IL21R	2.26858e-12	-0.762255	0.142	0.239	5.57208e-08		HLA-DRB1	0.000262587	-0.671577	0.434	0.703	1		CD83	8.51225e-14	-0.862819	0.145	0.248	2.09078e-09		ITGAL	0.00163669	1.48334	0.317	0.123	1		RPL39	1.2052e-17	-0.338953	1	1	2.96021e-13
	GPR183	3.05871e-12	-1.21001	0.056	0.122	7.51281e-08		B3GNT2	0.000262714	-1.14247	0.114	0.307	1		CXCR4	1.04252e-13	-0.197997	0.793	0.865	2.56065e-09		CRIP1	0.00165465	-0.303886	0.8	0.904	1		RPL28	1.2222e-17	-0.335928	1	1	3.00197e-13
	TNFAIP3	3.70485e-12	-0.253807	0.665	0.763	9.09985e-08		OXA1L	0.000297776	-1.02324	0.177	0.386	1		RPS4Y1	3.38899e-13	0.387096	0.702	0.537	8.32404e-09		TMEM43	0.00167977	-1.54806	0.092	0.26	1		RPS21	1.46089e-17	-0.33859	0.997	0.99	3.58823e-13
	ZNF667-AS1	6.4969e-12	-1.20762	0.048	0.109	1.59577e-07		SNX9	0.000303222	-1.88943	0.051	0.188	1		THAP2	3.66989e-13	-0.982575	0.111	0.202	9.01399e-09		RNF130	0.00170487	-1.20009	0.158	0.342	1		S100A6	1.4788e-17	-1.13716	0.531	0.837	3.63224e-13
	CAPN2	7.28164e-12	-1.40106	0.024	0.069	1.78852e-07		ZBTB40	0.00031527	-2.97845	0.017	0.119	1		IGLV1-44	3.71427e-13	-3.47244	0.002	0.022	9.12298e-09		PILRB	0.00172985	1.39916	0.275	0.082	1		RPS2	1.67393e-17	-0.335324	0.997	1	4.11151e-13
	PIM3	1.06316e-11	-0.567856	0.23	0.344	2.61133e-07		CHPT1	0.000367243	-2.56292	0.017	0.119	1		CEBPB	3.91356e-13	-0.462618	0.389	0.507	9.61248e-09		SLC20A1	0.00181095	1.97908	0.242	0.068	1		RPL30	2.02034e-17	-0.348681	1	1	4.96235e-13
	ARF6	1.15863e-11	-0.21623	0.706	0.79	2.84583e-07		CSF1	0.000372859	-2.58858	0.017	0.119	1		SLA	5.74065e-13	-0.348934	0.536	0.647	1.41002e-08		C11orf58	0.00185341	-0.638441	0.467	0.658	1		RPL8	2.42041e-17	-0.351551	0.995	1	5.94502e-13
	HIST1H4C	1.25664e-11	-0.264482	0.601	0.695	3.08655e-07		SYTL3	0.000390521	0.283209	0.806	0.733	1		SRSF2	6.27504e-13	-0.277211	0.648	0.753	1.54127e-08		AKAP13	0.00189395	0.515972	0.742	0.562	1		RPS29	3.44819e-17	-0.416334	0.954	0.971	8.46943e-13
	MCL1	1.39352e-11	-0.160477	0.828	0.89	3.42277e-07		NSMAF	0.000402165	-2.44739	0.017	0.119	1		BIRC3	7.60475e-13	-0.743452	0.189	0.296	1.86788e-08		RALA	0.00194576	-1.19065	0.158	0.356	1		ATP5E	5.20519e-17	-0.372398	0.973	0.971	1.2785e-12
	LGALS3	1.45861e-11	-1.57307	0.024	0.069	3.58263e-07		VIM	0.000411399	-0.412494	0.691	0.881	1		CX3CR1	1.12885e-12	0.676456	0.371	0.238	2.77268e-08		IVD	0.00198853	-2.82623	0.017	0.123	1		FAU	5.73443e-17	-0.351739	0.997	1	1.40849e-12
	HOPX	1.8358e-11	-0.57468	0.238	0.345	4.5091e-07		CLIC5	0.000434809	-6.07672	0	0.069	1		ZC3H12A	2.36111e-12	-0.554537	0.293	0.411	5.79936e-08		ISG15	0.00201487	1.14967	0.383	0.164	1		RPL34	5.89393e-17	-0.365376	0.997	1	1.44767e-12
	FXYD5	2.51392e-11	-0.276286	0.617	0.73	6.17468e-07		RBPJ	0.000577075	-1.4708	0.08	0.228	1		IGKV3-11	4.73495e-12	-3.21058	0.003	0.023	1.163e-07		COL4A3BP	0.0020391	-1.78231	0.058	0.205	1		HSP90AB1	5.90046e-17	-0.547842	0.887	0.99	1.44927e-12
	HLA-DQA1	2.71255e-11	-0.92291	0.093	0.17	6.66258e-07		WBP11	0.000593754	-1.09854	0.154	0.337	1		CREM	5.77483e-12	-0.207251	0.732	0.807	1.41841e-07		ZNF683	0.0020557	-1.74904	0.05	0.192	1		RPS24	6.48742e-17	-0.337225	1	1	1.59344e-12
	TUBA4A	6.87175e-11	-0.237709	0.694	0.799	1.68784e-06		ELK3	0.000650821	-2.93714	0.011	0.099	1		TXNIP	6.19573e-12	0.263	0.759	0.666	1.52179e-07		LSR	0.00213131	-1.34004	0.125	0.301	1		RPS7	6.85263e-17	-0.338886	1	1	1.68314e-12
	IGKV3-15	9.35419e-11	-2.56113	0.006	0.029	2.29758e-06		PRDX1	0.000661335	-0.936994	0.183	0.386	1		TRAF1	6.55797e-12	-0.937908	0.102	0.186	1.61077e-07		EIF2S1	0.00213653	-1.3032	0.133	0.315	1		RPL7A	6.99475e-17	-0.345302	1	1	1.71805e-12
	EZR	9.5669e-11	-0.278377	0.583	0.676	2.34982e-06		CD52	0.00068911	-0.684692	0.383	0.594	1		ZFP36L2	7.03464e-12	-0.101493	0.937	0.951	1.72785e-07		IRF7	0.00214817	-0.874003	0.275	0.493	1		KIR2DL4	7.83496e-17	-2.07305	0.216	0.558	1.92442e-12
	BCL3	1.11025e-10	-0.419699	0.365	0.477	2.72699e-06		ADAM10	0.000732419	-0.851952	0.246	0.446	1		PLP2	8.10257e-12	-1.02508	0.098	0.179	1.99015e-07		ABHD17A	0.00215564	1.57882	0.3	0.123	1		RGCC	8.05495e-17	-1.15894	0.553	0.798	1.97846e-12
	CDCA3	1.1749e-10	-2.47021	0.001	0.013	2.88579e-06		FOS	0.00076049	0.352841	0.834	0.703	1		DDX3X	9.41416e-12	-0.439631	0.401	0.505	2.31231e-07		SNRPA1	0.00217065	-1.46195	0.092	0.26	1		RPLP2	8.1296e-17	-0.324899	0.997	1	1.99679e-12
	SOCS1	1.17554e-10	-0.349169	0.457	0.572	2.88736e-06		MAPRE1	0.000762233	-0.916123	0.194	0.396	1		HSPA1A	2.68881e-11	0.681134	0.333	0.217	6.60426e-07		ZNF667-AS1	0.00232183	-2.57689	0.017	0.123	1		RPL26	8.35464e-17	-0.338582	1	1	2.05207e-12
	HNRNPAB	1.79601e-10	-0.337129	0.465	0.568	4.41135e-06		ACAP1	0.000796268	-0.765422	0.291	0.515	1		IGKC	2.97026e-11	-3.25032	0.003	0.025	7.29556e-07		CNOT1	0.00239676	-1.15072	0.158	0.342	1		RPL37	8.8534e-17	-0.328298	0.997	0.99	2.17457e-12
	TNFSF14	2.05639e-10	-0.403621	0.381	0.489	5.05091e-06		MPDU1	0.000811191	-1.80291	0.046	0.168	1		DUSP4	3.40025e-11	-2.07384	0.014	0.049	8.3517e-07		YES1	0.00249221	1.18691	0.383	0.192	1		HCST	8.86127e-17	-0.54655	0.871	0.904	2.17651e-12
	ADGRE5	2.10855e-10	-0.131942	0.837	0.879	5.17903e-06		SEL1L3	0.000833732	-1.65891	0.04	0.158	1		IGHV4-39	3.71388e-11	-3.25629	0.002	0.019	9.12204e-07		STK26	0.0025868	1.39208	0.292	0.096	1		FTL	1.00384e-16	-0.440254	0.976	0.981	2.46563e-12
	GRAMD3	2.56029e-10	0.465051	0.475	0.362	6.28859e-06		CAPG	0.000840543	-2.56767	0.017	0.109	1		RBBP8	3.9726e-11	-1.28556	0.044	0.102	9.7575e-07		CD69	0.00259513	0.473349	0.892	0.671	1		RPL37A	1.08966e-16	-0.318366	0.992	0.981	2.67642e-12
	IGLV3-1	5.63081e-10	-3.44123	0.002	0.016	1.38304e-05		NKG7	0.000893336	0.115781	1	0.99	1		NR4A3	4.9401e-11	-0.543699	0.284	0.389	1.21339e-06		BRD8	0.0026735	-2.42156	0.025	0.137	1		RPL12	1.11215e-16	-0.343965	1	1	2.73167e-12
	HLA-DQB1	7.05586e-10	-0.752566	0.102	0.178	1.73306e-05		PDIA3	0.000906966	0.404669	0.737	0.604	1		CRIP1	4.97502e-11	-0.193465	0.75	0.81	1.22196e-06		LSM2	0.0027143	-0.971316	0.233	0.438	1		LSP1	1.22211e-16	-0.418496	0.922	0.913	3.00174e-12
	PLAC8	7.62743e-10	0.440701	0.496	0.374	1.87345e-05		SOCS3	0.000908323	-3.9073	0.006	0.079	1		KLF10	7.14686e-11	-0.883516	0.104	0.185	1.75541e-06		MLLT6	0.00271807	2.36825	0.192	0.041	1		RPL24	1.29134e-16	-0.352053	0.992	1	3.17179e-12
	IGKV2-30	1.06654e-09	-2.33083	0.004	0.023	2.61963e-05		MUL1	0.000925007	-3.82777	0.006	0.079	1		TNFRSF9	7.5682e-11	-1.3902	0.032	0.082	1.8589e-06		GPRIN3	0.00283199	1.03107	0.392	0.178	1		RPL18	1.29135e-16	-0.330262	1	1	3.17181e-12
	PCBP2	1.07159e-09	-0.178522	0.776	0.856	2.63204e-05		CTSB	0.000928924	-1.70405	0.046	0.168	1		RPL36AL	9.98419e-11	-0.155526	0.867	0.931	2.45232e-06		EOMES	0.00285115	2.71247	0.167	0.027	1		RPS15A	1.65903e-16	-0.329638	1	1	4.0749e-12
	S1PR5	1.10769e-09	0.410282	0.537	0.412	2.72072e-05		NFKB1	0.000971007	-0.770205	0.28	0.495	1		YPEL5	1.04757e-10	-0.313029	0.531	0.622	2.57304e-06		NECAB3	0.00294086	-3.89772	0.008	0.096	1		RABAC1	1.85377e-16	-1.30172	0.456	0.75	4.55322e-12
	PLP2	1.49139e-09	-0.625102	0.177	0.266	3.66314e-05		TOMM40	0.000988438	-2.22241	0.017	0.109	1		DUSP2	1.11833e-10	-0.152389	0.839	0.891	2.74685e-06		PMEPA1	0.00295482	-1.96812	0.025	0.137	1		RPL32	2.24736e-16	-0.326496	1	1	5.51997e-12
	IFITM10	1.58867e-09	-2.46352	0.005	0.025	3.9021e-05		PLAC8	0.00108685	0.761315	0.509	0.317	1		RPL36A	1.21082e-10	-0.32372	0.515	0.626	2.97402e-06		POGK	0.00307472	-2.15598	0.025	0.137	1		RPL36AL	2.27887e-16	-0.476649	0.935	0.971	5.59737e-12
	ROMO1	2.15742e-09	-0.372871	0.396	0.498	5.29906e-05		VCAM1	0.0011514	-6.27191	0	0.059	1		OTULIN	1.94203e-10	-0.771018	0.141	0.228	4.77002e-06		SAMHD1	0.00309535	1.2995	0.342	0.151	1		RPS14	2.37164e-16	-0.332291	1	1	5.82522e-12
	SLC1A5	2.48827e-09	-0.517892	0.224	0.323	6.11168e-05		CSRNP2	0.0011514	-6.11356	0	0.059	1		GABARAPL1	2.17679e-10	-0.359543	0.461	0.565	5.34664e-06		GPR18	0.00309621	2.18032	0.208	0.055	1		RPL14	2.62318e-16	-0.328326	0.995	1	6.44305e-12
	IGKC	3.15236e-09	-2.42118	0.007	0.029	7.74283e-05		DOT1L	0.0011514	-6.27505	0	0.059	1		NFKBIZ	2.95235e-10	-0.523847	0.284	0.384	7.25156e-06		GNGT2	0.00310096	3.16525	0.142	0.014	1		HLA-C	2.95993e-16	-0.32975	1	1	7.27019e-12
	NINJ1	3.5253e-09	-0.483826	0.25	0.349	8.65883e-05		CX3CR1	0.0011604	1.66675	0.229	0.079	1		IGKV4-1	3.39257e-10	-2.10657	0.012	0.044	8.33284e-06		MAFF	0.00325352	-0.489918	0.558	0.753	1		S1PR5	3.51242e-16	1.69928	0.744	0.212	8.62719e-12
	S100A4	3.66957e-09	-0.498222	0.247	0.345	9.01319e-05		RASA1	0.00137771	-1.99516	0.034	0.139	1		TWISTNB	3.60516e-10	-0.706173	0.16	0.25	8.855e-06		TAGAP	0.00332122	0.693471	0.617	0.384	1		RPL10	3.69157e-16	-0.321928	1	1	9.06723e-12
	NFKB1	4.19158e-09	-0.293263	0.505	0.597	0.000102954		DCAF11	0.00140953	1.64492	0.206	0.059	1		IGFBP2	3.84964e-10	-2.70452	0.006	0.03	9.45549e-06		STK10	0.00339727	1.2394	0.35	0.164	1		LDHA	3.91909e-16	-0.382846	0.978	0.981	9.62607e-12
	IL7R	4.35362e-09	-1.31797	0.031	0.073	0.000106934		HLA-DQB1	0.00142631	-1.16779	0.114	0.267	1		SELK	3.86528e-10	-0.24018	0.637	0.706	9.4939e-06		GZMM	0.00345335	0.705908	0.642	0.384	1		MCL1	4.03121e-16	-0.572515	0.833	0.913	9.90146e-12
	DLGAP5	5.21405e-09	-3.70659	0.001	0.01	0.000128068		AC069363.1	0.00142644	-1.44825	0.069	0.198	1		NFKB2	4.4769e-10	-0.654979	0.182	0.276	1.09962e-05		ANXA6	0.00346131	0.678907	0.583	0.384	1		RPL11	4.91758e-16	-0.324915	1	1	1.20786e-11
	IGHV1-69-2	5.24543e-09	-3.47205	0.001	0.013	0.000128838		IL2RA	0.00145901	-3.06468	0.011	0.089	1		NFKBID	5.85641e-10	-0.799974	0.133	0.215	1.43845e-05		IL7R	0.00353799	-0.469546	0.608	0.822	1		RPS27A	5.54283e-16	-0.331963	1	1	1.36143e-11
	LDHA	6.53688e-09	-0.143469	0.834	0.883	0.000160559		DAPK2	0.00148245	-2.94455	0.011	0.089	1		CD74	6.62301e-10	-0.134979	0.877	0.921	1.62674e-05		KRT81	0.00355585	-1.77441	0.058	0.192	1		RPL13	6.04249e-16	-0.315367	1	1	1.48416e-11
	EPHA1	7.71084e-09	-3.54206	0.002	0.014	0.000189394		SCLT1	0.00151131	2.07301	0.183	0.05	1		IL21R	7.97898e-10	-0.613969	0.211	0.303	1.9598e-05		SNX1	0.00362537	1.49728	0.275	0.096	1		RPL6	6.99107e-16	-0.324792	1	1	1.71715e-11
	KLF2	7.93565e-09	-0.554561	0.217	0.306	0.000194915		RHOBTB3	0.00154252	3.26828	0.131	0.02	1		PRR7	1.01674e-09	-0.713482	0.161	0.246	2.49732e-05		SLC4A10	0.00374347	5.75572	0.108	0	1		B2M	7.27431e-16	-0.303767	1	1	1.78672e-11
	ANXA5	8.09147e-09	-1.20914	0.029	0.07	0.000198743		MIR4435-2HG	0.00154996	-1.24808	0.086	0.228	1		EZR	1.0269e-09	-0.29434	0.526	0.612	2.52228e-05		IGKV3-15	0.00382674	-5.31082	0	0.068	1		GEM	7.43277e-16	-3.05647	0.067	0.356	1.82564e-11
	DUSP1	8.84559e-09	-0.100463	0.939	0.977	0.000217265		TCF25	0.00158344	0.646217	0.531	0.386	1		IGHV1-18	1.12448e-09	-3.94908	0.001	0.016	2.76195e-05		WIPF3	0.00382674	-5.82237	0	0.068	1		RPL29	7.77169e-16	-0.325284	1	1	1.90888e-11
	EMP3	9.21542e-09	-0.828381	0.09	0.156	0.000226349		ZNF683	0.00160498	-2.61932	0.011	0.089	1		IGHV3-30	1.4933e-09	-3.26297	0.002	0.018	3.66785e-05		NDUFAF6	0.00382674	-5.97598	0	0.068	1		BTG1	8.05923e-16	-0.341227	0.992	0.99	1.97951e-11
	SLC7A5	1.02454e-08	-0.396226	0.341	0.44	0.000251647		ITM2C	0.00160498	-2.58064	0.011	0.089	1		GADD45B	1.49801e-09	-0.312936	0.51	0.586	3.67941e-05		PARPBP	0.00382674	-5.52583	0	0.068	1		RPL19	8.86909e-16	-0.315213	1	1	2.17843e-11
	IGKV3-11	1.12587e-08	-1.99641	0.006	0.027	0.000276536		CHCHD10	0.00161051	-1.37418	0.086	0.218	1		RALGAPA1	1.75885e-09	-0.38541	0.394	0.485	4.32008e-05		CCDC64	0.00382674	-5.41107	0	0.068	1		SERF2	9.16648e-16	-0.342753	0.997	1	2.25147e-11
	TNFRSF10A	1.14483e-08	-2.38944	0.005	0.023	0.000281194		S1PR5	0.00161849	0.582939	0.606	0.436	1		HSPA1B	1.92446e-09	0.821185	0.237	0.146	4.72687e-05		RP11-426C22.5	0.00382674	-5.42844	0	0.068	1		SRGN	9.22712e-16	-0.312021	1	1	2.26637e-11
	MMP24-AS1	1.1675e-08	-0.434715	0.285	0.379	0.000286761		DIP2A	0.00162488	1.39933	0.274	0.119	1		DDIT4	2.03771e-09	-0.157657	0.848	0.915	5.00503e-05		SIRPG	0.00382674	-5.21318	0	0.068	1		SIRPG	1.01618e-15	-4.80018	0.013	0.221	2.49594e-11
	NBL1	1.30402e-08	-1.11165	0.045	0.093	0.000320292		STK26	0.00169486	1.65305	0.223	0.079	1		APOBEC3G	2.35849e-09	-0.402671	0.379	0.479	5.79292e-05		LTBP4	0.00382674	-5.99937	0	0.068	1		MIF	1.14491e-15	-0.436541	0.962	0.971	2.81212e-11
	HIST1H1E	1.42285e-08	0.502098	0.385	0.283	0.000349481		FAS	0.00171867	-1.13932	0.109	0.257	1		APOE	2.86443e-09	-3.85482	0.001	0.013	7.03561e-05		VPS13B	0.0039128	2.28501	0.183	0.041	1		HLA-A	1.5202e-15	-0.283098	1	0.981	3.7339e-11
	GPR132	1.7225e-08	-0.951424	0.054	0.106	0.000423082		POR	0.00178877	-1.49004	0.051	0.168	1		ARHGAP9	3.11574e-09	-0.299977	0.512	0.611	7.65287e-05		PHF1	0.00391441	0.996535	0.392	0.178	1		FTH1	1.57076e-15	-0.318428	1	1	3.85809e-11
	KLHL6	2.46474e-08	-0.934052	0.05	0.101	0.000605389		RBM3	0.00181245	0.405831	0.714	0.574	1		IGLV1-51	3.52547e-09	-4.86758	0.001	0.012	8.65925e-05		UTRN	0.00396285	1.03037	0.4	0.205	1		RPL18A	1.67142e-15	-0.315668	0.997	0.99	4.10534e-11
	DYNLT1	2.57787e-08	-0.475589	0.259	0.348	0.000633176		HTRA2	0.00185751	-1.52387	0.046	0.158	1		CHMP1B	3.63492e-09	-0.43816	0.343	0.433	8.92809e-05		NBR1	0.0040777	1.79841	0.25	0.096	1		SRGAP3	1.67238e-15	-4.19672	0.013	0.221	4.10769e-11
	DDIT4	2.75902e-08	-0.133289	0.862	0.916	0.000677671		EIF2S3	0.00192358	-0.955307	0.177	0.347	1		PLAC8	4.44244e-09	0.321431	0.62	0.505	0.000109115		PPP1R2	0.00416571	-0.529908	0.533	0.712	1		SARAF	1.97214e-15	-0.389925	0.965	0.981	4.84398e-11
	SYNGR1	3.51811e-08	-0.531583	0.195	0.279	0.000864119		FAM127A	0.0019626	-1.35654	0.086	0.218	1		ITM2C	4.79764e-09	-2.84368	0.004	0.022	0.00011784		IFNG	0.00426944	1.77151	0.225	0.068	1		RPL22	2.05281e-15	-0.327653	0.995	0.981	5.04212e-11
	DDX3X	3.63556e-08	-0.245592	0.54	0.624	0.000892967		CBWD5	0.00204611	-2.51732	0.017	0.099	1		ADGRE5	6.84916e-09	-0.174042	0.715	0.765	0.000168229		ABCB7	0.00429785	1.88841	0.208	0.055	1		ACTB	2.05285e-15	-0.267643	1	1	5.04221e-11
	PRDX1	3.72219e-08	-0.672664	0.106	0.175	0.000914244		UBA1	0.0020702	-1.31332	0.086	0.218	1		CD44	7.34586e-09	-0.402827	0.377	0.467	0.000180429		PDE7A	0.00431661	1.23587	0.35	0.178	1		DFNB31	2.07334e-15	-3.14255	0.057	0.327	5.09253e-11
	TRAF1	3.91218e-08	-0.731244	0.095	0.16	0.00096091		REXO2	0.00221905	2.17185	0.149	0.03	1		LINC-PINT	7.7313e-09	-0.317873	0.463	0.543	0.000189896		SLC1A5	0.00431833	-0.707203	0.367	0.534	1		PLP2	2.90713e-15	-1.24878	0.456	0.74	7.14048e-11
	RRM2	4.19289e-08	-1.79639	0.004	0.019	0.00102986		ZNF267	0.00224178	-1.294	0.086	0.218	1		RGS1	1.22763e-08	-0.532013	0.252	0.342	0.000301531		PRR7	0.00435321	0.792258	0.517	0.26	1		RPS4X	3.70417e-15	-0.305551	1	1	9.09818e-11
	IFNG	4.5711e-08	0.801055	0.193	0.112	0.00112275		CYBA	0.00234637	0.200639	0.909	0.851	1		IGLV3-1	1.24065e-08	-3.42729	0.002	0.017	0.000304729		ZNF335	0.00441492	-3.12263	0.017	0.11	1		RPS10	4.40861e-15	-0.330692	1	1	1.08284e-10
	SERPINB9	5.02531e-08	-1.30835	0.026	0.062	0.00123432		SNHG7	0.00237052	-0.989732	0.137	0.297	1		EIF4A3	1.24558e-08	-0.523468	0.248	0.34	0.000305939		ATM	0.00453774	0.987233	0.408	0.205	1		RPL35	4.50863e-15	-0.3165	0.987	0.981	1.10741e-10
	NXT1	5.08427e-08	-0.374518	0.345	0.441	0.0012488		SLC1A5	0.00240326	-0.877483	0.171	0.347	1		SLC1A5	1.28167e-08	-0.627817	0.167	0.25	0.000314803		EPB41L4A-AS1	0.00459763	-0.829293	0.233	0.452	1		RPS13	4.79329e-15	-0.33104	1	1	1.17733e-10
	SKIL	5.24847e-08	-0.219615	0.622	0.712	0.00128913		MYO1D	0.00246616	-3.63998	0.006	0.069	1		GNG2	1.46976e-08	-0.130623	0.806	0.841	0.000361003		LBH	0.00461661	1.13294	0.367	0.178	1		RPLP1	5.04625e-15	-0.290174	1	1	1.23946e-10
	PPDPF	5.59187e-08	-0.200186	0.685	0.767	0.00137348		GADD45G	0.00251047	-3.3247	0.006	0.069	1		NFE2L2	1.49312e-08	-0.285086	0.514	0.609	0.00036674		PITPNC1	0.00462878	0.966663	0.4	0.219	1		RPL5	5.17761e-15	-0.341609	1	1	1.27172e-10
	BIRC5	6.53673e-08	-1.71165	0.004	0.021	0.00160555		PKM	0.0025215	-0.655818	0.326	0.535	1		GPBP1	1.93011e-08	-0.357056	0.398	0.485	0.000474074		GPR65	0.00490571	0.514285	0.667	0.493	1		MT-CO1	5.4856e-15	-0.292403	1	1	1.34737e-10
	CD82	6.78654e-08	-1.82196	0.007	0.029	0.00166691		DENND2D	0.00255185	1.04407	0.349	0.188	1		FUS	2.07067e-08	-0.231577	0.636	0.717	0.000508598		RHOC	0.00492479	0.943909	0.425	0.219	1		MT-ND3	6.09478e-15	-0.337497	0.976	0.971	1.497e-10
	HSPA1A	7.53233e-08	0.568667	0.339	0.254	0.00185009		KLC2	0.00255551	-3.3658	0.006	0.069	1		IGHV3-23	2.11595e-08	-3.38453	0.001	0.013	0.000519719		LRBA	0.00504243	1.52219	0.242	0.082	1		RPL21	9.47323e-15	-0.320625	0.997	0.99	2.32682e-10
	EIF1B	8.03228e-08	-0.38184	0.32	0.418	0.00197289		GZMH	0.00261354	0.366238	0.749	0.644	1		AGPAT4	2.72292e-08	-0.609367	0.181	0.263	0.000668804		ACSS1	0.00506091	2.03813	0.183	0.041	1		RPS16	1.21738e-14	-0.293683	1	0.99	2.99013e-10
	GABARAPL1	8.48058e-08	-0.188038	0.68	0.756	0.002083		CD58	0.00264677	-0.959894	0.16	0.317	1		TUBB4B	3.32361e-08	-0.335392	0.437	0.524	0.000816345		ZNF830	0.00507827	-1.4637	0.058	0.192	1		ZNF683	1.22845e-14	-3.98663	0.024	0.24	3.01733e-10
	TMA7	8.58427e-08	-0.133667	0.805	0.864	0.00210847		INTS2	0.00264782	-2.9189	0.006	0.069	1		ICAM1	3.88033e-08	-0.645919	0.154	0.232	0.000953088		SNX9	0.00517196	-1.47998	0.1	0.247	1		RPS12	1.33868e-14	-0.314101	1	1	3.28807e-10
	IGHV4-39	8.88275e-08	-2.46626	0.004	0.019	0.00218178		ACP5	0.00270198	-1.13283	0.109	0.248	1		TAGLN2	4.36616e-08	-0.145294	0.772	0.814	0.00107242		NBL1	0.0051762	-1.20366	0.15	0.315	1		TNFAIP3	1.40377e-14	-0.509631	0.873	0.933	3.44793e-10
	EIF1AY	9.22089e-08	0.908969	0.175	0.101	0.00226483		NRDC	0.00273806	1.36947	0.234	0.089	1		IGHV3-7	4.40599e-08	-4.55491	0.001	0.01	0.0010822		AFF4	0.0053407	1.00539	0.408	0.233	1		KIAA0101	1.60948e-14	1.37043	0.776	0.269	3.95321e-10
	FCRL3	9.34113e-08	0.91381	0.162	0.088	0.00229437		SYNE1	0.00274696	0.785385	0.451	0.277	1		HEATR9	4.47832e-08	-3.97744	0.001	0.01	0.00109997		LINC00996	0.00541774	-1.90743	0.067	0.192	1		LAG3	1.61552e-14	-2.70274	0.092	0.375	3.96804e-10
	ZNF331	1.1192e-07	-0.171105	0.764	0.848	0.00274898		ISCU	0.00275997	-0.762895	0.234	0.416	1		GPX4	6.1909e-08	-0.336731	0.421	0.508	0.00152061		KRT86	0.00544752	-1.14554	0.167	0.329	1		EEF1A1	1.61805e-14	-0.28689	1	1	3.97425e-10
	YES1	1.16578e-07	0.417711	0.442	0.348	0.00286338		MAZ	0.00278253	1.43709	0.246	0.109	1		MMP9	6.20136e-08	-2.30801	0.006	0.026	0.00152318		C5orf56	0.00562036	1.45404	0.258	0.096	1		TPT1	1.85864e-14	-0.302307	1	1	4.56518e-10
	S100A6	1.55146e-07	-0.445979	0.248	0.336	0.0038107		TAOK3	0.00279494	1.1473	0.309	0.158	1		LEPROTL1	6.90865e-08	-0.315642	0.437	0.516	0.0016969		S100A11	0.00565889	-0.520115	0.517	0.699	1		RPSA	2.017e-14	-0.282917	0.995	1	4.95414e-10
	CTSD	1.82616e-07	-0.172987	0.699	0.769	0.00448541		UQCR10	0.00282415	0.707222	0.48	0.347	1		PRSS23	7.6382e-08	0.387735	0.469	0.365	0.00187609		ITGA6	0.00577049	2.84729	0.15	0.027	1		PLEK	2.15083e-14	1.67292	0.682	0.231	5.28286e-10
	HSPA1B	1.83388e-07	0.850335	0.192	0.118	0.00450439		MGAT1	0.00282434	-0.876507	0.171	0.337	1		SBDS	8.26049e-08	-0.488736	0.243	0.326	0.00202894		ZFAND1	0.0059438	-1.25197	0.108	0.26	1		PDLIM1	2.50581e-14	2.44486	0.544	0.096	6.15478e-10
	CDC42EP3	1.88464e-07	-0.781063	0.089	0.148	0.00462906		AUTS2	0.00298317	1.55016	0.211	0.079	1		LINC00299	8.82259e-08	0.762704	0.201	0.118	0.002167		APP	0.00615185	-2.31562	0.025	0.123	1		RPL10A	2.5599e-14	-0.292638	0.992	0.981	6.28761e-10
	ADARB2	1.92544e-07	-1.95417	0.006	0.025	0.00472927		FLT3LG	0.00299792	-1.20893	0.08	0.208	1		ARID5A	1.37208e-07	-0.390509	0.342	0.429	0.00337011		MED14	0.00632569	2.71124	0.15	0.027	1		RPS3	2.86508e-14	-0.29592	1	1	7.03721e-10
	RABAC1	1.93042e-07	-0.387235	0.299	0.39	0.00474149		CXCL13	0.00306189	-6.27761	0	0.05	1		XCL2	1.90757e-07	-0.461036	0.287	0.366	0.00468538		VTA1	0.00636978	-1.79454	0.067	0.192	1		CD160	2.90875e-14	1.90776	0.62	0.154	7.14447e-10
	CTPS1	1.99127e-07	0.803227	0.192	0.117	0.00489095		SSBP2	0.00306189	-5.8261	0	0.05	1		ARHGAP31	1.91694e-07	-1.1769	0.033	0.072	0.00470838		NGRN	0.00637082	1.97516	0.175	0.041	1		TPI1	3.14292e-14	-0.360332	0.968	0.962	7.71964e-10
	NUF2	2.20685e-07	-1.51095	0.007	0.026	0.00542047		IL9R	0.00306189	-5.6651	0	0.05	1		FAM46C	2.51259e-07	-0.417266	0.3	0.378	0.00617142		FAM134C	0.00642276	-1.97741	0.058	0.178	1		CCND2	3.49651e-14	-1.52878	0.337	0.625	8.58813e-10
	PLK1	2.55504e-07	-2.46454	0.001	0.01	0.00627569		SLC37A4	0.00306189	-5.91609	0	0.05	1		PIM3	2.57007e-07	-0.574493	0.182	0.257	0.00631261		PIM3	0.00650506	-0.569339	0.458	0.63	1		EEF1D	3.71131e-14	-0.328079	0.992	0.99	9.11571e-10
	IGLV2-14	2.64276e-07	-1.71812	0.011	0.034	0.00649114		ARMC5	0.00306189	-5.92049	0	0.05	1		PTGER4	2.58597e-07	-0.286296	0.483	0.568	0.00635165		FBXO6	0.00652497	3.16605	0.125	0.014	1		CTSW	3.78058e-14	-0.395217	0.965	0.904	9.28585e-10
	AHNAK	3.00294e-07	-1.03092	0.046	0.089	0.00737582		ZNF461	0.00306189	-5.98655	0	0.05	1		CCL4	2.66763e-07	-0.11429	0.894	0.926	0.00655224		SRSF8	0.00656691	-1.20656	0.108	0.26	1		RPS23	3.93728e-14	-0.295066	1	1	9.67074e-10
	CPNE7	3.07744e-07	-2.05053	0.005	0.022	0.00755881		PTPRC	0.00308718	0.101401	0.989	0.98	1		TGFB1	2.8327e-07	-0.213635	0.589	0.651	0.00695767		SP140	0.00679184	-1.33584	0.083	0.219	1		CFL1	3.96183e-14	-0.25386	1	0.99	9.73104e-10
	SUPV3L1	3.50533e-07	0.638987	0.251	0.17	0.0086098		CMTM6	0.00318519	-0.753903	0.269	0.465	1		JMJD6	3.0454e-07	-0.413433	0.306	0.384	0.00748012		MYBL1	0.00689466	1.60103	0.25	0.096	1		CLSPN	4.2685e-14	1.81441	0.625	0.183	1.04843e-09
	APOE	3.51233e-07	-2.71939	0.001	0.012	0.00862699		RAB11B	0.00326488	-0.770013	0.194	0.386	1		UBE2C	3.69728e-07	-3.53074	0.001	0.01	0.00908127		MFSD11	0.00697464	1.78511	0.225	0.082	1		TSC22D3	4.3741e-14	-0.400847	0.933	0.962	1.07437e-09
	FRMD4B	3.52468e-07	-1.80865	0.006	0.025	0.00865732		JMJD6	0.00334426	-0.683931	0.297	0.495	1		XCL1	3.83923e-07	-0.530905	0.227	0.301	0.00942991		PLK2	0.00710225	-1.33514	0.092	0.233	1		TCEB2	4.55166e-14	-0.489411	0.876	0.904	1.11798e-09
	JMJD6	5.07776e-07	-0.275	0.462	0.547	0.012472		TUBA1A	0.00338058	-0.63477	0.343	0.545	1		ARF6	4.05773e-07	-0.254079	0.534	0.616	0.0099666		TRIM22	0.00712757	0.877064	0.4	0.192	1		GZMA	5.38829e-14	-0.330363	0.97	0.904	1.32347e-09
	GLIPR1	5.53365e-07	-0.184234	0.632	0.694	0.0135917		ADGRG1	0.00343065	0.946898	0.343	0.198	1		ARID4B	4.08703e-07	-0.277931	0.475	0.555	0.0100386		IARS	0.00715405	-1.62516	0.067	0.192	1		H3F3B	5.8175e-14	-0.294442	1	1	1.4289e-09
	RPL36AL	5.93551e-07	-0.110888	0.86	0.904	0.0145788		MRPL55	0.00346838	-1.1791	0.097	0.228	1		ISG20	4.71283e-07	-0.134388	0.815	0.869	0.0115757		SMYD3	0.00721355	2.93951	0.125	0.014	1		RPL9	6.91273e-14	-0.36519	0.978	0.99	1.6979e-09
	ALG13	6.83744e-07	-0.37024	0.322	0.403	0.0167941		OASL	0.00351024	-1.12757	0.12	0.257	1		STK17B	5.09844e-07	-0.239933	0.559	0.639	0.0125228		LSM5	0.00732499	-1.2778	0.125	0.274	1		TAGLN2	7.29839e-14	-0.349396	0.965	0.962	1.79263e-09
	CDKN1A	7.0949e-07	-0.517497	0.179	0.252	0.0174265		FCER1G	0.00351229	0.385353	0.726	0.604	1		SQSTM1	5.49479e-07	-0.173356	0.706	0.762	0.0134963		AGPAT5	0.00736612	-1.32535	0.117	0.26	1		NDUFS5	7.36234e-14	-0.645133	0.784	0.875	1.80834e-09
	ARPC5L	7.51475e-07	0.381167	0.447	0.359	0.0184577		ISCA1	0.0036408	-0.662294	0.303	0.505	1		LDLRAD4	6.07558e-07	-1.50787	0.025	0.058	0.0149228		EIF4A2	0.00744597	0.51128	0.683	0.521	1		NACA	7.70004e-14	-0.301953	0.997	0.99	1.89128e-09
	EFHD2	8.75552e-07	-0.290426	0.443	0.527	0.0215053		TMEM87A	0.00364722	1.57583	0.217	0.089	1		CD72	6.26829e-07	-0.795197	0.101	0.159	0.0153962		USP33	0.00746097	-1.42956	0.083	0.219	1		RPS6	7.96474e-14	-0.293021	0.995	1	1.9563e-09
	BTG2	9.07616e-07	-0.226016	0.548	0.639	0.0222929		KLRB1	0.00364864	0.272804	0.846	0.762	1		SLC15A4	7.451e-07	-0.383389	0.311	0.392	0.0183011		MRPL30	0.00749703	-1.89293	0.033	0.137	1		RPL31	8.19308e-14	-0.358352	0.96	0.942	2.01239e-09
	RASA3	9.43232e-07	-0.995131	0.036	0.074	0.0231677		METTL2B	0.0036847	-2.99078	0.011	0.079	1		JUND	9.39182e-07	-0.325789	0.397	0.479	0.0230682		PDLIM1	0.00758173	2.67947	0.125	0.014	1		RPL38	9.06535e-14	-0.400193	0.933	0.933	2.22663e-09
	GSAP	1.04897e-06	0.541928	0.28	0.197	0.0257648		ST7L	0.00374202	-2.80036	0.011	0.079	1		PSMB9	9.65621e-07	0.241346	0.643	0.555	0.0237176		NAF1	0.00758173	-2.0082	0.042	0.151	1		SPON2	9.48945e-14	1.59523	0.695	0.212	2.3308e-09
	TMEM121	1.13052e-06	-3.12319	0.001	0.01	0.0277679		PMEPA1	0.00374202	-2.89651	0.011	0.079	1		CALM2	9.88182e-07	-0.158589	0.701	0.745	0.0242717		MDN1	0.00758245	2.1544	0.15	0.027	1		IFITM10	1.14579e-13	-7.82604	0	0.144	2.81428e-09
	CCNA2	1.15238e-06	-2.1719	0.001	0.01	0.0283047		FCGR3A	0.00381777	0.307711	0.777	0.683	1		GEM	1.03709e-06	-1.99472	0.009	0.03	0.025473		FAM210A	0.00763018	-1.84008	0.033	0.137	1		GNB2L1	1.22625e-13	-0.292799	0.997	0.99	3.01191e-09
	PRDX2	1.17798e-06	-0.478281	0.174	0.248	0.0289336		COQ10B	0.00382638	-0.991946	0.166	0.307	1		SLC16A3	1.11623e-06	-0.459982	0.249	0.32	0.0274169		BCAR3	0.00766903	-3.52574	0.008	0.082	1		TK1	1.29307e-13	1.63628	0.658	0.192	3.17603e-09
	IVNS1ABP	1.17878e-06	-0.282071	0.432	0.507	0.0289531		ITK	0.00386408	1.36988	0.263	0.129	1		JCHAIN	1.15235e-06	-2.28373	0.004	0.019	0.0283041		ACTN1	0.00766903	-3.46292	0.008	0.082	1		RPL3	1.29935e-13	-0.28579	1	1	3.19147e-09
	F2R	1.18984e-06	-0.612012	0.126	0.188	0.0292249		KIAA0922	0.00393034	-1.41358	0.074	0.188	1		AMD1	1.18024e-06	-0.402993	0.304	0.378	0.028989		TP53INP1	0.00776544	-1.91701	0.033	0.137	1		RPL15	1.38935e-13	-0.26431	1	0.99	3.41253e-09
	MERTK	1.20642e-06	-3.14123	0.002	0.012	0.0296321		MTO1	0.00397947	-2.61656	0.011	0.079	1		DIP2A	1.24464e-06	0.44197	0.357	0.265	0.0305708		C16orf13	0.0077976	-0.938663	0.217	0.384	1		EIF1	1.5313e-13	-0.304832	1	1	3.76118e-09
	CD9	1.22752e-06	-2.70063	0.002	0.012	0.0301504		EMD	0.00398455	-0.486522	0.497	0.683	1		JUNB	1.32823e-06	-0.138689	0.788	0.831	0.0326239		PRPSAP1	0.00787654	-1.80562	0.05	0.164	1		ZFP36L2	1.54999e-13	-0.336117	0.995	0.981	3.80709e-09
	RPL38	1.24049e-06	-0.135937	0.797	0.855	0.030469		PTPN12	0.00410897	1.39831	0.211	0.079	1		PRKACB	1.52942e-06	0.423682	0.375	0.282	0.0375656		SLC39A7	0.00790285	-1.96148	0.033	0.137	1		HLA-B	1.68747e-13	-0.290033	1	0.99	4.14477e-09
	SNHG12	1.30313e-06	-0.399309	0.262	0.342	0.0320075		BACH2	0.00416645	-2.07054	0.011	0.079	1		LENG9	1.62534e-06	-1.81455	0.007	0.026	0.0399217		COQ7	0.00799873	5.3238	0.092	0	1		RPL17	1.7394e-13	-0.30234	0.995	0.99	4.27231e-09
	ATP1A1	1.31278e-06	-0.396194	0.273	0.354	0.0322446		CD160	0.00416858	1.061	0.314	0.158	1		INSIG1	1.65959e-06	-0.433454	0.259	0.332	0.0407628		WRAP73	0.00805166	-3.35123	0.008	0.082	1		S100A4	2.18922e-13	-0.837511	0.636	0.846	5.37716e-09
	AURKB	1.42444e-06	-1.68584	0.004	0.018	0.0349871		IMMT	0.00416893	-1.22803	0.063	0.178	1		SYAP1	1.67383e-06	-0.283922	0.438	0.503	0.0411125		DDX6	0.00806224	0.69391	0.5	0.342	1		PFN1	2.28337e-13	-0.250687	1	1	5.60841e-09
	CFAP20	1.54096e-06	-0.617332	0.128	0.189	0.037849		KLRG1	0.00425535	0.891279	0.366	0.208	1		SRSF7	1.7601e-06	-0.170118	0.694	0.753	0.0432315		PMAIP1	0.00817891	0.945195	0.4	0.219	1		RPL13A	3.4773e-13	-0.289241	0.989	0.971	8.54095e-09
	POLR2K	1.56345e-06	-0.293046	0.401	0.481	0.0384014		GOLGA8A	0.00429549	-2.39931	0.011	0.079	1		HIST1H1E	1.78882e-06	0.504869	0.283	0.199	0.0439371		ESF1	0.00823293	-1.78565	0.042	0.151	1		MT-ATP6	3.73642e-13	-0.284536	0.995	0.981	9.1774e-09
	BCL6	1.64068e-06	0.801604	0.164	0.097	0.0402985		PHF8	0.00457238	-2.4859	0.017	0.089	1		SERPINB9	1.87868e-06	-0.432006	0.258	0.338	0.0461441		CD70	0.0082493	-2.8257	0.008	0.082	1		RPS8	3.84985e-13	-0.289599	1	1	9.456e-09
	TNFRSF12A	1.72127e-06	-1.31675	0.022	0.051	0.0422779		NR2C2AP	0.00457238	-2.53152	0.017	0.089	1		HLA-DRA	2.10478e-06	-0.628934	0.132	0.194	0.0516975		IER5	0.00835014	1.0637	0.333	0.178	1		BTF3	4.0262e-13	-0.266078	0.997	0.971	9.88916e-09
	RNF139	1.87356e-06	-0.450417	0.225	0.297	0.0460184		ZNF331	0.00466278	-0.463242	0.491	0.673	1		IGHV1-69-2	2.12597e-06	-3.28651	0.001	0.01	0.0522181		PSPC1	0.00837381	-1.53633	0.067	0.192	1		RPL27	4.69832e-13	-0.324348	0.97	0.971	1.154e-08
	NR4A2	2.06045e-06	-0.106908	0.878	0.927	0.0506087		MEF2A	0.00470084	-2.43597	0.017	0.089	1		BIRC2	2.15419e-06	-0.493081	0.205	0.276	0.0529113		TAB1	0.00845128	-2.93288	0.008	0.082	1		NCF4	5.0556e-13	-4.27848	0.011	0.183	1.24176e-08
	PIK3IP1	2.12875e-06	-0.212777	0.556	0.626	0.0522864		ZBTB44	0.00485676	1.74512	0.166	0.05	1		IGKV1-12	2.46583e-06	-2.73466	0.002	0.014	0.0605657		PPP2R2D	0.00846759	2.14558	0.167	0.041	1		MT-CO2	5.91017e-13	-0.278201	1	0.99	1.45166e-08
	S100A11	2.13873e-06	-0.329823	0.332	0.415	0.0525314		HLA-DMA	0.00487928	-1.22833	0.097	0.218	1		FASLG	2.47282e-06	-0.63003	0.145	0.207	0.0607374		ADSL	0.00849343	-1.5251	0.067	0.192	1		ASF1B	6.967e-13	1.59537	0.658	0.192	1.71123e-08
	RAD51	2.18642e-06	-2.38004	0.003	0.014	0.0537028		PSMB10	0.00488972	0.637597	0.497	0.347	1		CACYBP	2.70921e-06	0.428407	0.338	0.255	0.0665436		FXYD7	0.00853442	-1.12565	0.158	0.315	1		DAZAP2	7.37147e-13	-0.54319	0.868	0.923	1.81058e-08
	PHLDA1	2.44028e-06	-0.719998	0.075	0.126	0.059938		SACM1L	0.00502941	1.53985	0.211	0.089	1		DUSP10	2.7662e-06	-0.586921	0.16	0.224	0.0679433		LGALS3	0.00861458	-1.47019	0.067	0.192	1		RPS9	7.75836e-13	-0.241682	0.995	0.981	1.90561e-08
	PTPN12	2.45686e-06	0.59902	0.23	0.154	0.0603454		C11orf49	0.00514728	-2.22063	0.023	0.099	1		SAMSN1	2.80308e-06	-0.311413	0.394	0.467	0.0688491		MRPS17	0.00864725	-1.82355	0.042	0.151	1		UBE2C	8.73563e-13	1.62011	0.668	0.202	2.14565e-08
	CDKN2A	2.61758e-06	-0.987506	0.034	0.069	0.064293		CDK6	0.00520902	-0.952069	0.131	0.277	1		PRNP	2.90728e-06	-0.423143	0.275	0.344	0.0714087		FGFBP2	0.00882549	3.54201	0.117	0.014	1		RPLP0	9.7041e-13	-0.265754	1	1	2.38352e-08
	TUBB4B	2.62471e-06	-0.194152	0.632	0.707	0.0644681		ZNHIT3	0.00526773	-1.13566	0.086	0.208	1		FEZ1	3.00711e-06	-0.619827	0.129	0.19	0.0738607		TAF4B	0.00892724	-1.80412	0.033	0.137	1		MT-CYB	9.90557e-13	-0.308206	0.992	0.99	2.43301e-08
	RAB3GAP1	2.76285e-06	-1.27756	0.019	0.045	0.0678612		N4BP3	0.00539349	-2.06759	0.017	0.089	1		STAT1	3.29017e-06	0.619421	0.207	0.133	0.0808132		ADGRG5	0.00893373	-1.66484	0.042	0.151	1		ACTG1	1.07226e-12	-0.246542	1	1	2.63368e-08
	TWISTNB	2.85911e-06	-0.335109	0.353	0.432	0.0702254		MLLT3	0.00540486	-1.30939	0.063	0.168	1		PYHIN1	3.45588e-06	0.335433	0.464	0.364	0.0848834		RPS4Y1	0.00900371	0.498841	0.783	0.562	1		CDK1	1.10227e-12	1.7343	0.598	0.173	2.70739e-08
	IGHV3-30	2.8976e-06	-2.99653	0.002	0.013	0.0711708		FAM111A	0.00543243	1.85984	0.149	0.04	1		SERP1	3.4896e-06	-0.199691	0.601	0.658	0.0857115		DNAJB4	0.00927984	3.04082	0.117	0.014	1		PFDN5	1.12125e-12	-0.388303	0.957	0.952	2.75402e-08
	PDE4B	2.92595e-06	-0.161108	0.696	0.763	0.0718672		FEM1B	0.00544694	-1.97437	0.029	0.109	1		N4BP3	3.73535e-06	-1.73646	0.012	0.034	0.0917476		HELZ	0.00949958	1.07507	0.308	0.137	1		MAD2L1	1.15069e-12	1.6012	0.625	0.221	2.82633e-08
	FAM46C	3.25177e-06	-0.19535	0.579	0.647	0.0798699		HIST1H1E	0.00547977	0.967828	0.337	0.188	1		GIMAP1	3.78093e-06	0.553213	0.247	0.169	0.0928672		SELL	0.00963362	-0.512478	0.508	0.699	1		HLA-E	1.17765e-12	-0.277585	0.995	0.981	2.89253e-08
	MIR181A1HG	3.30095e-06	0.777464	0.174	0.109	0.0810778		CRK	0.00550191	-1.90911	0.04	0.129	1		ATP1A1	3.92632e-06	-0.421832	0.263	0.335	0.0964383		SREK1	0.00978525	-1.03144	0.117	0.274	1		UBA52	1.34719e-12	-0.280609	0.997	0.981	3.30898e-08
	DDX3Y	3.3464e-06	0.444517	0.336	0.25	0.0821942		NOTCH2NL	0.00550521	-1.41362	0.063	0.168	1		POMP	3.93996e-06	-0.290648	0.433	0.516	0.0967733		CTLA4	0.00991003	-5.24543	0	0.055	1		ALDOA	1.45767e-12	-0.351785	0.957	0.933	3.58033e-08
	TUBA1B	3.43093e-06	-0.217404	0.561	0.632	0.0842706		BAG2	0.00554262	-2.07281	0.017	0.089	1		MAP2K3	4.3376e-06	-0.400433	0.278	0.348	0.10654		ULK4	0.00991003	-5.50493	0	0.055	1		STMN1	1.67585e-12	0.775017	0.965	0.577	4.11623e-08
	UBE2D3	3.55113e-06	-0.128407	0.77	0.82	0.0872229		TRAF7	0.0055548	-2.09351	0.023	0.099	1		SAT1	4.38124e-06	-0.186018	0.618	0.671	0.107612		ABHD10	0.00991003	-5.3435	0	0.055	1		MT-CO3	1.80258e-12	-0.277935	0.989	0.99	4.42749e-08
	HSPA6	3.55904e-06	1.24285	0.091	0.042	0.087417		SLC16A3	0.00561213	-0.710116	0.28	0.455	1		PCBP2	4.5075e-06	-0.152661	0.723	0.777	0.110713		NADK2	0.00991003	-5.22432	0	0.055	1		KIR2DL3	1.91562e-12	-2.11359	0.143	0.423	4.70515e-08
	XAF1	3.77911e-06	0.546123	0.241	0.163	0.0928225		STX11	0.00570905	-0.821363	0.166	0.327	1		STAT4	4.54246e-06	-0.2579	0.471	0.546	0.111572		GFPT2	0.00991003	-5.67105	0	0.055	1		RPS5	2.02442e-12	-0.273019	1	0.99	4.97238e-08
	THAP2	3.81962e-06	-0.480324	0.164	0.232	0.0938176		NME3	0.00574564	-0.885842	0.154	0.297	1		ELOVL5	4.67826e-06	-0.411363	0.259	0.331	0.114907		HIST1H2AG	0.00991003	-4.94372	0	0.055	1		PDE3B	2.29594e-12	-2.40227	0.078	0.337	5.63929e-08
	DCXR	3.87479e-06	-0.302976	0.39	0.466	0.0951726		PLEC	0.00580839	-1.72963	0.046	0.139	1		NDUFS5	4.82007e-06	-0.208417	0.57	0.629	0.118391		MTHFD1L	0.00991003	-5.0806	0	0.055	1		PTMA	2.53658e-12	-0.24481	1	1	6.23035e-08
	COMMD5	4.06583e-06	-0.474882	0.178	0.244	0.099865		COX6B1	0.00591121	0.386943	0.629	0.535	1		UPP1	5.06493e-06	-0.356911	0.326	0.4	0.124405		SERAC1	0.00991003	-5.20551	0	0.055	1		TMSB10	2.59578e-12	-0.238492	0.997	0.981	6.37577e-08
	FZR1	4.22856e-06	-0.714211	0.064	0.11	0.103862		FGFR1OP2	0.00598692	0.736014	0.44	0.307	1		N4BP2L1	5.15655e-06	-0.562324	0.158	0.22	0.126655		NCAPG2	0.00991003	-5.10532	0	0.055	1		TNFRSF9	2.93221e-12	-2.4913	0.094	0.356	7.20209e-08
	MZT2A	4.25608e-06	-0.39123	0.255	0.328	0.104538		TSPYL4	0.00599121	-1.92686	0.023	0.099	1		TNK2-AS1	5.63269e-06	-2.37426	0.004	0.018	0.13835		FAM120C	0.00991003	-5.33536	0	0.055	1		MT-ND4L	3.54103e-12	-0.285384	0.995	0.99	8.69748e-08
	RELB	4.36666e-06	-0.274328	0.426	0.51	0.107254		SP2	0.00599121	-2.0344	0.023	0.099	1		CCDC107	5.76727e-06	-0.30596	0.397	0.475	0.141656		NALT1	0.00991003	-5.24263	0	0.055	1		IL2RG	3.57189e-12	-0.392073	0.954	0.942	8.77328e-08
	KIR3DL1	4.95938e-06	-1.41349	0.012	0.034	0.121812		MTCH2	0.00600005	1.78971	0.16	0.05	1		HSPA6	5.84224e-06	1.19819	0.097	0.048	0.143497		RARG	0.00991003	-5.01803	0	0.055	1		RPL41	4.37459e-12	-0.307411	0.984	0.952	1.07449e-07
	CCL4	4.98346e-06	-0.150508	0.809	0.888	0.122404		CALM1	0.00608962	0.131355	0.977	0.95	1		SH2D2A	5.96139e-06	-0.166848	0.666	0.724	0.146424		TPCN1	0.00991003	-5.46869	0	0.055	1		CAPG	4.66443e-12	-2.55123	0.089	0.337	1.14568e-07
	TOX2	5.00361e-06	0.337875	0.456	0.37	0.122899		HLA-DMB	0.0061129	-1.72874	0.034	0.119	1		CYSTM1	6.04521e-06	-0.889399	0.053	0.094	0.148483		KDELC1	0.00991003	-5.08549	0	0.055	1		CD7	4.74558e-12	-0.30692	0.957	0.894	1.16561e-07
	NR4A1	5.09324e-06	-0.287856	0.392	0.475	0.1251		PPM1B	0.00618208	0.889956	0.337	0.188	1		SFPQ	6.20502e-06	-0.21787	0.539	0.607	0.152408		DAPK2	0.00991003	-5.44873	0	0.055	1		RPS18	4.84904e-12	-0.284594	1	1	1.19102e-07
	FAS	5.28303e-06	-0.636387	0.092	0.145	0.129762		ZNF749	0.00621487	-3.65959	0.006	0.059	1		H2AFX	6.55221e-06	-0.446497	0.242	0.308	0.160935		GEMIN4	0.00991003	-5.22606	0	0.055	1		ATP5L	4.92887e-12	-0.272692	0.976	0.942	1.21063e-07
	SNAI3	5.3997e-06	-0.600623	0.12	0.176	0.132627		TFDP2	0.00622215	1.04924	0.314	0.178	1		ZFAS1	7.26197e-06	-0.254455	0.479	0.55	0.178369		IGLV2-23	0.00991003	-5.44992	0	0.055	1		IL32	5.0376e-12	-1.15479	0.42	0.654	1.23734e-07
	N4BP3	5.501e-06	-0.915534	0.046	0.084	0.135115		LAYN	0.0063243	-3.1299	0.006	0.059	1		CHD1	7.40246e-06	-0.284093	0.413	0.483	0.181819		NCF4	0.00991003	-5.50298	0	0.055	1		CD74	5.23586e-12	-0.314003	0.987	0.971	1.28603e-07
	DEPDC1B	5.51729e-06	-1.48726	0.005	0.019	0.135516		SNRPA	0.00640046	-0.80619	0.149	0.297	1		BCL2A1	7.41747e-06	-0.595882	0.129	0.189	0.182188		SUCLG1	0.0101337	1.25802	0.292	0.137	1		RHOA	7.23392e-12	-0.261168	0.987	0.971	1.7768e-07
	CLDND1	5.59261e-06	-0.13581	0.713	0.765	0.137366		TRDMT1	0.00654838	-2.93038	0.006	0.059	1		PPP1R15B	7.50524e-06	-0.628424	0.115	0.172	0.184344		HLA-DRA	0.0102949	-0.821867	0.292	0.425	1		RAD51AP1	7.9574e-12	1.99035	0.539	0.135	1.9545e-07
	IGLV2-8	5.84341e-06	-1.44636	0.008	0.026	0.143526		PERP	0.0066211	-1.77015	0.023	0.099	1		NDFIP2	7.7219e-06	-1.73935	0.013	0.035	0.189665		FABP5	0.0103799	-1.2456	0.15	0.288	1		CTSD	8.9803e-12	-0.550583	0.827	0.846	2.20574e-07
	EID1	6.15402e-06	-0.255609	0.456	0.527	0.151155		RARS	0.00664344	2.69597	0.109	0.02	1		AC069363.1	8.21823e-06	-1.06546	0.035	0.07	0.201856		TMEM41B	0.0105951	2.70229	0.117	0.014	1		STAT3	9.88209e-12	-1.27405	0.423	0.644	2.42724e-07
	B3GALT6	6.45024e-06	-0.723992	0.057	0.1	0.158431		RRP7A	0.00666502	-1.20656	0.063	0.168	1		EMD	8.59943e-06	-0.237206	0.49	0.558	0.211219		RP5-1171I10.5	0.0106333	0.981821	0.367	0.219	1		RRM2	1.01189e-11	1.21884	0.776	0.298	2.48542e-07
	CCT6A	6.68289e-06	0.353643	0.389	0.305	0.164145		MGST3	0.00667893	-0.945047	0.143	0.277	1		IGHV4-59	9.17302e-06	-3.23105	0.001	0.01	0.225308		SOCS1	0.0107597	-0.520726	0.458	0.616	1		WIPF3	1.08654e-11	-5.67932	0.003	0.135	2.66875e-07
	MAN1A1	7.16658e-06	0.706831	0.151	0.089	0.176026		MEPCE	0.00667981	-1.72084	0.034	0.119	1		RIC8A	1.15512e-05	-0.49675	0.174	0.238	0.283721		TXNIP	0.0107746	0.657889	0.567	0.356	1		RGS1	1.12124e-11	-0.820987	0.663	0.769	2.754e-07
	ATM	7.20229e-06	0.408378	0.365	0.285	0.176903		GOLGA2	0.00677456	-1.31266	0.057	0.158	1		C19orf43	1.18824e-05	-0.148584	0.751	0.814	0.291857		ICAM1	0.0107899	0.629079	0.533	0.356	1		DHFR	1.15761e-11	1.49464	0.628	0.221	2.84333e-07
	S1PR1	7.42706e-06	-2.47003	0.002	0.013	0.182423		SLC35A2	0.00677957	-2.75863	0.006	0.059	1		SYTL3	1.21185e-05	-0.121385	0.767	0.812	0.297654		PDIA3	0.0108763	-0.325615	0.692	0.822	1		IRF8	1.18965e-11	1.50778	0.671	0.221	2.92201e-07
	RPL36A	7.97723e-06	-0.208953	0.534	0.604	0.195937		PTGDS	0.00678004	2.45445	0.126	0.03	1		CSNK1D	1.21881e-05	-0.328186	0.339	0.408	0.299364		SEPT2	0.0109055	-0.637069	0.333	0.548	1		ARF6	1.42375e-11	-0.544714	0.798	0.837	3.49702e-07
	ARF4	8.14655e-06	-0.196134	0.586	0.658	0.200096		NINJ1	0.0068214	-0.721306	0.217	0.396	1		GTF3C1	1.2935e-05	-0.366682	0.292	0.356	0.317709		LAPTM5	0.0109363	0.460928	0.792	0.589	1		ZWINT	1.50376e-11	1.54958	0.612	0.192	3.69353e-07
	EIF4EBP1	8.35043e-06	-0.618569	0.106	0.16	0.205103		TMX2	0.00682873	-1.69802	0.034	0.119	1		IGKV2-30	1.61992e-05	-2.63644	0.002	0.013	0.397886		ARHGDIA	0.0110474	-0.524719	0.492	0.699	1		SLC7A5	1.56315e-11	-1.52753	0.305	0.558	3.83942e-07
	AAED1	8.86126e-06	-0.48914	0.149	0.211	0.21765		PBXIP1	0.00684249	-0.89623	0.154	0.297	1		CLU	1.6923e-05	-2.33931	0.003	0.014	0.415662		TACC1	0.0111133	0.924066	0.375	0.219	1		RPL23A	1.60853e-11	-0.247308	1	0.981	3.95087e-07
	STK17A	9.47813e-06	-0.144303	0.733	0.795	0.232802		UBE2Z	0.00685759	-1.44163	0.051	0.149	1		DDX24	1.78955e-05	-0.216368	0.523	0.583	0.439549		CKLF	0.0111217	-0.709678	0.292	0.466	1		COX7A2	1.6706e-11	-0.472976	0.865	0.865	4.10332e-07
	CISH	9.662e-06	-1.61258	0.008	0.025	0.237318		RPL26L1	0.00689177	-1.73747	0.029	0.109	1		IGHV1-3	1.79981e-05	-1.96989	0.006	0.022	0.44207		CIR1	0.0111398	1.37435	0.258	0.11	1		MALAT1	1.80755e-11	-0.278345	1	1	4.4397e-07
	MLC1	1.06023e-05	1.13088	0.089	0.043	0.260413		HKR1	0.0070537	-1.63789	0.029	0.109	1		ITGA1	1.81079e-05	-2.00149	0.005	0.019	0.444766		DCTN1	0.0113335	-1.24525	0.083	0.219	1		OST4	2.01053e-11	-0.428711	0.906	0.913	4.93826e-07
	ENO2	1.08461e-05	-2.3311	0.003	0.014	0.266402		DHRS4	0.00706364	2.85761	0.091	0.01	1		NDRG1	1.88331e-05	-0.724796	0.076	0.122	0.462579		SLA	0.0116037	-0.513733	0.425	0.616	1		HNRNPD	2.03777e-11	1.25941	0.666	0.26	5.00517e-07
	RGS1	1.11051e-05	-0.195864	0.576	0.647	0.272763		WDR13	0.00721904	-1.55953	0.029	0.109	1		MIR155HG	1.89363e-05	-0.866808	0.059	0.1	0.465113		PRKRIR	0.0116781	5.094	0.083	0	1		PKM	2.10356e-11	-0.539402	0.857	0.875	5.16677e-07
	TMEM71	1.16774e-05	0.467499	0.306	0.233	0.286819		IL21R	0.00723584	-0.772719	0.2	0.356	1		TMEM14A	1.97122e-05	-0.813314	0.052	0.092	0.484171		ZNF85	0.0116781	5.28057	0.083	0	1		SMIM3	2.19733e-11	-2.2732	0.119	0.375	5.39709e-07
	CSRNP1	1.18408e-05	-0.175443	0.634	0.699	0.290834		ESD	0.0072418	-1.48978	0.04	0.129	1		SMPD2	2.45841e-05	-0.859557	0.039	0.074	0.603835		PDE12	0.0117281	-2.44839	0.017	0.096	1		SELK	2.65821e-11	-0.504303	0.838	0.904	6.5291e-07
	PLEK	1.19881e-05	0.440452	0.315	0.237	0.294453		PHF3	0.00728145	1.0985	0.274	0.139	1		POLR2L	2.51272e-05	-0.206358	0.528	0.591	0.617174		DENND6B	0.0117281	-2.67606	0.017	0.096	1		HOPX	2.73255e-11	-0.872262	0.553	0.808	6.71169e-07
	NT5E	1.27912e-05	2.0498	0.039	0.008	0.314177		ARL8A	0.0072998	5.52284	0.069	0	1		IFRD1	2.53733e-05	-0.373985	0.279	0.343	0.62322		CCR7	0.0117665	-1.01607	0.167	0.315	1		TMA7	2.99211e-11	-0.276157	0.957	0.904	7.34923e-07
	SC5D	1.28076e-05	-0.392363	0.251	0.319	0.314579		ITPR3	0.0072998	5.72531	0.069	0	1		JMJD1C	2.61345e-05	-0.443815	0.211	0.277	0.641915		MED30	0.0118916	-1.08749	0.158	0.301	1		SH2D2A	3.99714e-11	-0.629875	0.765	0.846	9.81778e-07
	COLQ	1.43966e-05	0.466286	0.277	0.198	0.353609		SCO2	0.00739419	-1.46375	0.04	0.129	1		GIMAP7	2.68586e-05	0.344576	0.381	0.299	0.659702		RMDN1	0.0118998	-1.15191	0.05	0.164	1		KIFC1	4.4881e-11	1.558	0.606	0.192	1.10237e-06
	NDUFC1	1.57794e-05	-0.516488	0.134	0.192	0.387573		EMC2	0.00745468	-1.55979	0.034	0.119	1		IGLV2-14	2.76249e-05	-1.2206	0.02	0.045	0.678522		NIP7	0.0123263	-1.39246	0.092	0.219	1		CXCR4	4.60312e-11	-0.364341	0.895	0.875	1.13062e-06
	KLRC3	1.6382e-05	-0.325241	0.331	0.39	0.402375		SRSF9	0.00762294	0.856789	0.349	0.208	1		SEC14L1	2.83845e-05	-0.394194	0.243	0.309	0.697181		HNRNPLL	0.0126033	-1.77243	0.067	0.178	1		IFITM3	6.13826e-11	1.1535	0.744	0.308	1.50768e-06
	IGLV1-44	1.73548e-05	-2.04721	0.003	0.013	0.426269		PIM3	0.00763711	-0.665074	0.251	0.426	1		HNRNPA0	2.98084e-05	-0.184024	0.588	0.643	0.732155		MEPCE	0.0126529	-2.43755	0.025	0.11	1		COMMD6	7.21375e-11	-0.611385	0.776	0.827	1.77184e-06
	ZHX2	1.83176e-05	0.60591	0.195	0.131	0.449918		TBC1D15	0.00773473	1.99976	0.126	0.03	1		AREG	3.1713e-05	-0.213492	0.52	0.581	0.778934		TRDC	0.0127223	-0.646299	0.367	0.562	1		COX4I1	7.60532e-11	-0.273853	0.989	0.962	1.86802e-06
	RALGDS	1.84175e-05	-0.449145	0.179	0.241	0.45237		FLI1	0.00782717	0.822445	0.383	0.248	1		CARD16	3.41608e-05	0.297006	0.463	0.38	0.839058		ILF2	0.0127451	-0.644527	0.367	0.521	1		ARHGDIB	8.28855e-11	-0.204387	0.992	0.962	2.03583e-06
	CAPG	1.85449e-05	-0.834427	0.044	0.079	0.455499		FAM3C	0.00800872	-0.816071	0.143	0.287	1		UCP2	3.55145e-05	0.177006	0.71	0.638	0.872308		HERC2	0.012773	-1.19493	0.108	0.247	1		CCNI	9.32293e-11	-0.288531	0.981	0.942	2.2899e-06
	TNFSF10	2.07581e-05	-0.534221	0.14	0.197	0.509859		GSPT1	0.00803325	-0.82332	0.177	0.327	1		FKBP8	3.69736e-05	-0.253986	0.424	0.495	0.908145		SKP1	0.0128098	-0.279003	0.75	0.863	1		CENPM	9.41052e-11	1.21568	0.698	0.269	2.31141e-06
	LBH	2.10266e-05	0.23787	0.6	0.523	0.516455		TMEM50B	0.00807869	-0.921521	0.126	0.257	1		TSC22D2	3.99708e-05	-0.62563	0.12	0.169	0.981763		RAP1GAP2	0.0129615	3.51955	0.108	0.014	1		H3F3A	9.5289e-11	-0.241644	0.995	1	2.34049e-06
	PARP8	2.1236e-05	-0.149565	0.65	0.709	0.521598		NOL7	0.00811457	-0.803199	0.171	0.317	1		BRAF	4.13211e-05	-0.593183	0.13	0.181	1		USP46	0.0129981	-1.97307	0.05	0.151	1		CKS1B	1.22644e-10	1.20323	0.725	0.279	3.01239e-06
	RHOH	2.14346e-05	-0.25222	0.414	0.492	0.526477		CFL1	0.00818698	0.103975	0.977	0.97	1		HMGA1	4.32322e-05	-0.551523	0.112	0.166	1		PAGR1	0.0130099	2.32396	0.133	0.027	1		TPX2	1.26061e-10	1.34343	0.65	0.231	3.0963e-06
	CKLF	2.16588e-05	-0.300217	0.323	0.399	0.531982		ADCY3	0.00821193	-5.34172	0	0.04	1		CD47	4.50266e-05	0.217883	0.592	0.521	1		C6orf62	0.0131149	-1.37957	0.092	0.219	1		ACP5	1.5961e-10	-2.07069	0.17	0.423	3.92035e-06
	BIRC3	2.17469e-05	-0.415161	0.202	0.266	0.534147		RABL3	0.00821193	-5.48232	0	0.04	1		DNAJB1	4.5218e-05	0.195622	0.614	0.554	1		AP3D1	0.0131361	1.2923	0.208	0.068	1		CDT1	1.86293e-10	1.3432	0.639	0.24	4.57573e-06
	CDCA5	2.37409e-05	-1.08697	0.003	0.014	0.583123		MBNL1-AS1	0.00821193	-5.23899	0	0.04	1		PLEK	4.53177e-05	0.262968	0.507	0.432	1		SCAMP1	0.0131782	3.35257	0.108	0.014	1		TOP2A	1.91754e-10	1.2945	0.642	0.221	4.70987e-06
	TERF2IP	2.38511e-05	-0.192684	0.542	0.604	0.585831		CCDC152	0.00821193	-5.47677	0	0.04	1		RAB3GAP1	4.54273e-05	-1.13197	0.026	0.053	1		MX2	0.0133982	3.03274	0.108	0.014	1		POLR2L	1.92804e-10	-0.441007	0.827	0.827	4.73566e-06
	SESN1	2.42105e-05	0.35086	0.406	0.328	0.594658		C5orf30	0.00821193	-5.62993	0	0.04	1		PBX4	4.75582e-05	-0.632423	0.088	0.135	1		ASCC3	0.0134884	1.35121	0.25	0.11	1		SAE1	1.9786e-10	1.22275	0.679	0.279	4.85983e-06
	MAP3K8	2.54345e-05	-0.142336	0.75	0.82	0.624721		ADAM19	0.00821193	-5.43069	0	0.04	1		CD55	4.8062e-05	-0.168245	0.602	0.648	1		P2RY8	0.0137028	0.828675	0.392	0.219	1		IL2RA	1.99797e-10	-3.73813	0.022	0.183	4.90742e-06
	CCNB2	2.54982e-05	-2.40612	0.002	0.012	0.626288		IQCE	0.00821193	-5.67892	0	0.04	1		ARRDC2	5.13821e-05	-0.465857	0.166	0.224	1		ABI3	0.0137279	1.57906	0.2	0.068	1		SSR4	2.10973e-10	-0.468133	0.86	0.894	5.18193e-06
	TAF7	2.74154e-05	-0.247569	0.439	0.515	0.673377		SLC39A14	0.00821193	-5.73913	0	0.04	1		TNFRSF1B	5.48462e-05	-0.170956	0.656	0.723	1		WDR35	0.0138277	-2.16024	0.033	0.123	1		PLPP1	2.21314e-10	-2.43473	0.07	0.288	5.43591e-06
	OVCH1-AS1	2.8063e-05	-1.86456	0.007	0.022	0.689284		CDKN2B	0.00821193	-5.46691	0	0.04	1		NPM1	5.64285e-05	-0.101454	0.828	0.864	1		JAG1	0.0138333	-1.2568	0.083	0.205	1		MT-ND1	2.21898e-10	-0.296834	0.976	0.971	5.45025e-06
	SRGAP3	2.81153e-05	-1.88732	0.007	0.022	0.690568		AKIP1	0.00821193	-5.54325	0	0.04	1		DCXR	5.7909e-05	-0.298633	0.36	0.415	1		STAP1	0.0138478	2.97122	0.108	0.014	1		NUSAP1	2.30652e-10	1.20937	0.706	0.269	5.66527e-06
	ERBB2IP	3.01083e-05	0.577184	0.197	0.134	0.73952		HECTD2	0.00821193	-5.61299	0	0.04	1		SLC25A5	6.08614e-05	-0.161088	0.618	0.67	1		NPAT	0.0140039	2.43432	0.133	0.027	1		MYO7A	2.46385e-10	-7.55586	0	0.106	6.05172e-06
	PGK1	3.18575e-05	-0.142875	0.704	0.757	0.782484		GPR180	0.00821193	-5.72813	0	0.04	1		ODC1	6.29599e-05	-0.409961	0.251	0.305	1		SLK	0.0140039	2.24668	0.133	0.027	1		PRF1	3.18984e-10	-0.408757	0.927	0.885	7.83488e-06
	ZC3H12A	3.24776e-05	-0.242296	0.446	0.524	0.797715		ARVCF	0.00821193	-5.57686	0	0.04	1		HSPA5	6.42226e-05	-0.141792	0.674	0.721	1		TOMM70A	0.0140652	-2.11986	0.033	0.123	1		MT-ND5	3.19157e-10	-0.297851	0.978	0.971	7.83913e-06
	ARID5A	3.26918e-05	-0.210805	0.514	0.586	0.802977		GART	0.00822194	2.46165	0.12	0.03	1		TNFSF14	6.71295e-05	-0.704667	0.08	0.123	1		HDAC6	0.0141391	-2.08327	0.025	0.11	1		COX7C	3.33009e-10	-0.294156	0.949	0.904	8.17936e-06
	APOBEC3G	3.40578e-05	-0.231828	0.467	0.534	0.836529		RGS10	0.00824304	-0.934892	0.103	0.228	1		MT-ND6	6.73903e-05	0.227858	0.569	0.485	1		RMDN3	0.014227	1.47599	0.2	0.068	1		RPL7	3.45774e-10	-0.277292	0.97	0.952	8.4929e-06
	TNK2-AS1	3.49744e-05	-1.39251	0.012	0.031	0.859042		MYOM2	0.00849271	1.5716	0.189	0.079	1		VPS37B	6.80078e-05	-0.160592	0.623	0.678	1		C6orf226	0.0142306	-1.88248	0.05	0.151	1		RPS3A	3.6354e-10	-0.253853	1	0.981	8.92928e-06
	B3GNT5	3.5151e-05	-1.32725	0.017	0.039	0.86338		SS18L2	0.00856511	-0.730324	0.194	0.356	1		RGS16	7.69113e-05	-1.33605	0.016	0.038	1		PRKAR2A	0.0142848	-0.791146	0.208	0.384	1		ARPC2	3.65315e-10	-0.211771	0.984	0.942	8.97286e-06
	CHMP1B	3.51607e-05	-0.222217	0.492	0.55	0.863617		CCDC85B	0.00857946	-0.518295	0.349	0.515	1		BZW1	7.9259e-05	-0.189138	0.549	0.608	1		NTPCR	0.0143106	2.9234	0.108	0.014	1		MT-ND4	3.8679e-10	-0.290289	0.981	0.962	9.50035e-06
	IRF6	3.5262e-05	-2.8306	0.002	0.01	0.866105		ARHGAP1	0.00858215	-1.12208	0.034	0.119	1		MACROD1	8.00574e-05	-2.23057	0.003	0.014	1		GNLY	0.014578	-0.379936	0.717	0.89	1		KLF3	4.12244e-10	1.77534	0.496	0.125	1.01255e-05
	ZNF667	3.6644e-05	-2.05077	0.003	0.013	0.900051		GNG2	0.00865221	0.226217	0.8	0.733	1		GIMAP2	8.04184e-05	0.642057	0.165	0.11	1		FKBP2	0.0146097	-0.880143	0.233	0.384	1		C4orf48	4.22254e-10	-1.9489	0.111	0.356	1.03714e-05
	NDUFS5	3.726e-05	-0.136633	0.733	0.787	0.91518		TRAF1	0.00866945	-0.866185	0.16	0.307	1		SOCS1	8.10272e-05	-0.318191	0.306	0.374	1		NDUFB1	0.0149288	-1.12667	0.15	0.288	1		PCNA	4.56742e-10	1.0905	0.72	0.327	1.12185e-05
	XIST	3.92065e-05	-0.886213	0.049	0.084	0.962991		GHITM	0.00869918	-0.559482	0.354	0.554	1		PPM1L	8.24356e-05	0.708956	0.132	0.082	1		GUCD1	0.0149384	-1.74491	0.025	0.11	1		PTPRC	4.69433e-10	-0.285399	0.976	0.952	1.15302e-05
	SNRPG	3.9956e-05	-0.248417	0.417	0.489	0.981398		TM9SF3	0.00875122	2.07659	0.149	0.05	1		WDR46	8.27869e-05	0.816214	0.107	0.061	1		BUD31	0.0150153	0.8068	0.392	0.233	1		KLRF2	4.91012e-10	-5.27819	0.003	0.115	1.20602e-05
	NCOA1	4.014e-05	0.517408	0.237	0.171	0.985918		RQCD1	0.00876853	-1.33776	0.034	0.119	1		RNF19A	8.58118e-05	-0.269994	0.392	0.451	1		GNA15	0.0150858	-1.1112	0.15	0.288	1		OAZ1	4.96917e-10	-0.287762	0.976	0.971	1.22053e-05
	ST3GAL4	4.0704e-05	0.679023	0.164	0.106	0.999772		NUCB1	0.00877547	-0.748778	0.229	0.376	1		PGK1	8.78625e-05	-0.186323	0.564	0.616	1		GRINA	0.0151613	-1.03955	0.142	0.288	1		CD2	5.0678e-10	-1.1131	0.482	0.654	1.24475e-05
	DYNC1H1	4.3268e-05	0.323047	0.431	0.361	1		IRF4	0.00906481	-1.1314	0.103	0.218	1		CCR7	9.44482e-05	-2.86644	0.002	0.01	1		NUDT14	0.0154931	-1.96689	0.025	0.11	1		HLA-DPB1	5.42567e-10	-0.780869	0.606	0.75	1.33265e-05
	ZFP36L1	4.90768e-05	-0.163014	0.644	0.709	1		MIR181A1HG	0.00911849	2.4279	0.12	0.03	1		IGKV2D-28	9.45633e-05	-2.85871	0.002	0.01	1		GLRX3	0.0155529	1.56293	0.225	0.096	1		UNG	5.57044e-10	2.00193	0.45	0.096	1.36821e-05
	LZTFL1	5.06619e-05	0.332275	0.4	0.324	1		IFITM3	0.00914639	0.548392	0.503	0.406	1		CITED2	0.000100816	0.345411	0.346	0.27	1		ARNTL	0.0157313	1.61381	0.158	0.041	1		UHRF1	5.57203e-10	1.46712	0.574	0.192	1.3686e-05
	SAMSN1	5.23407e-05	-0.233734	0.419	0.493	1		IFITM2	0.00918256	0.132285	0.971	0.941	1		HSPA9	0.000108364	-0.309486	0.332	0.391	1		CDC42EP3	0.0157748	-0.819014	0.233	0.397	1		IGFBP2	6.17712e-10	-3.22454	0.027	0.192	1.51722e-05
	SLC2A1	5.27464e-05	-1.03901	0.026	0.052	1		BAK1	0.0092581	-1.10864	0.086	0.198	1		ERO1B	0.000110596	-0.517925	0.146	0.197	1		PKIA	0.0157773	-2.06392	0.025	0.11	1		NAMPT	6.912e-10	-1.50338	0.315	0.538	1.69773e-05
	CACYBP	5.31731e-05	0.348963	0.396	0.329	1		PRPF31	0.00930808	-1.12651	0.08	0.188	1		PARP15	0.000112306	0.47753	0.23	0.167	1		LPIN1	0.0159199	1.07448	0.308	0.151	1		PTMS	7.32497e-10	-1.8626	0.178	0.423	1.79916e-05
	SQSTM1	5.42747e-05	-0.102319	0.803	0.84	1		CMPK1	0.00934642	-0.654122	0.257	0.426	1		ATP6V0C	0.00011753	-0.13624	0.652	0.684	1		ITM2A	0.01606	-0.583218	0.342	0.507	1		PDE4D	7.35689e-10	-1.06693	0.407	0.635	1.807e-05
	TMEM14A	5.46581e-05	-1.38626	0.016	0.036	1		SAMHD1	0.00934775	0.744007	0.371	0.238	1		TIPARP	0.000120057	-0.373999	0.253	0.308	1		USP12	0.0161427	1.6299	0.192	0.068	1		IGKV3-20	8.1341e-10	-4.13769	0.008	0.135	1.9979e-05
	RNU12	5.48594e-05	1.30621	0.067	0.03	1		AKR1C3	0.00953939	1.46625	0.194	0.089	1		CRTAM	0.000121747	-0.582937	0.113	0.16	1		P4HTM	0.0164937	-1.22871	0.083	0.205	1		DTYMK	8.22194e-10	1.24842	0.631	0.231	2.01947e-05
	EIF3E	5.56698e-05	-0.207355	0.502	0.568	1		CLIC3	0.00964548	0.333946	0.657	0.584	1		RARA	0.000125904	-0.476458	0.153	0.206	1		SH3BGRL3	0.016559	-0.201518	0.883	0.959	1		ORC6	9.05283e-10	1.95514	0.461	0.115	2.22356e-05
	UCP2	5.57138e-05	-0.168422	0.566	0.617	1		ZFP91	0.00970793	2.97166	0.086	0.01	1		FXYD5	0.000126712	-0.109303	0.806	0.846	1		SLC25A39	0.0165783	-0.999339	0.192	0.329	1		CD63	9.41933e-10	-0.452222	0.806	0.798	2.31358e-05
	SIAH2	5.60921e-05	-0.368356	0.252	0.314	1		ZBTB16	0.00976826	0.91576	0.326	0.198	1		TAF15	0.000131351	0.35575	0.319	0.246	1		TOM1	0.0167275	-1.7956	0.042	0.137	1		CD38	9.98742e-10	0.809025	0.827	0.433	2.45311e-05
	UAP1	5.8226e-05	-0.389459	0.215	0.278	1		LAG3	0.00996013	-1.07704	0.114	0.228	1		CD48	0.000137118	-0.174614	0.588	0.647	1		FES	0.0167415	-1.01888	0.175	0.315	1		KIF22	1.02709e-09	1.11454	0.768	0.337	2.52275e-05
	B3GNT7	6.07115e-05	-0.233973	0.419	0.482	1		MED26	0.0100353	-2.08632	0.011	0.069	1		PHLDA1	0.000148647	-0.454196	0.171	0.225	1		ANAPC15	0.0168658	-1.41114	0.075	0.192	1		ZFP36	1.05412e-09	-0.322051	0.957	0.971	2.58912e-05
	ITGA1	6.14968e-05	-1.38994	0.012	0.03	1		BLVRB	0.0100475	1.7249	0.137	0.04	1		LUC7L2	0.000161423	0.435323	0.25	0.188	1		TMX4	0.0170083	0.86369	0.408	0.247	1		SQSTM1	1.15193e-09	-0.45034	0.841	0.865	2.82938e-05
	SNRPD2	6.18614e-05	-0.135	0.659	0.7	1		MYL12A	0.0101113	0.157857	0.909	0.881	1		AGO2	0.000162786	-0.572109	0.116	0.162	1		ATP5S	0.0170134	1.6648	0.175	0.055	1		LINC00861	1.15818e-09	1.92486	0.442	0.106	2.84473e-05
	ABCG1	6.29057e-05	-0.568285	0.103	0.15	1		PIK3R1	0.0101899	0.323098	0.726	0.634	1		AP000769.1	0.00016422	0.490619	0.213	0.154	1		GOLGA8B	0.0170141	-1.07611	0.15	0.274	1		MKI67	1.16825e-09	1.08716	0.749	0.298	2.86947e-05
	ABRACL	6.59622e-05	0.310598	0.429	0.358	1		RNASEH2C	0.0102937	1.26403	0.217	0.099	1		HLA-DQB1	0.000166458	-0.582548	0.077	0.119	1		ITPKB	0.0170483	4.98468	0.075	0	1		KRT81	1.17175e-09	-2.68876	0.075	0.279	2.87806e-05
	UBE2C	7.46831e-05	-1.30624	0.003	0.013	1		CHRNB1	0.0103555	5.55296	0.063	0	1		SNX9	0.000166989	-0.720502	0.067	0.105	1		MTRR	0.0170483	4.91463	0.075	0	1		PKMYT1	1.25638e-09	1.3067	0.612	0.221	3.08592e-05
	ANXA2	7.55314e-05	-0.504015	0.104	0.153	1		SPECC1	0.0103555	5.7714	0.063	0	1		KDM4C	0.000168701	0.59996	0.148	0.096	1		RP9	0.0170483	5.0598	0.075	0	1		FXYD5	1.42343e-09	-0.345847	0.93	0.904	3.49624e-05
	ASPM	8.11883e-05	-1.43907	0.004	0.014	1		DGKE	0.0103555	5.34316	0.063	0	1		WAPL	0.000172721	0.475504	0.198	0.137	1		BTBD10	0.0170483	5.32262	0.075	0	1		EEF2	1.71309e-09	-0.245875	0.976	0.933	4.20769e-05
	TRMO	8.36147e-05	-0.410381	0.202	0.258	1		TYROBP	0.0103698	0.16828	0.949	0.901	1		ARID5B	0.000176214	-0.338498	0.277	0.336	1		ZDHHC16	0.0170483	4.95186	0.075	0	1		ADGRE5	1.79145e-09	-0.427142	0.863	0.885	4.40015e-05
	ARPC5	8.6126e-05	0.291142	0.46	0.383	1		TNFRSF14	0.0103856	0.857782	0.343	0.218	1		RBPJ	0.000181932	-0.626343	0.088	0.131	1		MAN2C1	0.0170483	5.07391	0.075	0	1		CENPK	1.84154e-09	1.12274	0.655	0.26	4.52318e-05
	LINS1	8.68929e-05	-0.796498	0.05	0.084	1		STAM	0.0104176	-1.1833	0.074	0.178	1		TSPAN32	0.000185154	0.432523	0.236	0.173	1		DEXI	0.0170483	5.10277	0.075	0	1		ARPC3	2.01415e-09	-0.224244	0.973	0.933	4.94716e-05
	RBM8A	8.75965e-05	-0.142804	0.677	0.737	1		NFKBID	0.0107481	-0.962736	0.103	0.218	1		ZFAND5	0.000187466	-0.285136	0.34	0.398	1		RNF135	0.0170483	5.17694	0.075	0	1		CEBPB	2.04243e-09	-1.25645	0.358	0.577	5.01661e-05
	CCL5	8.82943e-05	-0.108542	0.742	0.781	1		TMIGD2	0.0109119	1.08547	0.257	0.129	1		RASSF4	0.000190656	0.56961	0.158	0.105	1		RP11-47L3.1	0.0170483	5.22552	0.075	0	1		HAVCR2	2.18172e-09	-1.29088	0.34	0.567	5.35874e-05
	MAF	9.16777e-05	1.09944	0.061	0.026	1		UBR5	0.0111232	1.696	0.149	0.05	1		ACD	0.000190658	-0.558865	0.113	0.158	1		ATP9B	0.0170483	5.09234	0.075	0	1		BIRC5	2.19759e-09	1.32619	0.582	0.202	5.39772e-05
	SUN2	9.47011e-05	-0.182687	0.524	0.578	1		CDC37L1	0.0112114	-1.25456	0.063	0.158	1		CEP78	0.000190834	0.294128	0.407	0.335	1		S1PR5	0.0173778	1.14375	0.275	0.137	1		C19orf43	2.30963e-09	-0.340333	0.93	0.904	5.67291e-05
	ZNF507	9.49038e-05	1.45614	0.055	0.022	1		PRF1	0.0113457	0.126279	0.943	0.921	1		PRMT2	0.000196043	0.215263	0.545	0.477	1		CTSW	0.0174513	-0.149506	0.942	0.973	1		NFATC2	2.47404e-09	1.14037	0.644	0.24	6.07673e-05
	TOMM7	9.52358e-05	-0.105622	0.789	0.839	1		NOL4L	0.0113611	-2.06074	0.017	0.079	1		ZFP36L1	0.000197483	-0.187661	0.545	0.586	1		SQSTM1	0.0177293	0.30261	0.892	0.753	1		MCM7	2.54116e-09	0.980181	0.755	0.365	6.24161e-05
	MRE11A	9.69486e-05	0.909599	0.107	0.062	1		SDF2	0.0114717	-0.825761	0.177	0.317	1		RPL38	0.000199078	-0.111453	0.808	0.855	1		GPR132	0.0177999	-1.54522	0.058	0.164	1		AKAP13	2.73973e-09	-0.597122	0.755	0.808	6.72932e-05
	DIAPH1	9.82557e-05	-0.333688	0.269	0.331	1		PSMD14	0.0114917	-1.07173	0.074	0.178	1		HSPA2	0.000200183	-1.04348	0.029	0.054	1		TBC1D5	0.017982	1.26716	0.2	0.068	1		CENPU	2.80884e-09	1.35736	0.593	0.221	6.89908e-05
	DNAJB9	0.000100072	-0.403136	0.202	0.258	1		MATK	0.011531	0.470222	0.571	0.465	1		TM7SF3	0.000207062	0.801018	0.095	0.053	1		GET4	0.0180488	-1.35308	0.058	0.164	1		EOMES	3.56046e-09	1.3457	0.601	0.202	8.74521e-05
	GSN	0.000100633	0.403568	0.295	0.227	1		MRPS36	0.0115754	-0.772986	0.149	0.287	1		MYL12A	0.000208591	0.105319	0.935	0.882	1		LDB2	0.0181669	2.20799	0.125	0.027	1		S100A13	3.80359e-09	-4.22954	0.011	0.135	9.34238e-05
	TNFRSF4	0.000102301	-0.66856	0.063	0.101	1		LINC00936	0.0115932	1.87051	0.12	0.03	1		FMNL1	0.000215347	-0.195084	0.494	0.537	1		TM9SF1	0.0181929	-1.0534	0.092	0.219	1		HLA-DRB1	3.9197e-09	-0.691237	0.693	0.712	9.62757e-05
	RP11-463O12.3	0.000109381	0.444259	0.254	0.189	1		NRF1	0.0116639	-2.06077	0.017	0.079	1		FAM102A	0.00021814	-1.45819	0.014	0.032	1		HSPB1	0.0185365	-0.86956	0.192	0.342	1		MT-ATP8	4.18014e-09	-0.263636	0.989	0.971	0.000102673
	ANKIB1	0.00011259	0.598574	0.165	0.11	1		TMEM68	0.0116639	-2.13424	0.017	0.079	1		XIST	0.000226331	-1.16184	0.028	0.053	1		DDX50	0.0185792	1.12923	0.258	0.123	1		SYNGR3	4.22623e-09	-4.72882	0.005	0.115	0.000103805
	RARA	0.00011475	-0.388868	0.222	0.279	1		IGFLR1	0.0117099	-0.777114	0.126	0.257	1		TMEM88	0.000229205	-1.87466	0.004	0.016	1		RGS10	0.0186275	-1.05861	0.117	0.247	1		AURKB	4.28429e-09	1.50252	0.528	0.173	0.000105231
	TNFRSF18	0.000115669	-0.56244	0.103	0.148	1		GUSB	0.0117113	1.24821	0.246	0.139	1		IVNS1ABP	0.00022969	-0.269629	0.372	0.429	1		CASP9	0.0187035	2.47068	0.125	0.027	1		TRAF1	4.37733e-09	-1.61541	0.216	0.452	0.000107516
	BANP	0.000116186	-0.369532	0.21	0.271	1		CYSTM1	0.0117802	-1.07829	0.091	0.198	1		HLA-DRB1	0.000247708	-0.254876	0.39	0.451	1		SRGAP3	0.0188399	-1.58869	0.05	0.151	1		CBLB	4.62839e-09	-0.768569	0.617	0.731	0.000113682
	AF213884.2	0.000117508	0.699855	0.109	0.062	1		NCL	0.0117862	0.226604	0.766	0.713	1		PTPN12	0.00025451	0.423901	0.24	0.179	1		NTMT1	0.0189193	-1.23751	0.075	0.192	1		PGAM1	4.71193e-09	-0.35856	0.889	0.856	0.000115735
	C1GALT1C1	0.000120592	-0.861853	0.039	0.069	1		WDR37	0.0119675	1.59256	0.149	0.05	1		GOPC	0.000258619	0.589187	0.136	0.087	1		TMEM117	0.018949	-3.41774	0.008	0.068	1		NME2	5.18776e-09	-0.423201	0.825	0.865	0.000127422
	CD3E	0.000125733	0.319935	0.392	0.32	1		CCL4	0.0119732	0.118046	0.949	0.941	1		XPA	0.000266444	0.62349	0.129	0.082	1		TRIM25	0.018949	-3.72808	0.008	0.068	1		SLC16A3	5.86517e-09	-1.09584	0.442	0.625	0.00014406
	TRAPPC2P1	0.000127912	-0.342714	0.236	0.297	1		REL	0.0120023	0.253262	0.783	0.693	1		TGOLN2	0.000274083	0.342136	0.307	0.235	1		HTRA2	0.0190759	-0.939319	0.092	0.219	1		DENND6B	5.89127e-09	-3.61023	0.022	0.163	0.000144702
	ARL4A	0.00013104	-0.264102	0.377	0.437	1		CALR	0.012054	0.22097	0.8	0.733	1		VPS4B	0.000280657	0.390523	0.248	0.186	1		CLPP	0.0191519	-0.778802	0.258	0.411	1		CREM	6.19977e-09	-0.503757	0.774	0.808	0.000152279
	HLA-DPA1	0.000132942	-0.305253	0.279	0.344	1		PGLS	0.0120754	-0.73355	0.2	0.337	1		MZT2A	0.000283589	-0.431393	0.173	0.225	1		ETNK1	0.01922	0.973496	0.3	0.151	1		KIR2DL1	6.54532e-09	-2.0083	0.129	0.346	0.000160766
	CTSC	0.000140153	0.209913	0.593	0.525	1		PIGF	0.0120863	2.06223	0.103	0.02	1		LAP3	0.000286518	-0.414556	0.158	0.212	1		NUDT16L1	0.0192327	-1.18754	0.108	0.233	1		CDCA5	6.54617e-09	1.54977	0.509	0.154	0.000160787
	KIF21A	0.000142652	-0.614766	0.084	0.125	1		TUBA1C	0.0121029	-1.05677	0.097	0.208	1		WSB1	0.000289884	-0.238707	0.419	0.486	1		MICAL2	0.019254	2.40056	0.125	0.027	1		CMC1	6.62342e-09	0.844905	0.868	0.442	0.000162684
	RP11-796E2.4	0.000143092	0.529887	0.206	0.148	1		CASP9	0.0121517	-1.92142	0.023	0.089	1		TUFT1	0.000292397	-1.52384	0.009	0.025	1		MPV17	0.0193063	-1.15484	0.133	0.26	1		TACC3	6.78164e-09	1.65574	0.493	0.163	0.000166571
	PAPD5	0.000145813	0.420175	0.268	0.204	1		TBCD	0.012222	-1.18881	0.063	0.158	1		HIST1H2AC	0.000294988	0.723573	0.078	0.04	1		IFITM10	0.0193153	-1.50583	0.033	0.123	1		LZTFL1	8.11243e-09	2.32245	0.364	0.058	0.000199258
	RASGEF1B	0.000146951	-0.468441	0.143	0.193	1		NDUFA6	0.0122412	-0.606116	0.297	0.465	1		RELT	0.000297735	-0.760242	0.057	0.091	1		ID3	0.0194031	-3.02802	0.008	0.068	1		AIG1	8.15207e-09	3.5287	0.294	0.019	0.000200231
	CTNNB1	0.000147418	-0.287066	0.315	0.377	1		GSTM2	0.0123274	-1.23207	0.063	0.158	1		GPR35	0.000306071	-0.935868	0.036	0.063	1		SMIM13	0.0194031	-2.89458	0.008	0.068	1		DENND2D	8.89661e-09	1.1074	0.655	0.308	0.000218519
	STX5	0.000150457	-0.306843	0.273	0.336	1		TANK	0.0123358	-0.712554	0.2	0.356	1		TUBA1C	0.000311353	-0.598513	0.088	0.129	1		SNX8	0.0194031	-3.13433	0.008	0.068	1		IL21R	8.9207e-09	-1.15419	0.34	0.577	0.00021911
	CNOT8	0.000153109	0.497042	0.209	0.152	1		CKAP2	0.0124023	-1.65512	0.04	0.119	1		CDC37	0.000312498	-0.199538	0.485	0.541	1		ABHD11	0.0194031	-3.1035	0.008	0.068	1		RPL36A	9.0026e-09	-0.478967	0.825	0.817	0.000221122
	MRPS6	0.000157433	-0.301758	0.302	0.363	1		SLC16A7	0.0124336	-1.16755	0.063	0.158	1		DOCK11	0.000323154	0.558707	0.17	0.118	1		C17orf107	0.0194031	-3.24152	0.008	0.068	1		UBB	9.05346e-09	-0.22284	0.989	0.971	0.000222371
	SNAPC2	0.00015765	-0.509994	0.119	0.167	1		AGPAT2	0.0124482	-1.96304	0.023	0.089	1		PARP8	0.000324166	0.253457	0.473	0.398	1		CCNH	0.019794	0.530552	0.625	0.466	1		NUCB2	9.26235e-09	0.757738	0.873	0.5	0.000227502
	RELA	0.000159588	-0.32205	0.263	0.324	1		USP36	0.0125572	1.1609	0.234	0.119	1		HIST1H4C	0.000326486	-0.21591	0.458	0.506	1		AES	0.0198174	0.623475	0.55	0.37	1		KRT86	9.49148e-09	-1.93872	0.167	0.385	0.00023313
	ZNF706	0.000159705	-0.270154	0.316	0.388	1		CCSER2	0.0125593	-0.618191	0.28	0.436	1		EGR1	0.000332018	-0.839817	0.055	0.088	1		PRDM8	0.0198667	-2.92102	0.008	0.068	1		CAST	9.86075e-09	-0.989563	0.45	0.663	0.0002422
	PRNP	0.000160181	-0.501289	0.123	0.17	1		CTC-523E23.11	0.0125988	-1.96082	0.023	0.089	1		ERCC5	0.000337463	0.47126	0.189	0.133	1		NDFIP2	0.0198667	-2.74162	0.008	0.068	1		CHCHD10	1.00515e-08	-1.78901	0.167	0.394	0.000246884
	PPP3R1	0.00016052	-0.429606	0.165	0.218	1		AAR2	0.0126062	-1.87331	0.034	0.109	1		PRSS57	0.000338607	0.858474	0.075	0.039	1		ARRDC2	0.0200574	-0.746505	0.225	0.384	1		PSIP1	1.04416e-08	0.830716	0.841	0.442	0.000256466
	SVIP	0.00016064	-0.557855	0.091	0.134	1		LINC00996	0.0126101	-1.92557	0.029	0.099	1		TRAF3IP3	0.000342503	0.272937	0.41	0.344	1		ACTR10	0.0201156	-1.09957	0.117	0.247	1		CLEC2B	1.06188e-08	-0.474478	0.827	0.837	0.000260819
	SLC25A3	0.000172307	-0.103111	0.815	0.865	1		H1FX	0.0126381	-0.775605	0.143	0.277	1		NAF1	0.000346442	-0.84656	0.046	0.076	1		TUBB	0.0202616	-0.524978	0.408	0.562	1		FAM166B	1.11283e-08	-7.25675	0	0.087	0.000273333
	RASGRP2	0.000175775	-0.655976	0.071	0.109	1		MARK2	0.0126484	1.7905	0.131	0.04	1		PDE4B	0.000348173	-0.699264	0.093	0.131	1		B3GALNT1	0.0203399	-3.0338	0.008	0.068	1		ALOX5AP	1.19117e-08	-0.538401	0.757	0.788	0.000292576
	EGLN2	0.000176219	-0.454143	0.156	0.208	1		DDT	0.0126713	-0.716653	0.206	0.356	1		ALDOA	0.000352257	-0.12712	0.704	0.752	1		EIF4EBP3	0.0203399	-2.6313	0.008	0.068	1		PLK1	1.19548e-08	2.86085	0.296	0.019	0.000293633
	SRSF6	0.00017693	0.426138	0.238	0.175	1		GZMM	0.0127315	0.318578	0.697	0.614	1		FNDC3B	0.000356462	-0.426468	0.171	0.221	1		DDX55	0.0203399	-2.71975	0.008	0.068	1		SESN1	1.2413e-08	1.67977	0.464	0.125	0.000304888
	MX1	0.00017924	0.671909	0.14	0.092	1		HELQ	0.0127524	3.44085	0.08	0.01	1		SLC16A1	0.000370589	-0.895225	0.035	0.062	1		CD247	0.0204408	0.320552	0.725	0.616	1		ENO1	1.26754e-08	-0.297857	0.925	0.875	0.000311334
	KRAS	0.000183633	-0.325852	0.25	0.307	1		DEK	0.0127887	0.543749	0.514	0.376	1		CDK17	0.000399543	-0.24545	0.387	0.446	1		TOMM5	0.0204745	-0.682093	0.275	0.438	1		FAM129A	1.34889e-08	-1.2922	0.28	0.519	0.000331314
	PUSL1	0.000187231	-0.779018	0.044	0.075	1		STK19	0.0129049	-1.85094	0.023	0.089	1		RP11-73E17.2	0.000399846	-1.06659	0.026	0.049	1		OGDH	0.0205744	-1.18558	0.108	0.233	1		NKG7	1.54012e-08	-0.236904	0.995	0.971	0.000378284
	COLGALT2	0.000190489	1.2468	0.059	0.026	1		NARF	0.0129156	-0.654648	0.2	0.356	1		NXT1	0.000408769	-0.402653	0.214	0.264	1		NUP153	0.0206297	-1.07267	0.1	0.233	1		HLA-DPA1	1.63798e-08	-0.57404	0.733	0.769	0.00040232
	SPINT2	0.000190491	-2.21197	0.002	0.01	1		YEATS2	0.0130604	-1.6453	0.023	0.089	1		UBXN2B	0.000411508	1.26223	0.048	0.019	1		LRRC41	0.0207846	-1.15128	0.133	0.26	1		PABPC1	1.68801e-08	-0.246804	0.997	0.971	0.000414609
	SPATA2L	0.000193397	-0.516285	0.126	0.173	1		ZBED5	0.0130604	-1.86394	0.023	0.089	1		MIR181A2HG	0.00041558	1.16881	0.056	0.026	1		FRMD4B	0.020823	-2.75327	0.008	0.068	1		CLIC1	1.71573e-08	-0.194657	0.989	0.942	0.000421417
	NAALADL2	0.000196141	-1.71079	0.007	0.019	1		MCM7	0.0131668	-1.36952	0.046	0.129	1		SOD1	0.000416521	-0.199279	0.473	0.525	1		PHAX	0.0210394	1.53137	0.2	0.082	1		AC092580.4	1.73357e-08	-2.06235	0.124	0.337	0.000425798
	SIDT1	0.00020263	0.516879	0.206	0.149	1		WDR11	0.0131721	2.66729	0.097	0.02	1		IL2RA	0.000422691	-1.50552	0.009	0.023	1		SPTBN1	0.0211273	1.0416	0.3	0.164	1		SPC25	1.743e-08	1.79328	0.431	0.106	0.000428117
	NCF1	0.000203191	-0.289789	0.27	0.336	1		SEH1L	0.0133359	-1.69286	0.029	0.099	1		RBMX	0.000423417	-0.212874	0.449	0.503	1		KPNA5	0.0212936	2.05924	0.125	0.027	1		PPDPF	1.96514e-08	-0.287306	0.978	0.962	0.000482678
	SH3BGRL3	0.000204764	-0.121477	0.717	0.761	1		KARS	0.0133662	-1.08897	0.069	0.168	1		IKBKG	0.000439633	0.529566	0.166	0.115	1		TBC1D22B	0.0212962	2.6846	0.1	0.014	1		PRDX1	1.97217e-08	-0.999777	0.402	0.596	0.000484403
	SFSWAP	0.000208832	0.644633	0.152	0.102	1		MAML2	0.0134379	-1.45883	0.04	0.119	1		DDX49	0.000440661	0.665746	0.107	0.065	1		AK9	0.0213159	-1.99801	0.008	0.068	1		COX6A1	2.03036e-08	-0.234514	0.954	0.913	0.000498697
	GTF2B	0.000212796	-0.256098	0.375	0.438	1		BCL2L11	0.0134922	-1.06497	0.091	0.198	1		FHL3	0.000442145	0.591561	0.136	0.089	1		CAPS2	0.0213159	-2.17547	0.008	0.068	1		ATM	2.17579e-08	1.48721	0.469	0.135	0.000534419
	DSTN	0.000215229	-0.444169	0.141	0.191	1		APOBEC3H	0.0135368	-1.64634	0.023	0.089	1		CDC42SE1	0.000443034	-0.148809	0.614	0.657	1		MRPS36	0.0213197	-0.805588	0.175	0.329	1		CPNE7	2.23988e-08	-4.92369	0.003	0.096	0.000550159
	TTTY15	0.000219993	0.808571	0.099	0.057	1		FOSL2	0.0135793	0.416592	0.634	0.505	1		IGLV2-8	0.000444223	-1.31304	0.007	0.021	1		KIF5B	0.0215284	0.860986	0.367	0.219	1		USP1	2.32123e-08	0.866739	0.747	0.365	0.000570141
	DNAJB1	0.000224561	0.181294	0.649	0.611	1		MRPS27	0.0136782	-1.35234	0.046	0.129	1		UBXN1	0.000449587	-0.176129	0.573	0.638	1		AURKAIP1	0.0215936	-0.689739	0.333	0.466	1		UBE2B	2.32221e-08	-0.565841	0.687	0.788	0.00057038
	PSMA7	0.000224598	-0.137412	0.66	0.716	1		RP11-620J15.3	0.013699	-1.64562	0.023	0.089	1		MARCKSL1	0.000451198	-0.402171	0.207	0.256	1		NSMAF	0.0218286	2.15594	0.142	0.041	1		CD99	2.52375e-08	-0.232106	0.968	0.904	0.000619884
	PECAM1	0.000226686	0.487633	0.213	0.157	1		GPX4	0.0137698	-0.478048	0.394	0.584	1		PRPF39	0.00046025	0.802186	0.092	0.053	1		DDX3Y	0.0223028	0.580362	0.492	0.356	1		GPR171	2.64813e-08	-2.04175	0.102	0.308	0.000650433
	TMEM173	0.00022712	-0.628496	0.062	0.097	1		COX8A	0.0138819	-0.450513	0.469	0.663	1		ATF3	0.000463836	-0.434107	0.132	0.181	1		TARBP1	0.0223513	2.48353	0.1	0.014	1		TROAP	2.67761e-08	1.66904	0.426	0.106	0.000657675
	CAMK1D	0.000227622	0.496755	0.187	0.131	1		TBPL1	0.0139431	1.35906	0.183	0.079	1		BISPR	0.000466182	1.00265	0.074	0.04	1		FCHSD2	0.0223513	2.42503	0.1	0.014	1		CENPW	2.73894e-08	1.6453	0.453	0.135	0.00067274
	SPSB1	0.000228389	-2.21297	0.003	0.012	1		AFAP1	0.0140051	-1.47753	0.034	0.109	1		POLR2K	0.000475602	-0.260586	0.364	0.418	1		ATP5G2	0.0226012	-0.210941	0.783	0.877	1		UQCRB	2.77811e-08	-0.361311	0.911	0.875	0.00068236
	CAMK4	0.000230291	-1.99972	0.003	0.012	1		YIPF1	0.0140286	-1.57955	0.023	0.089	1		BATF	0.00048256	0.562397	0.162	0.114	1		POLR2J	0.0227114	1.35646	0.225	0.11	1		SMC2	2.85304e-08	1.11904	0.636	0.279	0.000700764
	HMGCS1	0.000231067	-0.420311	0.168	0.22	1		TMEM106C	0.0140534	-1.11706	0.057	0.149	1		GRASP	0.000486425	-0.4288	0.168	0.216	1		MRE11A	0.022713	2.37644	0.1	0.014	1		ATAD2	2.85789e-08	1.08849	0.615	0.26	0.000701956
	FAM110A	0.000233677	-0.440793	0.131	0.18	1		FTL	0.0140949	0.143286	0.989	0.941	1		METTL21A	0.000491843	-0.714018	0.061	0.094	1		AASDHPPT	0.0231561	-1.06369	0.117	0.247	1		CD37	2.96739e-08	-0.473634	0.795	0.808	0.00072885
	TGFB1	0.0002368	-0.124163	0.728	0.778	1		PLGRKT	0.0140984	-1.64034	0.029	0.099	1		IFI16	0.000504911	0.246314	0.439	0.369	1		STARD3NL	0.0233065	0.998861	0.308	0.178	1		HNRNPH3	2.97272e-08	1.05676	0.639	0.269	0.000730161
	ZMYM6NB	0.000237231	-0.489595	0.112	0.158	1		SUCLG2	0.0141098	-0.984682	0.091	0.198	1		MRPL16	0.000505506	0.492807	0.152	0.102	1		TBC1D9B	0.0237094	-1.19225	0.058	0.164	1		IGLV2-23	3.06244e-08	-3.5129	0.008	0.115	0.000752197
	EIF1AX	0.000239444	-0.198077	0.484	0.542	1		ANKRD13C	0.0141232	-1.44389	0.04	0.119	1		FAM65B	0.0005202	0.313032	0.331	0.268	1		PNKP	0.0237343	1.26375	0.208	0.082	1		CALM1	3.41307e-08	-0.201675	1	0.971	0.000838318
	JUNB	0.000240171	-0.104832	0.775	0.816	1		SPTAN1	0.0142355	0.818994	0.326	0.198	1		KLRB1	0.000529625	0.174444	0.762	0.671	1		GTF2F2	0.0238776	-1.10035	0.092	0.205	1		ARF1	3.49413e-08	-0.310085	0.889	0.846	0.000858228
	POLR2L	0.000244012	-0.119767	0.678	0.722	1		GUK1	0.0143002	0.318932	0.726	0.614	1		FNBP1	0.000531926	-0.257531	0.369	0.426	1		PRKCA	0.0239838	1.8772	0.158	0.055	1		SNU13	3.52789e-08	-0.589204	0.749	0.798	0.000866521
	CCT2	0.000244356	0.302206	0.397	0.327	1		KIFC3	0.0143008	-1.48132	0.034	0.109	1		ARHGAP30	0.00053448	0.328656	0.311	0.246	1		DCTPP1	0.0240076	-1.79498	0.058	0.151	1		UBL5	3.59207e-08	-0.366925	0.854	0.827	0.000882284
	LRRC47	0.000244747	0.40824	0.273	0.211	1		RAB10	0.0143549	-0.721145	0.143	0.277	1		GNA15	0.000535252	-1.70575	0.006	0.018	1		MRPS2	0.0241191	-1.32923	0.083	0.192	1		MCM3	3.66738e-08	1.10721	0.628	0.279	0.000900782
	CCDC69	0.000247493	-0.259016	0.36	0.42	1		TTC38	0.0144551	1.00216	0.286	0.178	1		GRSF1	0.000546329	0.429581	0.219	0.164	1		SORL1	0.0242446	0.818502	0.375	0.205	1		AC069363.1	3.91949e-08	-2.29896	0.084	0.269	0.000962705
	SLC2A3	0.000249753	-0.137982	0.627	0.674	1		ITGAV	0.0144783	-1.18264	0.046	0.129	1		ORMDL3	0.000549203	0.553527	0.147	0.1	1		TSTD1	0.0244495	-0.682444	0.25	0.411	1		SYK	4.35278e-08	1.52026	0.474	0.144	0.00106913
	TCAF2	0.000257525	-0.565887	0.06	0.096	1		IFNGR1	0.0145416	0.463336	0.566	0.446	1		EGR4	0.000549826	-2.48658	0.002	0.01	1		SNX3	0.0244547	0.656496	0.425	0.274	1		THEMIS2	4.49084e-08	1.83801	0.385	0.087	0.00110304
	CDKN3	0.000257726	-1.03176	0.007	0.021	1		LINC01481	0.0145742	-1.55921	0.029	0.099	1		TPST1	0.000552397	-1.03883	0.022	0.043	1		PYURF	0.0245051	-0.706259	0.258	0.411	1		C19orf48	4.51194e-08	1.42923	0.458	0.144	0.00110822
	HLA-DRA	0.000257784	-0.447046	0.122	0.17	1		INTS6	0.01459	1.12992	0.246	0.129	1		LPAR2	0.000559419	-0.969394	0.023	0.045	1		SLC25A51	0.0245683	1.98671	0.142	0.041	1		HSPA8	4.68059e-08	-0.20648	0.997	0.962	0.00114965
	IL4R	0.000258825	-0.54435	0.091	0.132	1		ELMO2	0.0148393	2.17653	0.097	0.02	1		TMEM14B	0.000605684	-0.502434	0.134	0.177	1		ATRX	0.0247955	0.620276	0.483	0.342	1		CEP78	4.68577e-08	1.33785	0.536	0.202	0.00115092
	UQCRB	0.000265625	-0.121453	0.695	0.746	1		RNF139	0.0148957	-0.966591	0.126	0.238	1		RILPL2	0.000610447	-0.402559	0.161	0.211	1		TPI1	0.0248745	-0.26834	0.758	0.877	1		CDCA2	4.83509e-08	1.68928	0.434	0.115	0.0011876
	DR1	0.000266057	-0.306053	0.246	0.309	1		SELL	0.0149862	-1.36376	0.04	0.119	1		IFI30	0.000623636	-1.34031	0.009	0.023	1		OMA1	0.0249037	4.84746	0.067	0	1		HMOX1	4.93821e-08	-2.91584	0.035	0.183	0.00121292
	TUBA1C	0.000270637	-0.448993	0.143	0.193	1		TCHP	0.015064	-1.49023	0.029	0.099	1		C17orf107	0.000639352	-0.977909	0.024	0.045	1		FAM174A	0.0249037	4.97726	0.067	0	1		APOBEC3B	5.64554e-08	1.8399	0.402	0.106	0.00138666
	TAGAP	0.000272754	0.214892	0.607	0.525	1		IKZF5	0.0151345	2.1285	0.097	0.02	1		ATM	0.000647083	0.258788	0.423	0.354	1		LINC01184	0.0249037	4.91138	0.067	0	1		HNRNPA1	5.83337e-08	-0.166869	0.997	0.952	0.00143279
	SYTL2	0.000273488	0.386798	0.261	0.193	1		CTNNB1	0.0152327	-0.829674	0.154	0.287	1		RBM8A	0.000664947	-0.149164	0.598	0.643	1		PPP1R35	0.0249037	4.96068	0.067	0	1		MT-ND2	6.06866e-08	-0.331836	0.943	0.923	0.00149058
	CHI3L2	0.000273651	1.08847	0.064	0.031	1		CDKN1B	0.0153575	-0.558799	0.343	0.475	1		SKP1	0.000682923	-0.10467	0.727	0.759	1		UBE3C	0.0249037	4.79508	0.067	0	1		EDF1	6.13143e-08	-0.305363	0.922	0.865	0.001506
	KCNA3	0.000275806	-1.12552	0.017	0.036	1		ELOVL5	0.0156098	-0.521837	0.326	0.485	1		MFSD14A	0.000688779	-0.393132	0.192	0.242	1		TRMT10B	0.0249037	5.13692	0.067	0	1		CKLF	6.52796e-08	-0.628799	0.639	0.702	0.0016034
	PSMB9	0.000276524	0.218425	0.561	0.495	1		MYADM	0.0156768	-0.466176	0.423	0.594	1		RCSD1	0.000693578	0.342716	0.311	0.252	1		PPP1R9B	0.0249037	5.06408	0.067	0	1		NCAPD2	7.44037e-08	1.34537	0.472	0.144	0.0018275
	OXA1L	0.000277635	-0.32475	0.247	0.305	1		GALT	0.0157005	-1.33383	0.034	0.109	1		PTGDS	0.000694414	0.336031	0.294	0.234	1		ZNF254	0.0249037	4.57143	0.067	0	1		PDCD1	7.45021e-08	-7.56681	0	0.077	0.00182992
	SELL	0.000286008	-1.84422	0.005	0.017	1		SNRNP25	0.0159127	-1.27086	0.029	0.099	1		XBP1	0.000695599	0.197545	0.544	0.481	1		ZNF583	0.0249037	4.8008	0.067	0	1		CXCL13	7.45021e-08	-7.68021	0	0.077	0.00182992
	RNF41	0.0003159	-0.510249	0.091	0.132	1		RPS11	0.0159143	0.161113	0.891	0.851	1		INTS3	0.000719584	1.36793	0.04	0.016	1		MICALL1	0.0249037	5.04737	0.067	0	1		HTRA1	7.45021e-08	-7.19162	0	0.077	0.00182992
	CXCR6	0.000320137	-0.242668	0.38	0.438	1		CEP78	0.0159198	0.782674	0.326	0.208	1		LINC00152	0.000735876	-0.361996	0.203	0.256	1		ING5	0.0249037	-2.59353	0.017	0.082	1		SNRPD2	7.51001e-08	-0.252813	0.941	0.865	0.00184461
	CDK5R1	0.000320929	1.24226	0.046	0.018	1		HCST	0.0160675	0.153231	0.874	0.861	1		CHRNE	0.000738547	-0.736801	0.049	0.079	1		JUN	0.0251425	0.567161	0.567	0.425	1		CDCA3	7.57418e-08	2.11371	0.361	0.077	0.00186037
	CAAP1	0.000321593	-0.437479	0.15	0.198	1		RGS1	0.016168	-0.451314	0.434	0.594	1		MAP3K8	0.000755179	-0.148179	0.571	0.612	1		CTSC	0.0252087	0.573052	0.5	0.384	1		LAPTM5	7.58144e-08	-0.413081	0.865	0.837	0.00186215
	RGS16	0.000322538	-0.92299	0.031	0.056	1		ADO	0.0161867	-3.26261	0.006	0.05	1		AC241585.2	0.000760259	-0.442835	0.124	0.169	1		DLST	0.0253057	-1.24146	0.092	0.205	1		SLC25A6	8.20847e-08	-0.237908	0.957	0.894	0.00201617
	PTGER4	0.000324836	-0.166345	0.524	0.59	1		SLC17A9	0.0161867	-3.34596	0.006	0.05	1		MCTP2	0.000768027	0.301425	0.342	0.273	1		HINT2	0.025307	-1.25007	0.083	0.192	1		TCF19	8.89932e-08	1.36026	0.48	0.154	0.00218585
	CENPM	0.000334667	-0.912211	0.01	0.026	1		SPCS1	0.0163705	0.550649	0.463	0.356	1		NOCT	0.000771794	-0.862414	0.04	0.067	1		UBFD1	0.0254043	-2.44453	0.017	0.082	1		RPL27A	9.19535e-08	-0.262419	0.911	0.865	0.00225856
	FTSJ3	0.00033804	0.753063	0.1	0.06	1		ZNF10	0.0164319	-1.13115	0.074	0.168	1		METTL15	0.000774289	0.993866	0.053	0.025	1		FCRL3	0.0255455	1.86608	0.142	0.041	1		FANCI	9.39295e-08	1.38609	0.491	0.144	0.0023071
	RPS20	0.000339183	-0.101005	0.73	0.761	1		S100A4	0.0164757	0.187024	0.886	0.832	1		SAMHD1	0.000784226	0.271265	0.395	0.33	1		JADE2	0.0255455	1.89484	0.142	0.041	1		FRMD4B	9.6516e-08	-2.53179	0.04	0.192	0.00237063
	PHYKPL	0.000350817	-0.274863	0.304	0.363	1		S1PR4	0.0164813	-0.70772	0.177	0.317	1		SLFN12	0.000798086	1.25764	0.044	0.018	1		MAML2	0.0256216	-0.948688	0.192	0.315	1		CAMK1	9.97452e-08	-1.99024	0.113	0.308	0.00244994
	SYPL1	0.000354459	-0.420171	0.13	0.178	1		HMOX2	0.0165252	0.879279	0.291	0.168	1		LCP1	0.00079835	0.147662	0.756	0.692	1		SH2D1B	0.0258804	0.617578	0.483	0.329	1		ATP6V0C	1.01139e-07	-0.378453	0.895	0.875	0.00248417
	DENND4C	0.000354909	0.551932	0.186	0.135	1		FBXL5	0.0165326	1.48065	0.166	0.069	1		NBR1	0.000806166	0.492549	0.174	0.125	1		LUZP1	0.0259335	1.2638	0.2	0.082	1		ATAD5	1.06256e-07	1.73141	0.41	0.115	0.00260986
	CHN2	0.000355756	0.493398	0.211	0.157	1		TBCE	0.016744	-2.92439	0.006	0.05	1		CYLD	0.000806931	-0.351949	0.224	0.273	1		CDCA8	0.0260092	-4.59546	0	0.041	1		TUBB	1.14126e-07	0.573773	0.965	0.654	0.00280316
	EXOC3	0.00035894	1.07736	0.06	0.029	1		WDR34	0.016744	-2.96221	0.006	0.05	1		CD58	0.000829947	-0.35895	0.188	0.239	1		CSF1	0.0260092	-4.82294	0	0.041	1		TMBIM6	1.24754e-07	-0.301279	0.916	0.856	0.0030642
	TANK	0.000366209	-0.300964	0.246	0.306	1		PRMT1	0.0167555	-0.765605	0.171	0.297	1		MRPL19	0.000837918	0.79954	0.073	0.04	1		S100A13	0.0260092	-4.94006	0	0.041	1		ID3	1.26138e-07	-2.41384	0.07	0.24	0.0030982
	IFT80	0.000373312	2.34834	0.028	0.006	1		AMD1	0.0169703	-0.63831	0.246	0.386	1		TCF25	0.00084273	0.184839	0.598	0.53	1		ASPM	0.0260092	-4.93399	0	0.041	1		SLC44A1	1.27106e-07	2.00601	0.345	0.067	0.00312198
	TSPO	0.000378107	-0.295808	0.256	0.314	1		KPNA2	0.0169751	-0.707737	0.206	0.337	1		BPGM	0.000843174	0.475104	0.174	0.124	1		SLC30A1	0.0260092	-4.62478	0	0.041	1		DUT	1.3168e-07	0.721649	0.873	0.51	0.00323433
	TIAM1	0.000386781	-2.17457	0.002	0.01	1		CPNE7	0.0170288	-2.83838	0.006	0.05	1		TUBB2A	0.000843942	-0.527924	0.094	0.133	1		C2orf40	0.0260092	-4.89154	0	0.041	1		AD000671.6	1.38782e-07	-2.78662	0.049	0.202	0.00340877
	PHF20	0.000389132	-0.157501	0.563	0.617	1		LIG1	0.0170288	-2.65705	0.006	0.05	1		AKR1C3	0.000851289	0.327945	0.303	0.242	1		ENTPD3-AS1	0.0260092	-4.92666	0	0.041	1		CDKN3	1.42089e-07	1.41138	0.48	0.173	0.00348998
	CTD-3252C9.4	0.0003909	-0.249242	0.334	0.399	1		ITGB2	0.0172224	0.226649	0.811	0.743	1		TBX21	0.000868317	0.240619	0.433	0.374	1		ZNF717	0.0260092	-4.95378	0	0.041	1		ARPC1B	1.42212e-07	-0.252492	0.927	0.856	0.00349302
	C12orf57	0.000397023	-0.262545	0.33	0.387	1		AC133644.2	0.0173179	-2.63276	0.006	0.05	1		GIMAP5	0.000876429	0.801631	0.084	0.049	1		DHFRL1	0.0260092	-4.45675	0	0.041	1		CDC45	1.50219e-07	2.00557	0.372	0.096	0.00368967
	GSTM2	0.000398622	-0.334122	0.221	0.275	1		MAD2L1	0.0173179	-2.59611	0.006	0.05	1		SDAD1	0.000877151	0.613644	0.133	0.091	1		TIGD2	0.0260092	-5.12199	0	0.041	1		TMPO	1.55902e-07	0.847555	0.792	0.404	0.00382926
	NUAK2	0.000398898	1.73154	0.034	0.01	1		GGH	0.0173179	-2.27403	0.006	0.05	1		LNPEP	0.000877551	0.278633	0.368	0.299	1		HBEGF	0.0260092	-5.15244	0	0.041	1		CH17-262H11.1	1.57732e-07	-4.73125	0.008	0.106	0.00387421
	FXYD7	0.000408162	-1.56256	0.007	0.019	1		NR1H2	0.0173638	-0.722715	0.183	0.307	1		CENPF	0.000884345	-1.44595	0.008	0.021	1		SLC26A2	0.0260092	-5.45127	0	0.041	1		RBBP4	1.59367e-07	0.752097	0.806	0.442	0.00391438
	CCDC173	0.000414556	-0.904688	0.031	0.056	1		CD38	0.0176147	0.788811	0.354	0.238	1		GGCT	0.000985477	0.762085	0.083	0.048	1		PGM3	0.0260092	-5.02183	0	0.041	1		FAM111A	1.76337e-07	0.980281	0.582	0.221	0.00433119
	POM121	0.000415734	0.372034	0.278	0.214	1		MFSD11	0.0177917	1.4662	0.154	0.059	1		PDCD4	0.00099174	-0.219301	0.4	0.448	1		APOOL	0.0260092	-4.78305	0	0.041	1		CHCHD2	1.77976e-07	-0.1785	0.987	0.933	0.00437144
	MAF1	0.000419195	-0.216491	0.414	0.468	1		MOCS2	0.0180388	1.70914	0.126	0.04	1		PHF20	0.00100484	-0.166915	0.506	0.549	1		TCEAL1	0.0260092	-4.78868	0	0.041	1		RNF168	1.80513e-07	1.39588	0.458	0.154	0.00443377
	KIR2DL1	0.000423505	-1.43215	0.007	0.019	1		PFN1	0.0180783	0.103389	0.989	0.97	1		PTPRJ	0.00100773	0.623053	0.111	0.071	1		LAPTM4B	0.0260092	-4.57701	0	0.041	1		VDR	1.84547e-07	-4.37769	0.005	0.096	0.00453285
	MPZL3	0.00043938	-0.55643	0.085	0.123	1		RALA	0.0187082	-0.813962	0.131	0.248	1		UBE2A	0.00104426	-0.302966	0.264	0.314	1		FANCC	0.0260092	-4.39349	0	0.041	1		NPM1	2.02407e-07	-0.172919	0.992	0.942	0.00497152
	CD55	0.000443352	-0.226835	0.387	0.447	1		PDZD8	0.018769	-1.19551	0.069	0.158	1		HIPK1	0.00105212	-0.410446	0.156	0.202	1		SNX30	0.0260092	-4.82266	0	0.041	1		RPA1	2.35115e-07	1.01659	0.558	0.24	0.00577489
	FCGR3A	0.000450579	-0.440841	0.139	0.185	1		CXCR1	0.0189339	2.73604	0.074	0.01	1		GLTSCR2	0.00109256	-0.119035	0.647	0.679	1		AK1	0.0260092	-5.13401	0	0.041	1		ITM2C	2.35574e-07	-1.94217	0.102	0.288	0.00578618
	UQCRC2	0.000452453	-0.286453	0.278	0.337	1		RAB11FIP1	0.0195287	-0.707204	0.194	0.327	1		ATR	0.00109606	0.874385	0.069	0.038	1		PTDSS2	0.0260092	-4.84838	0	0.041	1		SERPINB9	2.45857e-07	-1.22878	0.24	0.462	0.00603874
	HNRNPA0	0.000460141	-0.11512	0.718	0.761	1		TMPO	0.0197603	1.21467	0.183	0.079	1		KLHDC3	0.00109699	0.514276	0.15	0.105	1		MRPL23	0.0260092	-5.13912	0	0.041	1		DTL	2.4679e-07	1.94833	0.356	0.087	0.00606165
	SCX	0.00047145	0.558253	0.159	0.11	1		TSTA3	0.0197886	-0.991636	0.08	0.178	1		DLX2	0.00112829	-2.4009	0.003	0.01	1		RP13-726E6.2	0.0260092	-5.12555	0	0.041	1		CDCA4	2.5445e-07	1.42516	0.437	0.135	0.0062498
	PLPP1	0.000472868	-0.784341	0.029	0.053	1		TMEM2	0.0198689	0.311296	0.663	0.574	1		FAM49B	0.00113924	0.216334	0.501	0.435	1		ABTB2	0.0260092	-4.51403	0	0.041	1		DYNLL1	2.56141e-07	-0.432584	0.784	0.788	0.00629133
	DAZAP2	0.000496586	-0.11339	0.715	0.764	1		STAT5B	0.020134	-0.993711	0.074	0.168	1		APOC1	0.00114011	-2.32096	0.003	0.01	1		C11orf96	0.0260092	-4.88363	0	0.041	1		SRSF2	2.56793e-07	-0.282542	0.922	0.885	0.00630735
	ERN1	0.000513147	-0.207029	0.421	0.48	1		AGTRAP	0.020154	0.949308	0.257	0.139	1		RAB8B	0.00115135	-0.244699	0.344	0.392	1		INCENP	0.0260092	-4.73443	0	0.041	1		CCDC18	2.70621e-07	2.75601	0.272	0.029	0.00664698
	CEP295	0.000515318	-0.732518	0.034	0.06	1		OSBPL2	0.0202872	2.37691	0.091	0.02	1		CD69	0.00115412	-0.11577	0.713	0.753	1		USP35	0.0260092	-4.5916	0	0.041	1		CYTIP	2.80807e-07	-0.38098	0.879	0.875	0.00689717
	SLFN12	0.000523881	0.865869	0.082	0.047	1		DOCK8	0.0203902	-0.620333	0.229	0.376	1		ARL4A	0.00115731	-0.401581	0.169	0.215	1		ARHGAP19	0.0260092	-4.65936	0	0.041	1		CENPN	2.88773e-07	1.013	0.604	0.25	0.00709285
	C1QB	0.000526869	-1.60707	0.005	0.016	1		DNAJC9	0.0203913	-0.96019	0.08	0.178	1		IL32	0.00116001	-0.146225	0.595	0.644	1		KCNMB4	0.0260092	-4.74953	0	0.041	1		LINC-PINT	3.00871e-07	-1.03899	0.439	0.587	0.00738999
	EIF3A	0.000550147	0.295316	0.377	0.315	1		C4orf27	0.0205185	1.80284	0.109	0.03	1		IL16	0.00116833	0.370286	0.255	0.201	1		MORN3	0.0260092	-5.16777	0	0.041	1		EEF1B2	3.01135e-07	-0.226145	0.989	0.981	0.00739647
	PFKL	0.000553487	-0.406224	0.145	0.193	1		DUSP1	0.0206504	0.19989	0.909	0.832	1		TNIP1	0.00119863	-0.284612	0.285	0.338	1		MIPEP	0.0260092	-4.7096	0	0.041	1		LRRCC1	3.14264e-07	2.29298	0.313	0.058	0.00771894
	GDI1	0.00057074	-0.356134	0.207	0.258	1		ARHGDIB	0.0207538	0.152361	0.977	0.921	1		GPATCH8	0.00119891	0.352188	0.268	0.213	1		LTB4R	0.0260092	-4.9151	0	0.041	1		NCAPH	3.19833e-07	1.25595	0.504	0.192	0.00785573
	CUTC	0.000581213	-0.479732	0.096	0.136	1		NFATC2	0.020835	0.506639	0.514	0.396	1		GYPC	0.00120825	-0.163987	0.529	0.574	1		CDKN3	0.0260092	-4.75437	0	0.041	1		RPS20	3.26586e-07	-0.227923	0.916	0.846	0.00802161
	ID1	0.000592533	-0.559034	0.071	0.106	1		LL22NC03-2H8.5	0.0208867	5.47251	0.051	0	1		SLFN5	0.00121027	0.359244	0.256	0.204	1		SPATA5L1	0.0260092	-5.4654	0	0.041	1		GNG5	3.51656e-07	-0.28828	0.927	0.885	0.00863737
	TCOF1	0.000596073	0.811928	0.096	0.058	1		MTMR14	0.0210934	-0.817544	0.086	0.188	1		ENSA	0.00122451	-0.202098	0.44	0.492	1		CCNB2	0.0260092	-4.51901	0	0.041	1		CDKN2D	3.55013e-07	0.996656	0.58	0.25	0.00871984
	TIMM8B	0.000618882	0.524389	0.185	0.136	1		PGK1	0.0212636	-0.379971	0.526	0.683	1		KHDRBS1	0.00122586	-0.2002	0.418	0.471	1		MAN2A2	0.0260092	-4.81939	0	0.041	1		UPF3B	3.64571e-07	1.2228	0.499	0.183	0.00895458
	TOP2A	0.000628418	-0.884814	0.007	0.019	1		MID1IP1	0.0212834	-2.75354	0.011	0.059	1		BANP	0.00123126	-0.486361	0.14	0.18	1		WDR24	0.0260092	-4.78699	0	0.041	1		ARPC5L	3.65568e-07	0.793247	0.798	0.423	0.00897907
	CPNE3	0.000636595	0.454696	0.204	0.152	1		ST3GAL5	0.0213547	-1.28235	0.057	0.139	1		IRF7	0.00123691	-0.377148	0.193	0.239	1		ABCA3	0.0260092	-4.73086	0	0.041	1		PPIA	3.99111e-07	-0.156162	1	0.99	0.00980297
	CCR9	0.000640735	-1.20404	0.012	0.027	1		EZR	0.0214087	-0.34003	0.577	0.723	1		IKZF2	0.00126852	0.649919	0.079	0.045	1		CES2	0.0260092	-5.03425	0	0.041	1		CST7	4.04949e-07	-0.224595	0.987	0.913	0.00994635
	SLC48A1	0.00064235	-1.46748	0.009	0.023	1		MCM3AP	0.0215203	-1.11968	0.103	0.198	1		INPP5D	0.00126926	0.29576	0.297	0.235	1		MTHFSD	0.0260092	-4.64944	0	0.041	1		CDC20	4.055e-07	1.80734	0.348	0.087	0.00995989
	NCOA7	0.000655433	-0.408121	0.15	0.196	1		KCMF1	0.0215884	-2.69576	0.011	0.059	1		CDC123	0.00127887	0.50892	0.15	0.106	1		CTNS	0.0260092	-4.94026	0	0.041	1		HLA-DQA1	4.07e-07	-1.38414	0.261	0.452	0.00999674
	FAM213B	0.000661699	-1.20225	0.014	0.031	1		IL7R	0.0215979	-1.21694	0.074	0.158	1		RP3-395M20.12	0.00129253	-0.500689	0.105	0.144	1		RP11-162A12.2	0.0260092	-5.09029	0	0.041	1		MYL12A	4.07623e-07	-0.221034	0.978	0.981	0.010012
	ARL6IP4	0.000669237	-0.184248	0.469	0.532	1		FNDC3A	0.0217152	-1.09843	0.063	0.149	1		CEP85L	0.00130238	-0.531116	0.093	0.129	1		FBXW9	0.0260092	-5.16466	0	0.041	1		HAT1	4.1136e-07	1.33272	0.461	0.163	0.0101038
	SESN3	0.000676539	1.09336	0.055	0.026	1		GPR132	0.0217152	-1.14011	0.063	0.149	1		KMT2E	0.00130428	-0.120361	0.627	0.653	1		CBX7	0.0260092	-5.22258	0	0.041	1		TYROBP	4.12636e-07	-0.207422	0.946	0.865	0.0101352
	DOCK2	0.000683476	0.398912	0.228	0.173	1		TBC1D2B	0.0218253	-1.33288	0.051	0.129	1		PIGV	0.00130713	-0.571408	0.071	0.105	1		bP-21264C1.2	0.0260092	-5.00749	0	0.041	1		CDCA8	4.28634e-07	1.25872	0.515	0.192	0.0105281
	LINC-PINT	0.000685249	-0.182185	0.491	0.554	1		ARF4	0.0218268	-0.512492	0.343	0.505	1		BIN2	0.00131987	0.152038	0.721	0.655	1		URB1-AS1	0.0260092	-5.14194	0	0.041	1		RPS11	4.45069e-07	-0.194099	0.954	0.875	0.0109318
	C8orf59	0.000697907	-0.268175	0.3	0.362	1		NAA10	0.0221621	-0.677622	0.183	0.317	1		MZT2B	0.00132985	-0.250793	0.358	0.408	1		MAP2K1	0.0262953	-1.01795	0.15	0.274	1		UBE2T	4.52827e-07	1.16032	0.518	0.212	0.0111223
	CASP8AP2	0.000701364	1.00725	0.071	0.039	1		C16orf13	0.0221621	-0.64822	0.183	0.317	1		ARL5B	0.00133251	-0.539342	0.094	0.131	1		SNRPE	0.0263979	-0.903377	0.142	0.274	1		SHCBP1	4.66923e-07	1.757	0.332	0.067	0.0114686
	KRT18	0.000710919	-2.24489	0.003	0.012	1		DVL2	0.0222099	-2.50275	0.011	0.059	1		SSNA1	0.00135548	0.31693	0.285	0.225	1		FHL3	0.0263979	1.13866	0.242	0.11	1		ESD	4.71582e-07	1.71716	0.367	0.096	0.011583
	TROAP	0.000719468	-0.470321	0.004	0.013	1		ZNF236	0.0222099	-2.56442	0.011	0.059	1		FOSL2	0.00135563	-0.175855	0.495	0.545	1		STIM1	0.0266266	-0.978773	0.133	0.26	1		REEP2	4.984e-07	-7.06828	0	0.067	0.0122417
	KIF11	0.000721442	-0.799572	0.004	0.013	1		RP3-395M20.8	0.0223801	-4.70523	0	0.03	1		DEXI	0.00135722	-0.824927	0.037	0.062	1		CYBA	0.0268248	0.180516	0.9	0.849	1		DIXDC1	4.984e-07	-7.02806	0	0.067	0.0122417
	GSTM1	0.00072229	-0.780791	0.034	0.058	1		FAM213B	0.0223801	-5.32152	0	0.03	1		MIAT	0.00135892	-0.867526	0.029	0.052	1		IGKV3-20	0.0269587	-2.2745	0.017	0.082	1		XCL1	5.33488e-07	0.820485	0.733	0.356	0.0131035
	ZDBF2	0.000726772	0.683669	0.106	0.066	1		CLCN6	0.0223801	-5.16547	0	0.03	1		RLF	0.00137318	-0.503702	0.122	0.16	1		ZFPL1	0.0269587	-2.37988	0.017	0.082	1		SEC14L1	5.52768e-07	-0.753115	0.528	0.635	0.0135771
	IGKV2D-29	0.000741964	6.10674	0.015	0	1		BTBD8	0.0223801	-5.17512	0	0.03	1		NBPF11	0.00137762	1.29324	0.042	0.018	1		PNMA1	0.0269587	-2.44624	0.017	0.082	1		FAM3C	5.77644e-07	-1.39318	0.288	0.462	0.0141881
	MGST3	0.000746475	-0.372121	0.172	0.219	1		ETNK2	0.0223801	-5.06302	0	0.03	1		PLEKHF1	0.00143552	0.301449	0.313	0.255	1		ANKRD44	0.0270924	0.786493	0.392	0.247	1		MED30	5.98886e-07	1.01256	0.558	0.231	0.0147098
	SH2D3A	0.000749733	-0.735148	0.041	0.067	1		IGKC	0.0223801	-5.54756	0	0.03	1		SLC48A1	0.00149178	-1.65711	0.005	0.014	1		ATE1	0.0271804	2.28519	0.117	0.027	1		RFC3	5.99758e-07	3.12752	0.253	0.029	0.0147312
	EML3	0.000755454	-0.412209	0.12	0.163	1		MGLL	0.0223801	-4.74514	0	0.03	1		TM2D1	0.00149351	0.558163	0.119	0.079	1		TMEM173	0.0273286	-0.81677	0.15	0.288	1		LIG1	6.17923e-07	1.1329	0.558	0.25	0.0151774
	IGKV4-1	0.000771743	-1.1843	0.013	0.029	1		MCF2L2	0.0223801	-5.00354	0	0.03	1		UAP1	0.00149408	-0.279979	0.303	0.345	1		MAGED2	0.0273767	-1.0288	0.1	0.219	1		ANXA11	6.23537e-07	-0.521605	0.712	0.74	0.0153153
	CDT1	0.000775374	-0.961985	0.007	0.018	1		SPP1	0.0223801	-4.81566	0	0.03	1		HK1	0.00150787	0.59224	0.103	0.066	1		CENPJ	0.0274947	-2.23313	0.017	0.082	1		DNPH1	6.42756e-07	-1.53682	0.218	0.404	0.0157874
	ARIH2	0.000777723	0.277906	0.414	0.35	1		SNX25	0.0223801	-5.18558	0	0.03	1		CD5	0.00152151	-1.53601	0.005	0.014	1		TUFM	0.0275692	-0.569055	0.367	0.534	1		CBX5	6.44061e-07	1.04608	0.566	0.24	0.0158194
	PDLIM1	0.00078152	0.354719	0.28	0.22	1		RADIL	0.0223801	-5.23648	0	0.03	1		PTPN6	0.00152422	0.342006	0.275	0.224	1		COLQ	0.027813	3.16924	0.092	0.014	1		CASC5	6.47762e-07	1.17632	0.512	0.192	0.0159103
	IL1B	0.000798807	-1.40924	0.007	0.019	1		WIPF3	0.0223801	-4.83241	0	0.03	1		H1FX	0.00152745	-0.369573	0.178	0.225	1		BNIP3	0.027813	3.10856	0.092	0.014	1		SYNGR2	6.5134e-07	-1.10193	0.388	0.548	0.0159982
	DUSP3	0.000820663	-1.00516	0.023	0.043	1		EPHA1	0.0223801	-4.89345	0	0.03	1		UBE2L6	0.0015521	0.265612	0.368	0.312	1		TXNDC12	0.0278745	1.06546	0.208	0.082	1		CCNA2	6.89505e-07	1.20499	0.464	0.163	0.0169356
	ELL2	0.000824844	-0.167687	0.529	0.589	1		HDAC6	0.0223801	-4.94968	0	0.03	1		HLA-DPB1	0.00157758	-0.171187	0.518	0.572	1		COMMD2	0.0279572	1.57659	0.142	0.041	1		PTGDR	7.05081e-07	1.42873	0.404	0.115	0.0173182
	MFSD1	0.000828509	0.633345	0.106	0.066	1		CCDC120	0.0223801	-5.31077	0	0.03	1		TSPYL2	0.00158333	-0.293934	0.285	0.334	1		R3HDM1	0.0279572	-1.54228	0.067	0.164	1		PRNP	7.50103e-07	-1.40061	0.205	0.404	0.018424
	PSTPIP1	0.000833103	0.273252	0.379	0.314	1		LONRF3	0.0223801	-4.69716	0	0.03	1		TMEM71	0.00158588	0.337039	0.244	0.188	1		HPS1	0.0280082	-0.934258	0.133	0.26	1		RAC2	7.80774e-07	-0.13802	0.984	0.923	0.0191774
	IARS	0.000837253	0.53064	0.145	0.1	1		F8A1	0.0223801	-5.03873	0	0.03	1		HSPD1	0.00158966	-0.195053	0.433	0.476	1		STAG3	0.0280399	-2.32521	0.017	0.082	1		COPS3	8.08293e-07	0.787884	0.663	0.308	0.0198533
	ANO9	0.000838797	-1.22146	0.011	0.026	1		YTHDF3-AS1	0.0223801	-4.84983	0	0.03	1		MIR181A1HG	0.00160483	0.719558	0.093	0.058	1		KAT2A	0.0280516	-2.37371	0.025	0.096	1		SUZ12	8.31065e-07	1.01324	0.515	0.212	0.0204126
	NAF1	0.000839165	-0.4457	0.139	0.183	1		SUSD3	0.0223801	-5.43493	0	0.03	1		PHLDB2	0.00167291	-0.626465	0.061	0.092	1		NECAP2	0.0281544	1.04314	0.225	0.096	1		NDC80	8.54986e-07	1.5422	0.407	0.135	0.0210002
	KIR2DL4	0.000843675	-0.391536	0.154	0.201	1		ZNF367	0.0223801	-4.83663	0	0.03	1		HSH2D	0.00168223	0.246453	0.394	0.326	1		PCBP2	0.028269	-0.217954	0.733	0.795	1		GNPTAB	8.56135e-07	-0.981968	0.41	0.577	0.0210284
	SYAP1	0.000851007	-0.125405	0.634	0.681	1		NOXA1	0.0223801	-5.18004	0	0.03	1		RBL2	0.00170666	0.267412	0.366	0.303	1		SUV39H1	0.0285944	-2.08068	0.017	0.082	1		HADH	8.71632e-07	1.18456	0.499	0.212	0.021409
	PTPN7	0.000866935	-0.256021	0.31	0.368	1		PHLDA2	0.0223801	-5.07972	0	0.03	1		VPS39	0.00170905	0.751518	0.088	0.054	1		CPSF2	0.0285944	-2.08548	0.017	0.082	1		SMC3	9.01898e-07	0.901073	0.66	0.308	0.0221524
	CDV3	0.000892947	0.428289	0.211	0.161	1		GRAMD1B	0.0223801	-4.51278	0	0.03	1		SH3BP5	0.00170939	0.295702	0.304	0.246	1		LINC00623	0.0288841	1.26366	0.2	0.082	1		CAMK1D	9.24439e-07	2.70118	0.272	0.048	0.0227061
	DDX11	0.000908381	-0.911427	0.015	0.031	1		SVIL	0.0223801	-5.25309	0	0.03	1		ACAA2	0.00172678	0.397328	0.226	0.18	1		PNPLA6	0.0290559	-2.14063	0.025	0.096	1		IL9R	9.27103e-07	-4.93337	0.003	0.077	0.0227715
	FAM179A	0.00090931	0.579837	0.147	0.104	1		CACNA1C-AS1	0.0223801	-5.43722	0	0.03	1		EPAS1	0.00174558	-1.00137	0.02	0.039	1		CCDC90B	0.0291737	-1.79556	0.05	0.137	1		BATF	9.29393e-07	-1.5761	0.224	0.413	0.0228277
	RBPJ	0.000937948	-0.423121	0.133	0.176	1		BICD1	0.0223801	-5.1867	0	0.03	1		MRPL46	0.00175024	0.792252	0.068	0.038	1		UBAP1	0.0292373	1.04046	0.25	0.123	1		PCBP2	9.6148e-07	-0.175413	0.976	0.913	0.0236159
	MFAP1	0.000943478	-0.492814	0.104	0.143	1		NELL2	0.0223801	-5.35239	0	0.03	1		DNAJB6	0.00176684	-0.143707	0.58	0.624	1		CBL	0.0294061	-1.52596	0.058	0.151	1		CARHSP1	9.8905e-07	0.771025	0.83	0.423	0.0242931
	TOP2B	0.000947966	0.52363	0.163	0.117	1		GDF11	0.0223801	-5.22371	0	0.03	1		CHD9	0.00177826	0.414726	0.186	0.138	1		LZTFL1	0.0294815	2.34516	0.133	0.041	1		GABARAP	1.02017e-06	-0.278106	0.911	0.875	0.0250574
	CFLAR	0.000949287	-0.122382	0.624	0.672	1		CIT	0.0223801	-4.77378	0	0.03	1		TANK	0.00178114	-0.372205	0.176	0.223	1		CLIC3	0.0297958	0.537423	0.558	0.37	1		MYBL1	1.03579e-06	1.58265	0.399	0.125	0.0254412
	RPP21	0.000953307	-0.272412	0.286	0.336	1		SNURF	0.0223801	-5.2464	0	0.03	1		CASP1	0.00178987	0.369322	0.22	0.168	1		BRMS1	0.0297978	1.48218	0.142	0.041	1		TOMM7	1.03706e-06	-0.280918	0.916	0.856	0.0254723
	GTF2I	0.000958521	0.348953	0.291	0.232	1		LCMT2	0.0223801	-5.00698	0	0.03	1		GIMAP8	0.0017932	1.54821	0.028	0.009	1		GBP4	0.0298255	1.14343	0.233	0.11	1		APOC4-APOC2	1.10422e-06	-2.63199	0.051	0.192	0.0271218
	CCDC85B	0.000959352	0.210633	0.53	0.463	1		ST20-AS1	0.0223801	-5.37143	0	0.03	1		DIS3L	0.00179887	0.813002	0.054	0.027	1		PTPN22	0.0298334	0.793213	0.392	0.247	1		RAB34	1.1456e-06	-4.35424	0.005	0.087	0.0281383
	DCTN6	0.000980098	-0.290767	0.26	0.311	1		ERCC4	0.0223801	-5.05105	0	0.03	1		SLC35A1	0.00180483	0.894166	0.06	0.032	1		GLOD4	0.0299005	-1.02504	0.125	0.247	1		RSL1D1	1.17751e-06	-0.611861	0.65	0.702	0.028922
	TRIOBP	0.00100351	0.812281	0.077	0.044	1		RP11-146F11.1	0.0223801	-5.06603	0	0.03	1		TUBA1B	0.00180495	-0.164715	0.534	0.574	1		RBM38	0.0300716	0.942231	0.3	0.164	1		KLRC2	1.19211e-06	-1.33142	0.278	0.462	0.0292806
	ANXA7	0.00101267	-0.293106	0.249	0.305	1		NOD2	0.0223801	-5.05708	0	0.03	1		FCRLB	0.00181379	1.676	0.03	0.01	1		NFYA	0.0300909	-2.20207	0.025	0.096	1		SMC4	1.20083e-06	0.654018	0.836	0.471	0.0294948
	CD300A	0.00101568	0.43275	0.209	0.16	1		SLC12A4	0.0223801	-5.15895	0	0.03	1		TGIF1	0.00181548	-0.395471	0.169	0.211	1		ETFDH	0.0301781	1.59641	0.142	0.041	1		PBK	1.24039e-06	2.3906	0.267	0.038	0.0304664
	VANGL1	0.00101614	0.777883	0.088	0.053	1		FAM57A	0.0223801	-5.04987	0	0.03	1		OST4	0.00181695	-0.112139	0.646	0.675	1		RASA1	0.0301781	-1.38689	0.067	0.164	1		PCM1	1.35433e-06	0.904509	0.628	0.279	0.033265
	PRMT9	0.00101968	-0.238385	0.35	0.398	1		IMPA2	0.0223801	-4.66605	0	0.03	1		TMEM59	0.00181919	-0.157169	0.544	0.591	1		SGK1	0.0301781	-1.34879	0.067	0.164	1		SUMO2	1.43532e-06	-0.174062	0.987	0.952	0.0352543
	UTY	0.00102763	0.589167	0.129	0.087	1		C20orf96	0.0223801	-4.94581	0	0.03	1		EVI2A	0.0018243	-0.328006	0.225	0.274	1		SRP14	0.0302036	-0.253822	0.775	0.877	1		TMEM258	1.4509e-06	-0.400117	0.752	0.75	0.035637
	WEE2-AS1	0.00103804	-1.31524	0.007	0.018	1		ABHD8	0.0223801	-5.07035	0	0.03	1		TIGIT	0.00183768	-0.348251	0.2	0.245	1		HOPX	0.0302656	-0.407534	0.583	0.74	1		GTSE1	1.46561e-06	1.16261	0.472	0.163	0.0359983
	ATP11B	0.00105164	0.377252	0.243	0.187	1		ZBTB32	0.0223801	-5.2749	0	0.03	1		EGR2	0.00184614	-0.947178	0.027	0.048	1		PDE4DIP	0.030315	-1.46238	0.017	0.082	1		RAD51	1.46945e-06	1.74067	0.353	0.096	0.0360926
	ZNF418	0.00105409	-1.53793	0.007	0.019	1		THAP8	0.0223801	-5.1961	0	0.03	1		PARN	0.001851	0.694331	0.094	0.06	1		APOBEC3H	0.030332	-1.93928	0.042	0.123	1		ACOT7	1.47079e-06	1.10696	0.474	0.183	0.0361255
	CCL3L3	0.0010578	0.404928	0.235	0.182	1		FCGBP	0.0223801	-5.54838	0	0.03	1		ADD3	0.00185794	0.23336	0.441	0.376	1		SUN2	0.0303387	0.519226	0.542	0.425	1		SMC1A	1.51111e-06	0.759621	0.695	0.394	0.0371158
	THBS1	0.00107109	0.648177	0.113	0.074	1		ZNF304	0.0223801	-5.09061	0	0.03	1		KLRC3	0.0018612	-0.235262	0.348	0.402	1		FAM111A	0.0303625	1.22498	0.217	0.096	1		HENMT1	1.55803e-06	1.65406	0.361	0.106	0.0382684
	SMAP2	0.00108468	-0.135201	0.575	0.628	1		ZNF256	0.0223801	-4.77263	0	0.03	1		C4orf27	0.00186767	0.890157	0.059	0.031	1		UGP2	0.0303975	0.805578	0.317	0.164	1		PHF19	1.56709e-06	0.921459	0.555	0.24	0.0384908
	HERPUD2	0.00109587	-0.251457	0.324	0.372	1		IGLV3-21	0.0223801	-5.43892	0	0.03	1		SOCS4	0.00186838	-0.616771	0.072	0.103	1		C5orf22	0.030429	2.07956	0.117	0.027	1		KLRD1	1.63253e-06	-0.187251	0.96	0.865	0.0400982
	CD63	0.00109767	-0.106222	0.69	0.726	1		SLC35E4	0.0223801	-5.08201	0	0.03	1		ARHGEF3	0.00187107	0.297717	0.307	0.248	1		ATP6AP1	0.0305962	-0.845722	0.142	0.274	1		ATP8B4	1.64165e-06	-1.75311	0.129	0.308	0.0403222
	GRAMD1A	0.00110388	-0.28389	0.274	0.324	1		NCF4	0.0223801	-4.88799	0	0.03	1		TBCB	0.00187551	0.269679	0.361	0.305	1		C8orf33	0.030632	2.71429	0.092	0.014	1		RFC4	1.65353e-06	1.38093	0.407	0.144	0.0406139
	RNF125	0.00112012	-0.131499	0.644	0.704	1		RABAC1	0.022382	-0.442209	0.411	0.574	1		RNF165	0.00187897	2.05841	0.02	0.004	1		ATHL1	0.030632	-1.86813	0.033	0.11	1		REL	1.6681e-06	-0.325637	0.849	0.846	0.0409718
	TBCC	0.00112276	-0.303017	0.236	0.285	1		UBE4A	0.0224646	1.27936	0.177	0.079	1		VCL	0.00188234	0.473248	0.16	0.115	1		TMEM19	0.030632	-2.0522	0.033	0.11	1		SPCS1	1.72672e-06	-0.445027	0.755	0.76	0.0424117
	AIM2	0.00112644	-1.63698	0.005	0.016	1		ERP44	0.0224826	-0.644637	0.223	0.356	1		CTA-29F11.1	0.00189476	-0.549553	0.095	0.129	1		VPS28	0.0307692	-0.506179	0.4	0.534	1		RGS10	1.73492e-06	-1.1238	0.283	0.49	0.0426131
	CLIC5	0.00112871	-1.17139	0.011	0.025	1		SH3BP5L	0.0225265	-2.34155	0.011	0.059	1		TMEM9B	0.00193138	0.341534	0.246	0.191	1		TBCC	0.0309575	-0.960816	0.133	0.26	1		PRR7	1.73592e-06	1.07357	0.485	0.183	0.0426377
	ENSA	0.00114212	-0.17728	0.476	0.54	1		SGTB	0.0225265	-2.26571	0.011	0.059	1		DCK	0.00195396	0.470275	0.166	0.122	1		MRPS34	0.0310777	1.00769	0.275	0.137	1		DUSP10	1.81499e-06	-0.919782	0.426	0.587	0.0445798
	CD58	0.00116384	-0.292593	0.229	0.281	1		SLC35B4	0.0225265	-2.45069	0.011	0.059	1		ANXA6	0.00195552	0.178685	0.547	0.49	1		PGM2L1	0.0311249	2.59833	0.092	0.014	1		RACGAP1	1.82642e-06	0.994294	0.482	0.173	0.0448604
	YIPF5	0.00117138	-0.337343	0.175	0.223	1		SUFU	0.0225265	-2.20709	0.011	0.059	1		RRNAD1	0.00197448	-0.883036	0.027	0.048	1		GSE1	0.0311249	2.54044	0.092	0.014	1		CDC6	1.8504e-06	1.54548	0.383	0.125	0.0454495
	COG2	0.00117564	0.473619	0.183	0.136	1		RDH13	0.0225265	-2.28151	0.011	0.059	1		PER1	0.00197561	-0.28311	0.284	0.329	1		SPAG9	0.0313307	1.0995	0.233	0.11	1		NUDT1	1.90154e-06	0.809723	0.652	0.279	0.0467057
	TFG	0.00121735	-0.390392	0.152	0.196	1		CHCHD3	0.0227192	-0.76083	0.126	0.238	1		PAPD5	0.00198667	0.418497	0.138	0.094	1		ATF7IP2	0.0313444	1.44725	0.142	0.041	1		CFLAR	1.95219e-06	-0.564652	0.687	0.75	0.0479497
	ZNF615	0.00121836	-0.957628	0.018	0.035	1		LYN	0.0227682	0.702297	0.377	0.277	1		NR1H2	0.00201682	-0.360335	0.202	0.246	1		SYTL1	0.0314153	0.757855	0.383	0.26	1		STIM1	1.96742e-06	1.47961	0.38	0.106	0.0483239
	SPHK2	0.00122329	1.39336	0.046	0.021	1		DCTN5	0.0228025	-1.28625	0.051	0.129	1		DENND4A	0.00203422	-0.467948	0.13	0.168	1		MTMR12	0.0314537	2.27403	0.133	0.041	1		NCAPD3	1.99032e-06	1.17623	0.445	0.163	0.0488863
	GCLM	0.00124774	-0.455959	0.099	0.137	1		RAB27A	0.0230224	-0.613865	0.229	0.366	1		IRF1	0.00205708	-0.107856	0.686	0.723	1		TRAPPC2L	0.0315374	-1.12577	0.075	0.178	1		PPIB	1.99594e-06	-0.191029	0.938	0.846	0.0490244
	SSBP2	0.00127193	-0.917966	0.021	0.04	1		RHOC	0.0230921	0.564874	0.429	0.366	1		PIK3IP1	0.00208017	-0.199842	0.415	0.475	1		TNF	0.0316247	2.41606	0.092	0.014	1		RPL4	2.00485e-06	-0.200971	0.992	0.952	0.0492431
	DDX18	0.00128147	-0.263515	0.249	0.302	1		EID3	0.0231713	-2.10748	0.011	0.059	1		TRIM52	0.00208284	0.870658	0.066	0.038	1		STARD3	0.0316544	-1.09628	0.15	0.26	1		FUOM	2.0131e-06	-2.17889	0.075	0.231	0.0494457
	WDR48	0.00128214	-0.4702	0.114	0.153	1		EIF3J-AS1	0.0231713	-2.02074	0.011	0.059	1		ARHGDIA	0.0021	-0.181231	0.473	0.524	1		GMFB	0.0317029	-1.70432	0.025	0.096	1		HJURP	2.15951e-06	1.88208	0.294	0.058	0.0530418
	HIST1H2BN	0.0012834	1.12487	0.058	0.03	1		PAG1	0.0232307	-1.21714	0.057	0.139	1		SET	0.00210139	0.199061	0.477	0.411	1		DPM3	0.0318851	-1.16668	0.108	0.219	1		TESC	2.1803e-06	0.947608	0.547	0.24	0.0535525
	POM121C	0.00128554	0.367997	0.243	0.189	1		PDXDC1	0.023502	-0.865764	0.086	0.188	1		S100B	0.002103	0.600852	0.098	0.062	1		NIFK	0.0319236	-0.952619	0.1	0.219	1		SPAG5	2.24194e-06	2.1723	0.294	0.067	0.0550666
	UPF1	0.0012873	1.03753	0.066	0.036	1		COPS3	0.0235421	-0.714227	0.091	0.198	1		AASDHPPT	0.00211605	0.501976	0.13	0.089	1		PCNXL4	0.0320488	1.13086	0.258	0.137	1		PARK7	2.26797e-06	-0.276357	0.887	0.837	0.0557058
	ZFAND6	0.00130521	-0.274287	0.221	0.275	1		HBP1	0.0237234	-0.62236	0.223	0.366	1		MOB4	0.00215244	-0.275913	0.292	0.34	1		RAB11B	0.0320745	-0.61765	0.333	0.479	1		LITAF	2.2864e-06	-0.238375	0.943	0.875	0.0561586
	CD38	0.00130694	0.161544	0.625	0.572	1		ITM2B	0.0237389	0.220327	0.829	0.762	1		ELK3	0.00215393	-0.591803	0.049	0.076	1		CSNK2B	0.0322044	-0.39799	0.483	0.63	1		RRM1	2.36678e-06	0.815038	0.677	0.346	0.0581328
	GPR89B	0.00130772	0.427077	0.207	0.158	1		NDUFA2	0.0237537	-0.587691	0.263	0.406	1		CDT1	0.00217464	-2.1216	0.003	0.01	1		ATPAF1	0.0322737	2.11599	0.133	0.041	1		BIN1	2.43502e-06	-0.872322	0.412	0.577	0.059809
	DFNB31	0.00131387	-0.676562	0.067	0.097	1		POLR3D	0.0238175	-1.26604	0.051	0.129	1		CCL18	0.00218622	-1.06233	0.016	0.032	1		SYNE2	0.0323902	1.31223	0.208	0.096	1		AGTRAP	2.45103e-06	1.05691	0.507	0.202	0.0602021
	ARIH2OS	0.00131604	0.701177	0.097	0.061	1		RRP15	0.0238322	-1.88176	0.011	0.059	1		PDXK	0.00218696	-0.581918	0.07	0.101	1		SLC39A1	0.0324094	1.40635	0.158	0.055	1		DCK	2.50378e-06	0.957952	0.569	0.26	0.0614978
	LPIN1	0.00133162	-0.186323	0.434	0.492	1		MTX2	0.0238322	-2.00834	0.011	0.059	1		BTBD9	0.00218976	0.854233	0.058	0.031	1		EIF4EBP2	0.0324094	1.55837	0.158	0.055	1		NRROS	2.68196e-06	2.77451	0.237	0.029	0.0658742
	NOXA1	0.00136184	-1.07507	0.016	0.032	1		NOP14-AS1	0.0238322	-1.82245	0.011	0.059	1		MAGEF1	0.00219936	1.16386	0.037	0.016	1		RASGRP1	0.0326244	1.6492	0.117	0.027	1		S100A10	2.73845e-06	-0.220381	0.946	0.865	0.0672617
	KLRG1	0.00138652	0.5938	0.128	0.088	1		SDC4	0.0238322	-1.96285	0.011	0.059	1		CMTR2	0.0022358	0.618541	0.1	0.065	1		PTRH2	0.0326244	-1.55617	0.05	0.137	1		FAM111B	2.769e-06	1.73969	0.321	0.087	0.0680122
	PNMA1	0.00139604	-0.549654	0.072	0.105	1		INPP4B	0.0241687	-1.74795	0.011	0.059	1		HIST1H2AM	0.00223912	1.47565	0.033	0.013	1		HMGCL	0.0326448	-1.9142	0.033	0.11	1		TMEM71	2.77776e-06	1.36798	0.391	0.125	0.0682272
	IPCEF1	0.00140483	0.381559	0.262	0.211	1		IL15RA	0.0241687	-1.84344	0.011	0.059	1		ERH	0.00225978	0.262137	0.35	0.292	1		PHF19	0.0326646	-1.66365	0.042	0.123	1		RNF130	2.78633e-06	-2.00829	0.105	0.269	0.0684379
	VSTM2L	0.00141798	-1.24165	0.01	0.023	1		RPS6KA4	0.0242255	-2.13747	0.017	0.069	1		POLR3GL	0.00226648	0.268713	0.358	0.296	1		VPS53	0.0326646	-1.55092	0.042	0.123	1		HINT1	2.81441e-06	-0.203361	0.973	0.933	0.0691275
	ZC3H18	0.00142458	0.459776	0.17	0.122	1		YME1L1	0.0242426	-0.634897	0.234	0.356	1		BHLHE40	0.00227835	-0.168027	0.502	0.545	1		MRPL32	0.0327855	-1.0709	0.083	0.192	1		ATP5G2	2.82114e-06	-0.195538	0.992	0.933	0.0692929
	CYB5D1	0.00144358	-0.891837	0.014	0.03	1		PCED1B	0.0242439	-1.21265	0.074	0.158	1		ARIH2OS	0.00230343	1.09987	0.041	0.018	1		FAM220A	0.0328183	-1.93437	0.025	0.096	1		CD247	2.9601e-06	-0.165939	0.968	0.894	0.072706
	UROS	0.00148618	0.358182	0.25	0.197	1		SRRM1	0.0242876	0.407228	0.543	0.446	1		ALG13	0.00233452	-0.362206	0.172	0.216	1		LGALS3BP	0.0328183	-1.95492	0.025	0.096	1		CYBA	3.06214e-06	-0.16755	0.97	0.913	0.0752123
	S100PBP	0.00150112	0.519803	0.173	0.13	1		FAM133B	0.0243394	-0.776547	0.137	0.248	1		BAIAP2	0.00233541	-0.89367	0.022	0.04	1		ZNF121	0.0328183	-1.79087	0.025	0.096	1		KIF2C	3.08853e-06	1.45629	0.38	0.115	0.0758604
	BRAP	0.00150195	0.571985	0.111	0.073	1		MIAT	0.0245093	-1.66338	0.011	0.059	1		ACER3	0.00234551	-0.699556	0.037	0.061	1		STX10	0.0331338	-1.01691	0.117	0.233	1		WHSC1	3.10639e-06	0.978245	0.526	0.24	0.076299
	CDC20	0.00151528	-0.662363	0.007	0.018	1		FMNL3	0.024552	-1.33959	0.046	0.119	1		NEU1	0.00235659	-0.363715	0.192	0.234	1		TFB2M	0.0331654	-1.9513	0.033	0.11	1		USMG5	3.16756e-06	-0.551597	0.647	0.673	0.0778016
	S100A10	0.00151624	-0.148448	0.567	0.621	1		HECTD1	0.024614	-0.763032	0.16	0.277	1		YWHAQ	0.00239518	-0.139065	0.546	0.573	1		CXCR3	0.0333574	-0.827573	0.192	0.329	1		GRHPR	3.17478e-06	1.40756	0.415	0.154	0.077979
	MAP1LC3A	0.00151941	0.325248	0.305	0.249	1		GMFG	0.0246498	0.328959	0.634	0.545	1		CXCR3	0.00242991	-0.790781	0.035	0.058	1		VNN2	0.0333884	-1.87093	0.025	0.096	1		C1orf21	3.20591e-06	0.933476	0.539	0.221	0.0787436
	NFATC2	0.00153259	0.253713	0.412	0.353	1		ABI3	0.0246894	0.575449	0.417	0.327	1		GK5	0.00244248	0.298598	0.305	0.251	1		MAF1	0.0334453	-0.661348	0.267	0.411	1		CENPF	3.21865e-06	0.906159	0.628	0.288	0.0790566
	EVI2A	0.00154466	-0.354211	0.192	0.236	1		GCNT1	0.024835	-1.50134	0.034	0.099	1		ADH5	0.00245866	0.365014	0.207	0.158	1		RP11-796E2.4	0.0335417	1.30105	0.233	0.123	1		YWHAZ	3.22258e-06	-0.121085	0.976	0.894	0.0791529
	POLD1	0.00154789	-0.793356	0.02	0.039	1		DNAJB9	0.0250254	-0.698623	0.149	0.267	1		USP12	0.00246109	-0.68665	0.058	0.085	1		DIAPH1	0.0338809	0.810394	0.35	0.219	1		ASPM	3.27482e-06	0.939989	0.539	0.221	0.0804362
	PRKDC	0.00155461	0.369535	0.271	0.222	1		SOCS1	0.0250775	-0.466634	0.36	0.525	1		HMOX2	0.00249077	0.283722	0.313	0.257	1		LGALS9	0.0339825	1.39433	0.175	0.068	1		SH2D1A	3.33769e-06	0.818697	0.72	0.356	0.0819802
	SIRPG	0.0015715	-0.968194	0.017	0.034	1		MED4	0.0250879	-0.613555	0.171	0.307	1		SRSF4	0.00251068	0.268644	0.329	0.276	1		PGRMC1	0.034001	-1.40495	0.058	0.151	1		AK4	3.3385e-06	-6.95621	0	0.058	0.0820001
	CCDC50	0.00158472	-0.473123	0.081	0.115	1		HECTD4	0.0251542	-2.18832	0.017	0.069	1		TSPO	0.00251073	-0.230773	0.335	0.388	1		NPEPPS	0.0342047	1.06617	0.233	0.11	1		PDLIM4	3.3385e-06	-7.05195	0	0.058	0.0820001
	ZNF165	0.00161471	-1.51151	0.006	0.016	1		EGR1	0.0252481	-1.08373	0.057	0.139	1		TTC38	0.00257617	0.2391	0.408	0.347	1		SLC7A1	0.0342278	-1.70059	0.033	0.11	1		CCNB2	3.42388e-06	1.47884	0.391	0.135	0.0840973
	RBMS1	0.00161898	-0.197886	0.373	0.432	1		PTMS	0.0253722	-0.769807	0.12	0.228	1		ARHGAP12	0.00261551	0.929051	0.051	0.026	1		RNF7	0.034253	-0.624323	0.258	0.425	1		SRP14	3.46816e-06	-0.166031	0.965	0.875	0.0851849
	CARD11	0.001653	0.350374	0.264	0.21	1		N4BP2	0.0253869	2.67046	0.086	0.02	1		EPS15L1	0.00263571	0.523421	0.137	0.098	1		MIR22HG	0.0344042	1.96008	0.133	0.041	1		HIST1H1C	3.50578e-06	0.895222	0.598	0.25	0.0861089
	RPS6KA2	0.00167544	-1.47792	0.004	0.013	1		PLPP1	0.0253952	-1.88296	0.023	0.079	1		BTN2A2	0.00265531	-0.520075	0.076	0.109	1		SLC35B1	0.0344477	-1.4761	0.058	0.151	1		TNIP3	3.55577e-06	-3.47839	0.013	0.106	0.0873369
	PPIL4	0.00167729	-0.405285	0.132	0.173	1		AGFG1	0.0254705	-2.04064	0.017	0.069	1		ACP1	0.00266611	0.290625	0.301	0.247	1		FAHD2A	0.0345542	-1.61548	0.025	0.096	1		GFOD1	3.6197e-06	0.931937	0.571	0.24	0.088907
	IFITM3	0.00170581	0.153279	0.664	0.608	1		SGMS1	0.0256564	-1.57351	0.04	0.109	1		LY9	0.0026959	-0.48752	0.079	0.113	1		PRKAR1B	0.0345542	-1.73122	0.025	0.096	1		SPG20	3.7812e-06	3.50186	0.199	0.01	0.0928739
	SLC3A2	0.00171603	-0.236187	0.324	0.376	1		MAGEH1	0.0257146	2.89782	0.069	0.01	1		HNRNPUL1	0.00269807	-0.192098	0.434	0.484	1		ZNF211	0.0345542	-1.61227	0.025	0.096	1		FKBP1A	3.86885e-06	-0.458257	0.714	0.721	0.0950267
	ALB	0.00172048	6.04557	0.013	0	1		SF3B1	0.0257862	0.406339	0.56	0.446	1		TAB1	0.0027026	1.44011	0.033	0.013	1		TMX2	0.0346398	-1.60154	0.042	0.123	1		TNFRSF14	3.87209e-06	1.07471	0.491	0.202	0.0951062
	ZNF140	0.00173563	-0.603555	0.054	0.082	1		SFMBT1	0.0257903	-2.01791	0.017	0.069	1		TMEM256	0.00273729	-0.320777	0.196	0.243	1		ZFAND2A	0.034782	1.74101	0.167	0.068	1		DIAPH3	3.89548e-06	1.70709	0.321	0.087	0.0956809
	TGFBR2	0.00176462	0.273432	0.386	0.32	1		JAK3	0.025835	-0.846696	0.097	0.198	1		MRPL18	0.00274255	0.368118	0.184	0.137	1		KLRB1	0.0348352	0.275408	0.875	0.781	1		SGOL2	4.00878e-06	1.76972	0.323	0.087	0.0984636
	MAD2L1	0.00177744	-0.724529	0.022	0.042	1		DIS3	0.0258838	2.6339	0.086	0.02	1		CTBP2	0.00277015	0.484698	0.138	0.098	1		FAM126B	0.0348993	-1.26279	0.058	0.151	1		MASTL	4.05231e-06	1.51534	0.35	0.106	0.0995329
	PRDX6	0.00177883	-0.172544	0.476	0.521	1		TM6SF1	0.0259987	2.84153	0.069	0.01	1		MRS2	0.0027724	0.853713	0.064	0.036	1		DTD1	0.0350035	-1.19787	0.1	0.205	1		KIF11	4.10556e-06	1.66024	0.337	0.096	0.100841
	POLR2G	0.0017904	0.252686	0.403	0.346	1		ZNF821	0.0261136	-2.05906	0.017	0.069	1		COASY	0.00277568	0.711402	0.075	0.045	1		NANS	0.035085	-1.07602	0.108	0.219	1		C21orf58	4.22692e-06	1.76941	0.307	0.077	0.103822
	ANXA11	0.00180135	-0.159546	0.489	0.532	1		DDX41	0.0261446	-1.34605	0.04	0.109	1		ARHGAP1	0.00278495	0.578192	0.1	0.065	1		ZNF544	0.0351492	-1.61437	0.042	0.123	1		MT1F	4.27445e-06	-2.02201	0.059	0.202	0.104989
	UPF3A	0.00180549	0.488447	0.164	0.121	1		PRKDC	0.0261449	-0.840257	0.143	0.248	1		FAM96A	0.00283647	0.454553	0.156	0.114	1		CBWD5	0.0354366	-1.31486	0.05	0.137	1		RBL1	4.35298e-06	2.40249	0.259	0.048	0.106918
	DDT	0.00182829	-0.252505	0.297	0.351	1		STAT5A	0.0261486	-1.23225	0.046	0.119	1		BRCC3	0.00284762	0.734131	0.083	0.052	1		APMAP	0.0356103	0.449849	0.608	0.466	1		CHRM3-AS2	4.44443e-06	-3.85042	0.011	0.096	0.109164
	TRGC1	0.00186261	0.338273	0.243	0.189	1		SNAPC1	0.0262856	2.86105	0.069	0.01	1		RNF19B	0.00284963	-0.881009	0.023	0.041	1		CEBPB	0.03566	-0.736698	0.217	0.356	1		ANKRD36C	4.45446e-06	1.45331	0.38	0.125	0.10941
	SGSM2	0.00186501	-0.905689	0.02	0.038	1		TAF1D	0.0262981	0.606184	0.406	0.297	1		C17orf62	0.0028635	0.349245	0.22	0.171	1		POLD2	0.035665	-1.5931	0.042	0.123	1		RFC5	4.6966e-06	1.62867	0.323	0.087	0.115358
	CDCA8	0.00189774	-0.833466	0.006	0.017	1		EDEM3	0.0263912	1.78108	0.103	0.03	1		INPP1	0.00286406	0.902794	0.054	0.028	1		AP1B1	0.0359713	1.75514	0.15	0.055	1		CD55	4.79579e-06	-0.642443	0.631	0.673	0.117794
	OST4	0.00190043	-0.104139	0.716	0.768	1		SERPINE2	0.0263917	-1.42457	0.04	0.109	1		GABPB1	0.00290743	-0.254911	0.278	0.331	1		DNAJC19	0.0362918	-0.827219	0.167	0.288	1		HVCN1	4.81813e-06	4.23752	0.191	0.01	0.118343
	UQCR11	0.00190052	-0.135603	0.581	0.63	1		DPH7	0.0264403	-1.98721	0.017	0.069	1		DENND2D	0.00294765	0.239731	0.38	0.317	1		MARK3	0.0363796	-0.758177	0.142	0.274	1		HLA-DRB5	4.86825e-06	-1.20763	0.278	0.452	0.119574
	SCFD2	0.00191168	1.01506	0.063	0.035	1		TNIP2	0.0265668	-0.790922	0.126	0.238	1		RALGDS	0.00296668	-0.336922	0.21	0.252	1		POMC	0.0364038	-1.00323	0.067	0.164	1		GMPS	4.89612e-06	0.980692	0.48	0.202	0.120258
	GMFB	0.00191354	-0.533412	0.078	0.11	1		ZNF524	0.0266418	-1.11977	0.051	0.129	1		ARID4A	0.00299868	0.425999	0.175	0.131	1		CARS	0.0364189	-1.20368	0.05	0.137	1		PNRC1	4.91536e-06	-0.214941	0.973	0.913	0.120731
	DYNLT3	0.00192383	-0.390995	0.146	0.187	1		GRAP2	0.026645	2.49112	0.086	0.02	1		DERA	0.00303196	0.718122	0.073	0.044	1		NBPF1	0.0364364	4.72441	0.058	0	1		NCL	5.17406e-06	-0.195104	0.96	0.913	0.127085
	SLC2A4RG	0.00193536	-0.643649	0.041	0.066	1		IGSF8	0.026749	-1.06408	0.057	0.139	1		MRPS23	0.00303664	0.813954	0.07	0.041	1		MOB1B	0.0364364	4.81168	0.058	0	1		CXCR3	5.3668e-06	-1.8823	0.1	0.26	0.131819
	LDB2	0.00193976	-0.25057	0.273	0.324	1		AC093323.3	0.0267706	-1.92773	0.017	0.069	1		GLRX	0.00304904	0.298215	0.3	0.251	1		MAP3K5	0.0364364	4.67871	0.058	0	1		XCL2	5.43558e-06	0.706926	0.755	0.375	0.133509
	ST6GAL1	0.00194733	-0.812912	0.026	0.045	1		UBL4A	0.0267706	-1.83749	0.017	0.069	1		EIF1AY	0.00306536	0.505883	0.11	0.074	1		DNLZ	0.0364364	4.85316	0.058	0	1		DBN1	5.48585e-06	-3.24657	0.011	0.096	0.134743
	C5orf56	0.00196717	0.310558	0.295	0.241	1		C12orf10	0.0268566	1.86962	0.103	0.03	1		CTD-2023M8.1	0.00309629	-1.02897	0.012	0.026	1		ANKRD42	0.0364364	4.57062	0.058	0	1		LPCAT1	5.54921e-06	0.945087	0.507	0.221	0.1363
	CTB-43P18.1	0.00198234	1.18797	0.041	0.018	1		MYL6	0.026952	0.10105	0.966	0.95	1		ATL3	0.00314629	0.672815	0.106	0.072	1		TTC5	0.0364364	4.80278	0.058	0	1		GSN	5.71788e-06	1.80915	0.286	0.067	0.140443
	HIST1H3B	0.00198346	-0.814288	0.01	0.023	1		ZBTB43	0.0271007	-1.27627	0.046	0.119	1		SHPRH	0.00314735	0.664693	0.074	0.044	1		WWOX	0.0364364	4.8306	0.058	0	1		CDK4	5.73278e-06	0.895555	0.553	0.26	0.140809
	KIAA0513	0.00198673	-0.784396	0.028	0.048	1		LDOC1	0.0271044	-1.68747	0.017	0.069	1		AQP3	0.00315945	-1.00665	0.018	0.035	1		DCAKD	0.0364364	4.77454	0.058	0	1		MAST4	5.81076e-06	-3.16448	0.027	0.135	0.142724
	GNLY	0.00199064	-0.651494	0.062	0.091	1		RHOG	0.0272638	0.420475	0.577	0.465	1		GNL2	0.0031735	0.467125	0.111	0.074	1		OSBPL7	0.0364364	4.88429	0.058	0	1		SLC25A40	5.82249e-06	1.41119	0.367	0.125	0.143012
	MATK	0.00199763	-0.118424	0.681	0.73	1		FAM210A	0.027325	-1.59921	0.029	0.089	1		ATPIF1	0.00319563	0.188105	0.505	0.441	1		PSTPIP2	0.0364364	4.74547	0.058	0	1		SAC3D1	5.88816e-06	1.34035	0.402	0.144	0.144625
	DYNLL1	0.00199772	0.18659	0.534	0.472	1		ACTN4	0.027422	0.606752	0.406	0.297	1		ARPC5L	0.00320613	0.231992	0.398	0.342	1		ZNF627	0.0364364	4.63221	0.058	0	1		POM121C	6.06648e-06	1.40552	0.356	0.115	0.149005
	EZH2	0.00201103	-0.433121	0.076	0.109	1		RELT	0.0274327	-1.50495	0.034	0.099	1		GBP3	0.00321505	0.759021	0.062	0.035	1		PLEKHG2	0.0364364	4.33896	0.058	0	1		GZMH	6.12218e-06	-0.731065	0.528	0.644	0.150373
	DIP2A	0.00201219	0.347896	0.245	0.193	1		TMEM18	0.0275616	-1.11043	0.091	0.178	1		DOK2	0.00327505	0.207795	0.474	0.405	1		GCC2	0.0364554	0.817197	0.325	0.192	1		RASSF1	6.13026e-06	0.872438	0.59	0.298	0.150571
	CD2	0.00202385	-0.22289	0.307	0.367	1		KIAA1033	0.0275782	-1.18863	0.074	0.158	1		DEGS1	0.00327536	-0.389655	0.139	0.179	1		KIR2DL4	0.0365185	-0.735116	0.25	0.37	1		SH3KBP1	6.16446e-06	0.708578	0.658	0.327	0.151411
	SPTSSB	0.00203444	0.74487	0.079	0.048	1		C12orf49	0.027705	-1.44952	0.034	0.099	1		B3GNT5	0.00328183	-1.68383	0.004	0.013	1		MIR181A1HG	0.0366538	1.74414	0.133	0.041	1		AKAP5	6.24251e-06	-2.20795	0.084	0.231	0.153328
	TRIM44	0.00203483	0.386275	0.221	0.171	1		PUS7L	0.0278342	-1.10427	0.046	0.119	1		ETF1	0.0033693	-0.327708	0.213	0.255	1		CDC27	0.0369186	-1.45319	0.05	0.137	1		SETD3	6.2542e-06	1.44858	0.35	0.106	0.153616
	CDK13	0.00206919	0.531763	0.158	0.117	1		SHKBP1	0.0278781	-0.728991	0.171	0.287	1		RCOR3	0.00341478	0.667255	0.078	0.048	1		HSP90AA1	0.0370796	0.147668	0.95	0.918	1		GGH	6.26413e-06	1.18066	0.466	0.192	0.15386
	RANBP6	0.00207213	0.714948	0.078	0.047	1		COX7A2	0.0279504	-0.409065	0.48	0.653	1		FAM214A	0.00342497	0.545111	0.084	0.052	1		ZC3H18	0.0370937	-0.938188	0.117	0.233	1		APOBEC3C	6.56422e-06	-0.839138	0.466	0.567	0.16123
	MAFG	0.00207495	-1.00467	0.02	0.038	1		ZNF511	0.0279795	-1.48117	0.034	0.099	1		USP21	0.00348158	1.20305	0.039	0.018	1		PGK1	0.0373156	-0.322392	0.675	0.781	1		PRDX5	6.72122e-06	-0.488382	0.722	0.769	0.165087
	PPM1D	0.00209474	-0.402867	0.132	0.171	1		LINC00152	0.028222	-0.591164	0.223	0.356	1		RB1	0.00349415	0.396585	0.167	0.124	1		TGFB1	0.0373212	-0.329305	0.633	0.753	1		NPDC1	6.99361e-06	-4.14767	0.005	0.077	0.171777
	SNRNP70	0.00210624	0.288756	0.341	0.284	1		NANS	0.0282223	-0.909528	0.103	0.198	1		RBM45	0.00349732	1.43871	0.023	0.006	1		PLP2	0.0374157	-0.586298	0.375	0.521	1		SWAP70	7.26904e-06	2.8485	0.21	0.019	0.178542
	DTNBP1	0.00211063	0.674137	0.092	0.058	1		DFNB31	0.0282564	-1.39046	0.034	0.099	1		DCAF7	0.00350404	0.314685	0.26	0.21	1		YARS2	0.0375912	-1.41013	0.033	0.11	1		DUSP5	7.37445e-06	-1.26485	0.27	0.442	0.181131
	RCAN3	0.0021144	-0.681688	0.046	0.071	1		NCLN	0.0282564	-1.38403	0.034	0.099	1		STAG2	0.00350661	0.346359	0.209	0.16	1		GIMAP1	0.0376593	1.06203	0.233	0.11	1		EPS8L2	7.39305e-06	-2.69271	0.027	0.135	0.181588
	HERPUD1	0.00212789	-0.168292	0.465	0.511	1		CCND2	0.0282742	-0.508126	0.337	0.485	1		SLCO4A1	0.00356024	-1.57387	0.005	0.014	1		C10orf54	0.0377425	0.992958	0.267	0.151	1		DLGAP5	7.41717e-06	1.59343	0.334	0.096	0.182181
	SRP54	0.00217365	-0.235901	0.285	0.339	1		GSTP1	0.0283969	0.256185	0.766	0.693	1		TUBA1A	0.00356735	-0.193791	0.411	0.459	1		SRRM1	0.0378662	-0.395067	0.508	0.63	1		FANCL	7.42958e-06	2.34302	0.229	0.029	0.182485
	IKZF3	0.00218763	0.236754	0.417	0.358	1		UBAP2	0.0284759	-1.36081	0.017	0.069	1		SURF1	0.00359869	-0.387902	0.133	0.173	1		LINC01420	0.0379806	-0.755247	0.225	0.384	1		ITGB7	7.50519e-06	-1.14625	0.253	0.442	0.184343
	RNPEP	0.0021987	-0.533425	0.098	0.132	1		ODF3B	0.0284759	-1.67257	0.017	0.069	1		FKBP11	0.00366236	-0.191687	0.404	0.453	1		HSD17B10	0.0380275	-0.795364	0.183	0.315	1		SKP1	7.55176e-06	-0.238499	0.927	0.865	0.185486
	SIGLEC7	0.00221922	0.604769	0.089	0.056	1		TMEM14C	0.0285357	-1.41464	0.034	0.099	1		PSMC6	0.00368536	0.414375	0.18	0.138	1		LSM14A	0.0382338	0.780309	0.35	0.219	1		POLE3	7.67698e-06	0.947307	0.534	0.24	0.188562
	TSR3	0.00225286	-0.391581	0.132	0.171	1		TRPT1	0.0285848	-1.23808	0.046	0.119	1		KARS	0.00374564	0.656794	0.09	0.058	1		MAP2K3	0.0382445	-0.560991	0.342	0.479	1		ATG4D	7.88405e-06	1.33643	0.394	0.135	0.193648
	FBXO21	0.00227222	-0.365051	0.128	0.169	1		C18orf32	0.0287253	0.970036	0.263	0.168	1		CCT6A	0.00375079	0.269036	0.308	0.254	1		ZNF430	0.0383567	1.17216	0.175	0.068	1		VANGL1	8.02108e-06	1.63569	0.256	0.048	0.197014
	GLTSCR2	0.00229685	-0.125451	0.599	0.637	1		GPATCH11	0.0287967	-1.50796	0.029	0.089	1		IL4R	0.00375443	-0.448129	0.123	0.158	1		SET	0.0385351	0.474976	0.6	0.438	1		YWHAB	8.11437e-06	-0.206688	0.954	0.865	0.199305
	ICOS	0.00229979	-1.24054	0.006	0.016	1		DYRK1B	0.0288279	-1.56689	0.017	0.069	1		MED28	0.00378397	-0.356833	0.158	0.199	1		ADGRG3	0.0386743	-0.927281	0.167	0.288	1		NCAPG2	8.17397e-06	1.11363	0.372	0.115	0.200769
	NME3	0.00230534	-0.252069	0.272	0.322	1		RRAGC	0.0288549	-1.33197	0.063	0.139	1		ZNF593	0.00379231	0.546136	0.09	0.057	1		NUP62	0.0386977	-1.09248	0.058	0.151	1		PRC1	8.22122e-06	1.17731	0.453	0.192	0.20193
	GABPB1-AS1	0.0023108	0.562695	0.116	0.079	1		MDH2	0.0290795	0.60428	0.383	0.287	1		EIF1AX	0.00382796	-0.258462	0.298	0.339	1		ATPIF1	0.0387264	0.505831	0.542	0.397	1		GPR25	8.24892e-06	-2.62129	0.027	0.135	0.20261
	KIF3B	0.00231198	1.19609	0.046	0.022	1		OSTC	0.0292105	-0.64185	0.217	0.337	1		TNIP3	0.00389212	-1.87907	0.003	0.01	1		PER2	0.0387933	2.39029	0.108	0.027	1		TSPO	8.46714e-06	-0.712844	0.491	0.596	0.20797
	HIST2H2BE	0.0023282	1.52565	0.035	0.014	1		APAF1	0.0293236	2.0073	0.086	0.02	1		TAP1	0.00391509	-0.154823	0.473	0.512	1		EXOC1	0.0387933	2.18794	0.108	0.027	1		COPE	8.47773e-06	-0.29756	0.822	0.779	0.20823
	ZDHHC6	0.00233411	-0.370547	0.13	0.17	1		CTDNEP1	0.0293878	-1.36224	0.034	0.099	1		RING1	0.00391999	-0.465579	0.11	0.145	1		SNHG9	0.0392448	1.11992	0.208	0.096	1		NDUFA13	9.04286e-06	-0.615348	0.601	0.654	0.222111
	MAZ	0.00234303	-0.235504	0.309	0.358	1		CHST11	0.0294044	-0.604378	0.234	0.356	1		SRSF9	0.00393749	0.245408	0.354	0.3	1		SAT1	0.0394534	0.369748	0.642	0.521	1		UQCR11	9.04641e-06	-0.413874	0.741	0.74	0.222198
	NSMCE3	0.00234353	-0.199785	0.392	0.437	1		POGK	0.0294256	-1.26163	0.023	0.079	1		CCDC47	0.00395012	-0.380574	0.141	0.18	1		ZNF493	0.0395175	1.53799	0.133	0.041	1		PARP2	9.15984e-06	2.49528	0.232	0.038	0.224984
	SOCS3	0.0023596	-0.576883	0.068	0.097	1		FAM13B	0.0295322	0.937518	0.223	0.119	1		LRRC16B	0.00398172	2.76473	0.013	0.001	1		MYL12A	0.0395217	0.210132	0.908	0.822	1		RGS16	9.22521e-06	-2.65575	0.049	0.173	0.22659
	FKBP8	0.00238	-0.177015	0.454	0.502	1		DOK2	0.0296887	0.605362	0.394	0.287	1		SOCS3	0.00400331	-0.846652	0.025	0.044	1		DHX9	0.0396374	1.15263	0.208	0.096	1		TMEM106C	9.46818e-06	0.606561	0.736	0.413	0.232558
	ADAR	0.0023822	0.271895	0.358	0.301	1		HS2ST1	0.0297327	5.05557	0.046	0	1		DDX39A	0.00400459	-0.269256	0.27	0.314	1		TNFRSF14	0.0398034	0.686966	0.375	0.219	1		NCAPG	9.51074e-06	1.23102	0.407	0.163	0.233603
	SERTAD1	0.00240901	-0.144246	0.555	0.601	1		MEF2C	0.0297327	4.96309	0.046	0	1		ABCB8	0.00402616	-0.601871	0.042	0.066	1		ELL2	0.0399325	-0.438405	0.475	0.616	1		ANXA2	9.52427e-06	-0.692766	0.504	0.644	0.233935
	CDKN1B	0.00240922	-0.196306	0.387	0.432	1		CMTR1	0.0297327	5.0962	0.046	0	1		EXOSC9	0.00406474	0.76681	0.081	0.052	1		DCXR	0.0399621	-0.600405	0.342	0.479	1		PRR13	9.59377e-06	-0.445172	0.714	0.721	0.235642
	CXCL8	0.00241011	-1.23659	0.01	0.022	1		NDOR1	0.0297327	4.95767	0.046	0	1		MRPS5	0.00408396	0.421885	0.141	0.101	1		TANGO2	0.0400287	-1.33564	0.042	0.123	1		ZNF22	9.66886e-06	1.28317	0.415	0.154	0.237487
	KLF10	0.00242318	-0.328716	0.178	0.224	1		TMEM106A	0.0297327	5.21442	0.046	0	1		FUT11	0.0040896	0.478716	0.14	0.102	1		OCIAD1	0.0400354	-0.548179	0.317	0.479	1		VDAC3	9.95651e-06	0.709904	0.771	0.423	0.244552
	ZNF277	0.00244039	-0.495666	0.072	0.102	1		KIAA0319L	0.0297572	-1.54367	0.023	0.079	1		IK	0.0041362	0.245353	0.319	0.261	1		RGCC	0.0404729	-0.326168	0.608	0.712	1		VRK1	1.01736e-05	1.17703	0.439	0.183	0.249883
	SIPA1L1	0.00244326	0.439401	0.178	0.134	1		ACAD8	0.0297572	-1.57046	0.023	0.079	1		RNF38	0.00414435	0.727448	0.077	0.048	1		NNT	0.0406048	-1.29094	0.042	0.123	1		ATXN10	1.04587e-05	0.873315	0.553	0.26	0.256886
	MYBL1	0.00246169	0.285429	0.351	0.293	1		TMEM94	0.0297572	-1.61666	0.023	0.079	1		C14orf119	0.00415874	0.367304	0.213	0.169	1		VAPB	0.0406048	-1.25912	0.042	0.123	1		PSME1	1.04871e-05	-0.188662	0.96	0.904	0.257583
	UNG	0.00246426	0.412024	0.196	0.15	1		RAB27B	0.0298007	1.60516	0.103	0.03	1		RHOH	0.00416559	-0.227036	0.334	0.387	1		OXLD1	0.0406052	-1.26142	0.033	0.11	1		KLF6	1.07192e-05	-0.360842	0.836	0.798	0.263284
	ZNF800	0.00247605	0.261747	0.357	0.302	1		CCDC107	0.030021	0.541618	0.451	0.337	1		BAG3	0.00417469	0.76109	0.063	0.036	1		ZNF217	0.0406269	1.34483	0.2	0.096	1		MRPL18	1.09992e-05	0.864913	0.499	0.212	0.270163
	MGEA5	0.00249187	0.282592	0.362	0.305	1		ABI2	0.0300921	-1.45506	0.023	0.079	1		CHD2	0.00418611	-0.232951	0.316	0.361	1		THOC5	0.0406617	3.07444	0.083	0.014	1		CD53	1.11272e-05	-0.327152	0.844	0.779	0.273306
	STIP1	0.00249618	0.30828	0.299	0.246	1		MED29	0.0301638	-0.911202	0.12	0.218	1		SLC25A19	0.00421852	1.02356	0.041	0.019	1		CNN2	0.0406622	0.52578	0.5	0.329	1		AES	1.12435e-05	0.602259	0.836	0.5	0.276164
	IFRD1	0.00249881	-0.100869	0.701	0.742	1		TM7SF3	0.030411	1.42521	0.143	0.059	1		CNNM4	0.00426109	-1.21345	0.009	0.021	1		ATP6V0C	0.040957	-0.242211	0.75	0.849	1		HDAC9	1.1474e-05	2.60829	0.218	0.029	0.281824
	NDUFV2	0.0025222	-0.216176	0.332	0.383	1		FAM159A	0.0305579	-1.23788	0.034	0.099	1		SSRP1	0.00428895	0.474354	0.136	0.098	1		FLOT2	0.0411	1.15088	0.25	0.137	1		MAP1LC3B	1.16266e-05	-0.441241	0.752	0.76	0.285572
	CNOT1	0.00252482	-0.315732	0.199	0.244	1		YWHAH	0.0307281	-0.71714	0.149	0.257	1		AAGAB	0.00428952	0.654512	0.086	0.056	1		ADK	0.0411008	-1.3463	0.083	0.178	1		CDKN1A	1.23133e-05	-0.778347	0.48	0.615	0.302438
	RP1-313I6.12	0.00253973	-0.88631	0.02	0.038	1		PBX4	0.0308542	-0.79855	0.126	0.228	1		EAPP	0.00430817	0.319041	0.234	0.185	1		MRPL1	0.0411366	-1.10242	0.067	0.164	1		KIF14	1.24446e-05	1.47072	0.283	0.067	0.305664
	NCAPG	0.00255918	-0.974423	0.004	0.013	1		UBE2L3	0.0308649	0.734357	0.309	0.188	1		BEST1	0.0043282	0.681473	0.069	0.041	1		GNL3L	0.0411878	-1.13136	0.042	0.123	1		FUT8	1.24946e-05	-1.97729	0.065	0.202	0.306893
	FOXP1	0.00257816	0.296598	0.33	0.276	1		CD69	0.0308695	0.187241	0.766	0.743	1		RPAP3	0.00435046	0.644386	0.079	0.049	1		RNF125	0.041209	-0.468501	0.45	0.616	1		KDELC2	1.27651e-05	2.73325	0.226	0.038	0.313535
	ELP2	0.00258733	-0.372215	0.133	0.173	1		MRPL33	0.0311177	1.0434	0.24	0.149	1		SLC2A3	0.00435598	-0.128997	0.569	0.605	1		PITRM1	0.0413155	2.91091	0.083	0.014	1		NUF2	1.29791e-05	1.14871	0.456	0.183	0.318792
	CANT1	0.00262759	-0.563727	0.05	0.077	1		PRKX	0.0312618	-0.675834	0.206	0.327	1		METTL14	0.00437779	0.669206	0.069	0.041	1		MED26	0.0413155	3.05784	0.083	0.014	1		SLA2	1.30119e-05	-0.648578	0.588	0.635	0.319598
	H2AFZ	0.00264808	-0.107818	0.686	0.734	1		ZNF880	0.0312935	-1.1941	0.029	0.089	1		UBLCP1	0.00438257	0.45732	0.154	0.115	1		RPAIN	0.0413405	-0.666885	0.15	0.288	1		RBM6	1.33751e-05	1.12695	0.426	0.173	0.32852
	MMP9	0.00266198	-0.634797	0.029	0.049	1		SUMO3	0.0313077	-0.687484	0.171	0.287	1		ENPP4	0.00438485	0.494209	0.136	0.1	1		FAM129A	0.041383	-0.626501	0.258	0.411	1		CNBP	1.39501e-05	-0.270186	0.892	0.846	0.342643
	AGPAT2	0.00267868	-0.526589	0.068	0.097	1		RALGDS	0.0314738	-0.617704	0.183	0.307	1		BCL6	0.00448326	0.59865	0.082	0.052	1		ECHDC2	0.0415304	1.42661	0.133	0.041	1		RB1	1.44176e-05	0.941097	0.48	0.192	0.354126
	NUDC	0.00269202	0.278633	0.335	0.28	1		KDM6B	0.0315911	-0.436766	0.394	0.564	1		PLAUR	0.0045162	-0.70573	0.026	0.045	1		FUT8	0.0417762	-1.15521	0.092	0.192	1		REEP4	1.46913e-05	1.08735	0.367	0.125	0.360847
	TMBIM1	0.00272215	-0.499094	0.058	0.086	1		HSPA1B	0.031605	1.412	0.166	0.079	1		H2AFV	0.00452868	-0.189353	0.432	0.471	1		SLFN12L	0.0418308	1.21493	0.175	0.068	1		B4GALT4	1.55076e-05	1.35643	0.369	0.125	0.380899
	GIMAP4	0.0027404	0.422943	0.204	0.16	1		KLHL28	0.0317658	-0.973078	0.074	0.158	1		KIF21A	0.00453188	-0.356661	0.129	0.168	1		ICAM3	0.0419336	0.347735	0.742	0.616	1		GSS	1.55496e-05	1.03678	0.412	0.163	0.38193
	HMGA1	0.00274643	-0.438177	0.107	0.143	1		KIAA0040	0.031946	-0.921518	0.029	0.089	1		AP1M1	0.00454568	0.386483	0.186	0.142	1		ARRDC3	0.0419783	2.79048	0.083	0.014	1		TPM3	1.63442e-05	-0.196305	0.97	0.904	0.401447
	TSC22D1	0.00280968	0.693193	0.087	0.056	1		CDC42	0.031998	0.264501	0.731	0.644	1		MAZ	0.00454815	-0.395078	0.184	0.219	1		HIF1AN	0.0419783	2.69827	0.083	0.014	1		SOD1	1.65268e-05	-0.359641	0.782	0.76	0.405932
	PHF1	0.00283711	-0.241549	0.283	0.328	1		TMEM14B	0.0322708	-0.637112	0.166	0.287	1		FAIM	0.00455782	0.798133	0.048	0.025	1		ELOVL1	0.0420107	-1.05181	0.1	0.205	1		HIST1H2AI	1.65465e-05	0.951564	0.447	0.183	0.406415
	POLG2	0.00284906	-0.682841	0.036	0.058	1		YIPF5	0.0325029	-1.07259	0.069	0.149	1		JADE2	0.00463645	0.423832	0.155	0.115	1		TNPO3	0.0421508	1.99489	0.108	0.027	1		KIF15	1.73847e-05	1.17765	0.383	0.135	0.427003
	UQCRH	0.00285776	-0.113885	0.661	0.708	1		HSP90B1	0.0325949	0.241013	0.669	0.624	1		PNP	0.00465974	-0.383102	0.145	0.182	1		CEP350	0.0425638	0.947757	0.308	0.192	1		RUNX2	1.7497e-05	2.06323	0.248	0.048	0.429762
	RCBTB2	0.0028604	0.474031	0.164	0.123	1		CDKAL1	0.0326101	-1.17533	0.029	0.089	1		RBBP4	0.00466781	0.251118	0.344	0.291	1		MEX3C	0.042569	1.37398	0.133	0.041	1		PTPN12	1.76062e-05	1.26641	0.38	0.135	0.432444
	LYN	0.00286977	0.239075	0.409	0.35	1		HMGA1	0.0327794	-0.887627	0.097	0.188	1		PARP11	0.00467223	0.848047	0.054	0.03	1		HSPA9	0.0426419	0.555175	0.475	0.342	1		ANXA2R	1.78165e-05	1.10138	0.391	0.144	0.437608
	MGST2	0.00287773	0.880542	0.07	0.042	1		CHCHD7	0.0328086	-0.814743	0.137	0.238	1		NBPF3	0.00468174	1.48071	0.024	0.008	1		HDHD2	0.0426499	2.60646	0.083	0.014	1		ZFYVE28	1.78535e-05	-2.46788	0.035	0.144	0.438517
	RNF144A	0.0028944	1.33848	0.036	0.016	1		MAP3K14	0.0328895	-1.29017	0.023	0.079	1		ZFP64	0.00470003	1.04351	0.04	0.019	1		SESN1	0.0430515	0.749162	0.358	0.233	1		CIT	1.78887e-05	2.3002	0.229	0.038	0.439382
	LNPEP	0.00292339	0.238221	0.423	0.37	1		MZT1	0.0329003	-0.877134	0.114	0.208	1		RAB1B	0.00470287	-0.215255	0.338	0.389	1		CASZ1	0.0433307	2.52942	0.083	0.014	1		HAUS4	1.81114e-05	1.16978	0.434	0.173	0.444853
	UHRF1	0.00293965	-1.12657	0.005	0.014	1		IER2	0.0329923	0.1535	0.771	0.752	1		NPHP3	0.0047174	-1.58253	0.008	0.018	1		PLEKHF1	0.0433626	1.45234	0.15	0.055	1		SMS	1.81971e-05	0.648279	0.717	0.385	0.446958
	FAM122A	0.00295035	-0.537824	0.077	0.108	1		KPNA1	0.0331365	-0.858962	0.08	0.168	1		PAM16	0.00479636	0.804819	0.056	0.031	1		FAM96B	0.0434923	-0.496169	0.392	0.548	1		CAPZB	1.83629e-05	-0.188563	0.911	0.827	0.45103
	RP11-758M4.4	0.00295528	-1.64455	0.004	0.012	1		DDX60L	0.0332189	-0.987482	0.091	0.178	1		CXCL8	0.00484079	-1.35361	0.008	0.018	1		MRPS6	0.0439251	-0.528172	0.392	0.562	1		LY6E	1.896e-05	-0.232305	0.903	0.846	0.465694
	GRIK4	0.0029787	1.35257	0.038	0.017	1		C9orf16	0.0332478	0.399963	0.583	0.465	1		GLTP	0.00488333	-0.307562	0.212	0.252	1		EIF4G3	0.0440206	2.42727	0.083	0.014	1		RP11-25K19.1	1.89919e-05	1.33278	0.318	0.096	0.46648
	CLEC2B	0.0029972	-0.136774	0.564	0.608	1		POLDIP2	0.0332657	-1.22861	0.063	0.139	1		RQCD1	0.00490569	-0.52052	0.078	0.107	1		DHDDS	0.0440206	2.35414	0.083	0.014	1		FAM64A	1.89983e-05	2.13602	0.253	0.058	0.466635
	PLCG2	0.00303923	0.228993	0.438	0.389	1		EAF1	0.0335478	1.59867	0.114	0.04	1		KPNA5	0.00497641	0.500265	0.087	0.056	1		DCTN6	0.0440794	-0.998011	0.108	0.219	1		GPI	1.91623e-05	-0.735468	0.547	0.625	0.470664
	ID2	0.0030595	0.137074	0.684	0.628	1		LY6E	0.0337091	0.229628	0.72	0.673	1		ITFG2	0.00499174	0.54166	0.102	0.069	1		MAPKAPK2	0.044371	1.4656	0.15	0.055	1		CENPH	1.98711e-05	1.15439	0.439	0.192	0.488074
	EPG5	0.00306395	0.521127	0.096	0.062	1		CTSC	0.0338337	0.338874	0.594	0.525	1		CCNL1	0.00500029	-0.177474	0.432	0.477	1		KLF12	0.044371	1.49065	0.15	0.055	1		TUBG1	1.98872e-05	1.17458	0.345	0.115	0.48847
	NPC2	0.0030817	0.389861	0.21	0.166	1		IQGAP2	0.0339823	0.508457	0.469	0.347	1		SMYD4	0.005001	0.927909	0.045	0.023	1		N4BP3	0.044489	-1.12839	0.083	0.178	1		CTNNAL1	1.99608e-05	1.40461	0.326	0.096	0.490278
	MRPL57	0.00314361	-0.231709	0.316	0.364	1		ICE1	0.0342307	-0.780004	0.109	0.208	1		SAMD3	0.00502021	0.23837	0.369	0.316	1		CD83	0.0445449	-0.416151	0.458	0.589	1		LGALS9C	2.00053e-05	2.57684	0.21	0.029	0.491371
	TSHZ1	0.00315309	0.570417	0.114	0.079	1		HEBP2	0.0344881	-0.814736	0.04	0.109	1		ANAPC5	0.00507475	0.281711	0.278	0.228	1		S100A6	0.0445576	-0.468978	0.375	0.534	1		RP11-277P12.6	2.04109e-05	-1.51352	0.159	0.317	0.501332
	RBKS	0.0031574	-0.31079	0.206	0.25	1		ISY1	0.0349355	-0.906626	0.074	0.158	1		FADS2	0.00508086	1.57492	0.027	0.01	1		CD55	0.0451248	-0.236057	0.733	0.795	1		MIS18BP1	2.04529e-05	0.724033	0.571	0.279	0.502364
	PASK	0.00315829	-1.51191	0.007	0.018	1		RECK	0.0349735	2.60574	0.08	0.02	1		CCDC191	0.0051036	2.77568	0.015	0.003	1		C17orf89	0.0451742	-0.969562	0.133	0.247	1		COX6B1	2.05485e-05	-0.211205	0.911	0.827	0.504711
	RAB1A	0.00315902	-0.27977	0.217	0.263	1		ZFY	0.0350289	-0.89174	0.097	0.188	1		SPTAN1	0.00511928	0.264127	0.301	0.247	1		DDB2	0.0456054	-0.958392	0.133	0.247	1		TNFSF4	2.12096e-05	-2.8492	0.013	0.096	0.52095
	SMPDL3B	0.00316875	0.501165	0.1	0.065	1		ATM	0.0355305	0.705568	0.32	0.218	1		APOL2	0.00516421	0.812371	0.055	0.031	1		RNF126	0.0463802	0.793236	0.317	0.192	1		ADD3	2.12331e-05	0.766468	0.647	0.327	0.521527
	SLC23A2	0.00317062	0.553326	0.105	0.07	1		OXNAD1	0.0357042	-0.919027	0.074	0.158	1		DNAJC16	0.00516574	1.2409	0.029	0.012	1		CTBP1	0.0464904	1.85024	0.142	0.055	1		SPRYD3	2.12433e-05	-2.04155	0.075	0.212	0.521778
	EAF1	0.00317253	0.439632	0.153	0.112	1		GFOD1	0.0358196	0.612023	0.354	0.238	1		SLC24A1	0.00518102	-1.60739	0.005	0.014	1		CCL3	0.0466441	1.02255	0.225	0.11	1		CENPA	2.19792e-05	1.30303	0.326	0.096	0.539853
	PIGV	0.00324892	-0.380019	0.087	0.121	1		RPL15	0.0360558	0.12341	1	0.95	1		ITPKB	0.0052282	0.577374	0.089	0.058	1		C5orf24	0.0466812	1.14425	0.183	0.082	1		MSH2	2.21503e-05	1.2785	0.332	0.106	0.544056
	PSME2	0.00326364	0.158601	0.608	0.543	1		THAP2	0.0360823	-0.780554	0.12	0.218	1		KLF11	0.0052603	-0.702327	0.034	0.054	1		SLC35A3	0.0470071	1.72204	0.108	0.027	1		MYBL2	2.23247e-05	1.38271	0.35	0.125	0.54834
	HIST1H2AC	0.00327666	0.459856	0.163	0.122	1		PJA1	0.0361028	3.23408	0.063	0.01	1		BACH2	0.00530438	-0.865233	0.025	0.043	1		THAP1	0.047752	-3.41099	0.008	0.055	1		CTPS1	2.23339e-05	1.60721	0.323	0.106	0.548566
	EXOSC5	0.00331706	0.577723	0.107	0.073	1		ARMCX5	0.0361028	3.29016	0.063	0.01	1		HIST1H2AE	0.00533272	1.56101	0.025	0.009	1		NOXA1	0.047752	-2.81587	0.008	0.055	1		TTLL10	2.24614e-05	-5.9505	0	0.048	0.551697
	KIF22	0.00335271	-0.369477	0.125	0.163	1		ZNF43	0.0361028	3.14247	0.063	0.01	1		DNAJB9	0.00544425	-0.356911	0.165	0.203	1		FAM118B	0.047752	-3.00916	0.008	0.055	1		ZBED2	2.24614e-05	-6.26481	0	0.048	0.551697
	PYROXD1	0.0033631	0.886543	0.07	0.043	1		PYHIN1	0.0361145	0.578882	0.377	0.277	1		SASH3	0.00546297	0.245793	0.358	0.31	1		BBS4	0.047752	-3.03553	0.008	0.055	1		FAM134B	2.24614e-05	-5.8123	0	0.048	0.551697
	CDC37	0.00337876	-0.137564	0.565	0.611	1		USP15	0.0361288	-0.528573	0.269	0.416	1		SMDT1	0.00547318	-0.230231	0.305	0.353	1		CEP78	0.0477534	0.949539	0.208	0.096	1		LINC00957	2.24614e-05	-6.58425	0	0.048	0.551697
	TBCK	0.00338372	0.766205	0.077	0.048	1		SLC7A5	0.036178	-0.457537	0.326	0.465	1		EZH2	0.00550482	-0.656295	0.04	0.062	1		SLC7A5	0.0477618	-0.508456	0.392	0.534	1		TIAM1	2.27427e-05	-2.62497	0.022	0.115	0.558607
	USF2	0.00341965	-0.36792	0.153	0.192	1		PDLIM5	0.0362358	-1.13358	0.063	0.139	1		GLA	0.00554254	-0.460868	0.112	0.145	1		TOB1	0.048136	-1.28009	0.075	0.164	1		E2F1	2.27744e-05	1.46869	0.348	0.125	0.559385
	LYST	0.00343837	-0.219643	0.355	0.398	1		TBC1D1	0.0363318	-0.600169	0.12	0.228	1		C1orf35	0.00556885	0.615068	0.086	0.056	1		NBPF14	0.0486953	1.67945	0.142	0.055	1		STRADB	2.31796e-05	2.98114	0.189	0.019	0.569336
	PSIP1	0.00344592	0.28746	0.32	0.268	1		TUSC2	0.0364162	-0.802645	0.103	0.198	1		GBA2	0.00560208	-0.68441	0.04	0.062	1		ICMT	0.0488484	-2.63583	0.008	0.055	1		KCTD10	2.31942e-05	1.68928	0.28	0.077	0.569696
	FAM89A	0.00345266	-1.85754	0.003	0.01	1		BANP	0.0365247	-0.857589	0.12	0.218	1		GSAP	0.00565251	0.26158	0.317	0.266	1		TMEM150A	0.0488484	-2.65347	0.008	0.055	1		DLEU2	2.37191e-05	1.33657	0.364	0.135	0.582589
	PRPF38A	0.00345494	0.309279	0.274	0.223	1		BAG5	0.0366559	1.50542	0.126	0.05	1		TMEM69	0.005686	0.993193	0.04	0.019	1		RAB32	0.0488484	-2.69974	0.008	0.055	1		DOCK5	2.39127e-05	-2.19491	0.035	0.144	0.587345
	GIMAP1	0.00345495	0.497306	0.144	0.105	1		BRD4	0.0367651	-0.751358	0.126	0.228	1		ARPC5	0.00570524	0.171495	0.5	0.448	1		LRWD1	0.0488484	-2.77612	0.008	0.055	1		CAPRIN1	2.39737e-05	0.986255	0.447	0.183	0.588843
	GPR108	0.00346102	-0.322492	0.19	0.233	1		MALSU1	0.0368348	-1.38487	0.051	0.119	1		CUTC	0.00573439	0.569169	0.098	0.066	1		SGK223	0.0488484	-2.68111	0.008	0.055	1		FCMR	2.41433e-05	0.856756	0.574	0.26	0.593009
	SERINC1	0.00347218	-0.176388	0.426	0.463	1		GABARAPL1	0.0369903	-0.384823	0.491	0.653	1		C14orf159	0.00579773	0.621193	0.09	0.06	1		MKI67	0.0488484	-2.75147	0.008	0.055	1		TMEM14C	2.42099e-05	-1.57523	0.143	0.298	0.594644
	UBR1	0.00347505	0.532775	0.129	0.092	1		ADD3	0.0372552	0.581478	0.383	0.287	1		NTPCR	0.00583644	0.942388	0.05	0.027	1		CDK2	0.0488484	-2.73093	0.008	0.055	1		SELPLG	2.42555e-05	-0.735455	0.42	0.587	0.595765
	AGPAT5	0.00350519	-0.362789	0.141	0.179	1		SH2D3C	0.0372991	2.7126	0.063	0.01	1		TRMT10B	0.00591323	0.875399	0.042	0.021	1		PELI2	0.0488484	-2.68643	0.008	0.055	1		PIM3	2.4585e-05	-0.854167	0.445	0.548	0.603857
	ZFPM1	0.00353332	-1.58943	0.005	0.013	1		COMMD9	0.0373784	2.19121	0.08	0.02	1		TNFRSF1A	0.00592056	0.457159	0.144	0.107	1		MTMR10	0.0488484	-3.19199	0.008	0.055	1		ARL6IP5	2.46992e-05	-0.404528	0.752	0.75	0.606663
	OGDH	0.00355014	-0.538258	0.071	0.1	1		TMEM123	0.0373838	-0.829872	0.131	0.228	1		PAAF1	0.00596791	1.12676	0.033	0.014	1		NOMO2	0.0488484	-3.04984	0.008	0.055	1		BAZ1A	2.49365e-05	0.661941	0.674	0.375	0.612489
	ZNF708	0.00356542	0.499176	0.121	0.084	1		DUSP11	0.0377848	-0.673709	0.143	0.248	1		SLC35B3	0.00597558	0.888634	0.048	0.026	1		CPNE7	0.0488484	-2.76096	0.008	0.055	1		ZWILCH	2.54078e-05	1.39968	0.307	0.087	0.624066
	IGHV5-51	0.00356745	-1.59123	0.005	0.013	1		RP11-796E2.4	0.0378847	1.42169	0.137	0.059	1		DNMT1	0.00601204	0.305211	0.216	0.169	1		MTERF4	0.0491143	-1.5852	0.058	0.137	1		MT2A	2.54557e-05	-0.351018	0.809	0.779	0.625243
	ZFAND5	0.00358505	-0.137286	0.535	0.586	1		SYTL1	0.038042	0.675562	0.326	0.218	1		MTHFD2	0.00601923	-0.285726	0.239	0.281	1		RBM22	0.0493989	-0.8234	0.142	0.26	1		ATP5G3	2.55375e-05	-0.214514	0.903	0.827	0.627252
	ACLY	0.00360244	0.53972	0.123	0.087	1		WDSUB1	0.0380745	1.77126	0.109	0.04	1		ADD1	0.00602637	0.288143	0.271	0.221	1		MIA3	0.0496286	1.2998	0.183	0.082	1		CEP85	2.56048e-05	3.85972	0.17	0.01	0.628904
	C19orf48	0.00361568	-0.45094	0.063	0.092	1		KIAA2026	0.0383259	1.34241	0.126	0.05	1		SYNJ2	0.0060438	-0.618809	0.061	0.087	1		MAPRE2	0.0496944	0.536455	0.508	0.37	1		MT1X	2.57388e-05	-1.37148	0.213	0.385	0.632196
	ATG5	0.00363162	0.388391	0.188	0.143	1		ARNTL	0.0384238	1.51779	0.137	0.059	1		ISOC1	0.00608596	0.512227	0.104	0.071	1		FAM177A1	0.0496997	-0.255926	0.758	0.863	1		LSR	2.58699e-05	-3.39323	0.011	0.087	0.635415
	MORF4L1	0.00363441	-0.112114	0.615	0.655	1		NRBP1	0.03858	-0.49578	0.223	0.366	1		BST2	0.00610162	0.197745	0.451	0.397	1		C2orf74	0.0499659	-2.4901	0.008	0.055	1		RAB3GAP1	2.67142e-05	-2.07657	0.051	0.173	0.656153
	EPHA4	0.00365192	-0.814117	0.025	0.043	1		ZNF493	0.0386104	1.44393	0.126	0.05	1		MMP24-AS1	0.00613371	-0.25255	0.263	0.305	1		IGKV4-1	0.0499659	-2.52481	0.008	0.055	1		CLIC5	2.68696e-05	-3.39982	0.011	0.087	0.659971
	TCP11L1	0.00365594	-0.580896	0.033	0.054	1		CLCN3	0.0386853	1.96052	0.109	0.04	1		CARS2	0.00613564	0.833964	0.047	0.025	1		WNT10A	0.0499659	-2.6577	0.008	0.055	1		P4HA1	2.6951e-05	-1.76007	0.108	0.26	0.661971
	REXO4	0.00368698	0.829677	0.066	0.039	1		HLA-DQA1	0.0388435	-0.694161	0.189	0.297	1		RUFY2	0.00614146	1.0206	0.043	0.022	1		GATB	0.0499659	-2.49438	0.008	0.055	1		ICAM2	2.7218e-05	0.904331	0.504	0.24	0.668529
	LAX1	0.00373242	0.38274	0.182	0.137	1		SLC20A1	0.0388647	-0.718363	0.131	0.238	1		UFL1	0.0061532	0.43142	0.15	0.113	1		PPARD	0.0499659	-2.52134	0.008	0.055	1		ITGAE	2.7299e-05	-0.738342	0.558	0.596	0.670517
	TK1	0.00375122	-0.79574	0.011	0.023	1		DDX54	0.0389021	-0.850181	0.097	0.188	1		RP11-244H3.4	0.00616921	2.266	0.017	0.004	1		SEC61A2	0.0499659	-2.63553	0.008	0.055	1		LDOC1	2.82599e-05	-3.07986	0.011	0.087	0.694119
	RANBP17	0.00375162	3.21076	0.013	0.001	1		ABHD5	0.0389247	-0.796899	0.074	0.158	1		RELA	0.006181	-0.293648	0.215	0.256	1		CCDC77	0.0499659	-2.64459	0.008	0.055	1		SEPT6	2.88644e-05	0.528504	0.844	0.519	0.708967
	RBM33	0.00375365	0.298646	0.254	0.2	1		ARPC2	0.0392839	0.12481	0.88	0.842	1		PFKFB3	0.00620312	-0.665407	0.083	0.11	1		ALKBH5	0.0499659	-2.62376	0.008	0.055	1		HACD4	2.91007e-05	1.06464	0.399	0.144	0.714771
	TMEM181	0.00378461	0.694924	0.094	0.062	1		LARP4	0.0393678	2.41227	0.063	0.01	1		GTPBP10	0.00621885	0.777772	0.058	0.034	1		TUBD1	0.0499659	-2.72204	0.008	0.055	1		TTF2	2.93315e-05	1.3151	0.323	0.106	0.72044
	SLC16A1	0.00384623	-0.629334	0.054	0.079	1		RBM12	0.039578	-0.836221	0.091	0.178	1		RP11-121A8.1	0.00625476	1.50351	0.021	0.006	1		TRIP10	0.0499659	-2.41894	0.008	0.055	1		CALR	2.95557e-05	-0.217945	0.916	0.827	0.725947
	RNF216	0.00392765	0.552514	0.138	0.101	1		PMPCB	0.0397308	-0.726931	0.154	0.257	1		DCTN6	0.00628378	-0.430467	0.108	0.141	1		FUZ	0.0499659	-2.67878	0.008	0.055	1		POMP	2.96798e-05	-0.332548	0.803	0.74	0.728995
	FBXO25	0.00397581	0.908777	0.056	0.031	1		RAC2	0.0397993	0.101386	0.851	0.851	1		MTMR4	0.00628756	1.19624	0.031	0.013	1		RORA	0.0499995	0.762452	0.333	0.205	1		RNF19A	2.99148e-05	-0.7376	0.523	0.606	0.734767
	WRAP73	0.00399718	-0.51838	0.063	0.091	1		URI1	0.0399317	1.82217	0.109	0.04	1		RP11-147L13.15	0.00630576	-0.497691	0.077	0.106	1		RELA	0.0502423	-0.706536	0.225	0.342	1		SYTL3	2.99208e-05	-0.231146	0.865	0.779	0.734914
	NDUFB4	0.00400746	-0.186629	0.377	0.428	1		SERPINB1	0.0400307	0.415681	0.514	0.426	1		RNF169	0.00633027	0.667893	0.068	0.041	1		PAICS	0.050406	-1.34401	0.075	0.164	1		EZR	2.99521e-05	-0.314735	0.857	0.779	0.735684
	PSMD3	0.00403442	-0.323892	0.161	0.201	1		EPS15L1	0.0400538	1.29525	0.149	0.069	1		DEDD2	0.00635984	0.39804	0.161	0.122	1		CBFB	0.050406	-1.21069	0.075	0.164	1		TIPARP	3.04121e-05	0.697107	0.555	0.288	0.746983
	TRIM28	0.00409458	0.341211	0.245	0.198	1		LBR	0.0400824	-0.568774	0.217	0.337	1		RP11-332H14.2	0.00636209	1.33329	0.021	0.006	1		ABCF2	0.050406	1.75118	0.142	0.055	1		EIF3K	3.06467e-05	-0.252964	0.933	0.894	0.752745
	CYSTM1	0.00410871	-0.288494	0.216	0.258	1		CNOT6	0.0402222	2.07015	0.063	0.01	1		SSX2IP	0.00640435	0.705912	0.072	0.045	1		RHOH	0.0504263	0.489301	0.475	0.342	1		TOX2	3.08339e-05	1.1122	0.369	0.135	0.757343
	RASA1	0.00415932	0.410159	0.178	0.137	1		CHD6	0.0402486	-1.12613	0.057	0.129	1		DUSP5	0.00641574	-0.43565	0.125	0.158	1		TMEM55B	0.05046	1.26092	0.167	0.068	1		JAKMIP1	3.11982e-05	-1.85565	0.084	0.221	0.766291
	HOOK3	0.00417026	0.368114	0.221	0.176	1		PPP1R2	0.0405003	-0.469537	0.331	0.475	1		LAIR1	0.00641862	0.304935	0.218	0.172	1		COMMD6	0.0505174	0.301322	0.783	0.671	1		SACM1L	3.15155e-05	1.03805	0.418	0.173	0.774084
	AC005037.3	0.00418929	0.996169	0.052	0.029	1		MAF	0.0405431	1.70172	0.12	0.05	1		ARG2	0.00643794	-0.625483	0.042	0.065	1		PSMB3	0.050589	-0.497504	0.408	0.521	1		RNF4	3.36358e-05	1.05639	0.437	0.192	0.826163
	TMEM258	0.00419749	-0.189254	0.369	0.416	1		COMMD10	0.0405505	1.41637	0.097	0.03	1		SNAP29	0.00644421	0.470285	0.119	0.085	1		ADIPOR2	0.0509499	1.4404	0.175	0.082	1		LAPTM4B	3.42083e-05	-3.63106	0.008	0.077	0.840224
	PLD3	0.00419809	-0.330257	0.161	0.201	1		DIDO1	0.0405677	1.67691	0.109	0.04	1		CDKN3	0.00654854	-1.52105	0.003	0.01	1		GAK	0.0509873	1.59903	0.142	0.055	1		TIFA	3.42339e-05	1.66801	0.275	0.077	0.840853
	WBP1	0.00421624	-0.323944	0.167	0.208	1		TSN	0.0405956	1.3563	0.149	0.069	1		MARS2	0.00655972	1.94315	0.019	0.005	1		TNFRSF4	0.0510185	-0.703244	0.192	0.329	1		HDAC1	3.5068e-05	0.616206	0.617	0.337	0.86134
	AP2S1	0.00421789	0.344033	0.264	0.22	1		HPRT1	0.0407077	-0.869632	0.097	0.188	1		HIST1H2BF	0.00663492	1.69216	0.021	0.006	1		SOX4	0.0510568	-0.856703	0.133	0.247	1		MIR181A1HG	3.54809e-05	1.61132	0.264	0.067	0.871481
	MT-ND6	0.00423099	0.138968	0.622	0.58	1		FKBP1A	0.0407624	-0.453557	0.234	0.386	1		PDLIM7	0.00663738	-1.15342	0.008	0.018	1		KIAA1524	0.0511047	-1.73039	0.008	0.055	1		TOPORS	3.58179e-05	1.15566	0.369	0.144	0.879759
	PMPCB	0.0042758	-0.266156	0.219	0.263	1		ECH1	0.0408215	0.577819	0.406	0.307	1		PSMG1	0.0066714	1.05652	0.041	0.021	1		GM2A	0.0511047	-2.23527	0.008	0.055	1		RPA2	3.59139e-05	0.667671	0.652	0.346	0.882116
	GATA3	0.00435257	-0.18918	0.375	0.423	1		SENP7	0.0409629	-1.37781	0.046	0.109	1		SYF2	0.00668795	-0.188086	0.381	0.431	1		EEPD1	0.0511047	-2.37334	0.008	0.055	1		EVL	3.59589e-05	-0.243105	0.873	0.817	0.883222
	SPRY2	0.00439622	0.46511	0.154	0.115	1		MDFIC	0.0409713	-0.833906	0.097	0.188	1		AHCY	0.00673349	-0.671529	0.044	0.066	1		MYEF2	0.0511047	-2.38559	0.008	0.055	1		IL18	3.67828e-05	2.65184	0.199	0.029	0.903458
	TM9SF2	0.0044108	-0.304553	0.213	0.254	1		AHNAK	0.0409936	0.418103	0.514	0.406	1		DDT	0.00674023	-0.249359	0.243	0.29	1		CLUH	0.0511047	-2.36272	0.008	0.055	1		YY1	3.76469e-05	0.669923	0.62	0.308	0.924683
	DPP9	0.00441142	0.337033	0.207	0.161	1		KIAA0141	0.041184	-0.844769	0.091	0.178	1		RNF187	0.00677474	0.342059	0.19	0.149	1		PELP1	0.0511047	-2.35276	0.008	0.055	1		IMPA2	3.76818e-05	3.16169	0.181	0.019	0.92554
	IRF8	0.00442646	0.158623	0.631	0.568	1		REC8	0.041369	-3.01866	0.006	0.04	1		RPP21	0.00690195	-0.390456	0.165	0.198	1		ZNF18	0.0511047	-2.4969	0.008	0.055	1		FOXM1	3.81425e-05	1.09076	0.377	0.135	0.936855
	ZADH2	0.00442822	1.12048	0.044	0.022	1		ATXN7L3	0.041369	-3.1937	0.006	0.04	1		ORC5	0.00690322	1.12459	0.036	0.017	1		ZNF484	0.0515244	2.62116	0.1	0.027	1		PDCL3	3.8797e-05	-0.805633	0.493	0.577	0.952932
	ZWINT	0.00443477	-0.89008	0.007	0.017	1		WDR4	0.041369	-3.55102	0.006	0.04	1		FDXR	0.006908	-0.833415	0.014	0.027	1		ZBTB21	0.0515244	2.12523	0.1	0.027	1		HLA-DQB1	3.89253e-05	-1.30425	0.245	0.394	0.956083
	CDC45	0.00450358	-1.10824	0.004	0.012	1		PLEKHA3	0.0416642	-0.854437	0.109	0.198	1		KLHL11	0.00691683	0.860061	0.052	0.03	1		MAGOH	0.0515722	0.575705	0.45	0.329	1		FKBP1B	3.93941e-05	-4.3209	0.003	0.058	0.967599
	XPO6	0.00451737	0.409177	0.182	0.14	1		UBE2V1	0.0417831	-0.50039	0.28	0.416	1		SEC23B	0.00693993	-0.366584	0.147	0.182	1		ITGB1	0.0517928	-0.533882	0.367	0.507	1		MCM10	4.10047e-05	1.61862	0.275	0.077	1
	HAVCR2	0.00452222	-0.36848	0.159	0.196	1		FAF1	0.0418653	-1.00635	0.057	0.129	1		HINT3	0.00698433	-0.683591	0.044	0.066	1		ADD3	0.0518281	0.708887	0.35	0.219	1		IGFLR1	4.10142e-05	-1.74332	0.132	0.279	1
	CYLD	0.00456565	-0.216322	0.315	0.358	1		CDC7	0.0420489	-2.66063	0.006	0.04	1		TMEM57	0.00698777	-0.447251	0.103	0.135	1		FIS1	0.0520059	-0.567149	0.358	0.466	1		GBP2	4.13118e-05	-1.24173	0.226	0.385	1
	RBMX	0.00456901	-0.122234	0.561	0.593	1		IPO9-AS1	0.0420489	-2.87396	0.006	0.04	1		CIAO1	0.00701875	0.319775	0.233	0.19	1		CLPX	0.052091	1.20155	0.167	0.068	1		RPL23	4.19754e-05	-0.253305	0.86	0.798	1
	COPG2	0.00457864	-0.715328	0.019	0.035	1		TCTE3	0.0420489	-3.08873	0.006	0.04	1		AIMP2	0.00703168	0.687438	0.066	0.04	1		ZNF589	0.0522652	-2.11889	0.008	0.055	1		DNMT1	4.29601e-05	0.618034	0.814	0.49	1
	APOBR	0.00458819	0.466661	0.128	0.092	1		ZNF282	0.0420489	-3.03776	0.006	0.04	1		ZCWPW1	0.00704752	1.88903	0.017	0.004	1		FAM43A	0.0522652	-1.94267	0.008	0.055	1		CYB5B	4.37286e-05	0.691049	0.636	0.327	1
	SPG7	0.00463086	0.363853	0.226	0.183	1		PHF2	0.0420489	-2.75976	0.006	0.04	1		SPOCK2	0.00709659	-0.228148	0.299	0.34	1		ITGA1	0.0522652	-2.01655	0.008	0.055	1		NBL1	4.38038e-05	-1.94789	0.094	0.231	1
	TXNDC17	0.00463712	-0.311589	0.178	0.218	1		TMEM25	0.0420489	-2.67683	0.006	0.04	1		KIAA1147	0.00714378	-0.826286	0.023	0.04	1		ADAP1	0.0522652	-2.10469	0.008	0.055	1		COX6C	4.40127e-05	-0.146368	0.919	0.827	1
	RABGAP1	0.0046379	0.762346	0.067	0.04	1		DOCK9	0.0420489	-2.81864	0.006	0.04	1		TSSC4	0.00717238	0.402099	0.149	0.111	1		PHLDA2	0.0522652	-2.0854	0.008	0.055	1		CCND3	4.41116e-05	0.525054	0.849	0.51	1
	AVPI1	0.00467805	-0.444477	0.087	0.118	1		ARFGAP1	0.0420489	-3.22116	0.006	0.04	1		CTC-343N3.1	0.00719197	1.56623	0.017	0.004	1		AKIP1	0.0522652	-1.80622	0.008	0.055	1		GCSAM	4.45261e-05	3.77736	0.162	0.01	1
	COX7B	0.00472236	-0.144801	0.485	0.528	1		ORC5	0.0424405	4.84003	0.04	0	1		CYB561D2	0.00719417	0.350572	0.191	0.149	1		ZNF324	0.0522652	-1.78281	0.008	0.055	1		PRKCB	4.4798e-05	1.16597	0.364	0.135	1
	STK19	0.0047295	0.634431	0.094	0.064	1		FOCAD	0.0424405	5.04484	0.04	0	1		RBMS2	0.00720647	-1.19047	0.01	0.021	1		UQCRC1	0.0522722	-0.642121	0.217	0.356	1		SMYD2	4.48164e-05	0.979067	0.388	0.144	1
	LGALS9	0.00473161	0.490826	0.153	0.115	1		MSANTD2	0.0424405	4.70823	0.04	0	1		NAP1L4	0.00720802	0.258761	0.315	0.264	1		NDUFS5	0.0525017	-0.352399	0.567	0.726	1		KDM5B	4.48757e-05	-2.05776	0.059	0.183	1
	EI24	0.00475533	-0.272086	0.197	0.243	1		MINPP1	0.0424405	4.89224	0.04	0	1		TPX2	0.00723032	-1.68894	0.004	0.012	1		PTPN9	0.0525482	-1.1818	0.083	0.178	1		CDC42	4.49935e-05	-0.262103	0.873	0.817	1
	DESI1	0.00481179	0.516255	0.124	0.088	1		CNNM2	0.0424405	4.99573	0.04	0	1		SRP72	0.00723241	0.320797	0.196	0.154	1		AKT2	0.0528677	-0.835602	0.15	0.26	1		CKAP2	4.59694e-05	1.11957	0.391	0.154	1
	ITGB7	0.00481258	-0.612143	0.039	0.061	1		PGAM5	0.0424405	5.05178	0.04	0	1		ANKRD37	0.00723875	-0.32358	0.181	0.22	1		UBL5	0.0532304	-0.31585	0.583	0.685	1		PIK3IP1	4.659e-05	-0.842575	0.439	0.519	1
	TIGIT	0.00488917	0.214377	0.446	0.38	1		GFOD2	0.0424405	5.09719	0.04	0	1		C15orf41	0.00725388	1.11236	0.027	0.01	1		ANKHD1	0.0532631	1.20586	0.183	0.082	1		FEN1	4.77025e-05	0.818283	0.539	0.25	1
	GSDMB	0.00488983	-1.69763	0.005	0.013	1		ACACA	0.0424405	4.86638	0.04	0	1		C1orf109	0.00725451	1.03587	0.032	0.014	1		MLF2	0.0534501	-0.577801	0.242	0.384	1		COX8A	4.80459e-05	-0.179105	0.957	0.913	1
	PTRH2	0.00489317	-0.597541	0.058	0.083	1		NR1D1	0.0424405	4.84568	0.04	0	1		CAAP1	0.00732425	-0.511	0.078	0.106	1		TCEANC2	0.0534659	4.56804	0.05	0	1		PLEKHF1	4.83196e-05	0.81217	0.523	0.24	1
	GPX1	0.00493155	0.419744	0.187	0.147	1		SMG8	0.0424405	4.813	0.04	0	1		AGAP4	0.00734983	-1.41339	0.004	0.012	1		DDX20	0.0534659	4.59626	0.05	0	1		NCOA1	4.88247e-05	1.18217	0.358	0.125	1
	PGM2	0.0049701	0.486006	0.137	0.101	1		PTPRM	0.0424405	5.2056	0.04	0	1		CKAP4	0.00735242	-1.10954	0.01	0.021	1		GCFC2	0.0534659	4.50441	0.05	0	1		NABP2	4.93147e-05	0.786666	0.45	0.192	1
	LYRM5	0.00499287	-0.464035	0.086	0.117	1		CTD-3214H19.6	0.0424405	4.75779	0.04	0	1		TK1	0.00735485	-1.31248	0.004	0.012	1		RP11-332H14.2	0.0534659	4.55184	0.05	0	1		RFC2	4.97139e-05	0.851838	0.491	0.24	1
	RP11-596C23.2	0.00500529	0.933768	0.053	0.03	1		BLCAP	0.0424754	-0.86753	0.069	0.149	1		MR1	0.00744749	0.615852	0.087	0.058	1		C2orf76	0.0534659	4.74026	0.05	0	1		PCNT	5.0962e-05	1.14851	0.34	0.115	1
	RP11-902B17.1	0.00504386	0.934722	0.052	0.029	1		LYRM2	0.0424754	1.25844	0.126	0.05	1		NCOA4	0.00745732	0.342329	0.195	0.153	1		TMEM42	0.0534659	4.30511	0.05	0	1		DEPDC1B	5.1417e-05	0.98007	0.35	0.115	1
	SS18L2	0.0050632	-0.234428	0.264	0.313	1		DUSP10	0.0425701	-0.703058	0.166	0.267	1		RICTOR	0.00747273	0.350343	0.153	0.114	1		EOGT	0.0534659	4.53943	0.05	0	1		FOXO3	5.23142e-05	1.37671	0.299	0.087	1
	NVL	0.00507076	0.960058	0.047	0.025	1		GIMAP2	0.0425994	-0.796632	0.08	0.168	1		PLEKHA8	0.00752654	-0.784905	0.018	0.032	1		PLCXD2	0.0534659	4.33673	0.05	0	1		MEA1	5.28762e-05	0.584494	0.687	0.394	1
	CAPZA1	0.00507686	-0.157135	0.458	0.502	1		DAD1	0.0426261	-0.488347	0.309	0.455	1		RP11-357H14.17	0.00752713	-1.42027	0.006	0.014	1		ACTL6A	0.0534659	4.16523	0.05	0	1		BCL2	5.30427e-05	-1.46056	0.116	0.269	1
	AC091633.3	0.00510967	1.63998	0.017	0.004	1		DDX58	0.042735	-1.15992	0.051	0.119	1		PRR13	0.00753924	0.147879	0.583	0.525	1		SLC4A4	0.0534659	4.49327	0.05	0	1		ENSA	5.32377e-05	-0.340506	0.801	0.76	1
	ALKBH4	0.00514054	1.47207	0.027	0.01	1		TTC4	0.0427383	-2.49655	0.006	0.04	1		ZMAT3	0.00755932	0.461221	0.125	0.091	1		HIST1H2BC	0.0534659	4.54834	0.05	0	1		GHITM	5.36242e-05	-0.324673	0.763	0.74	1
	LINC00944	0.00520043	-1.16534	0.009	0.019	1		AC253572.1	0.0427383	-2.65443	0.006	0.04	1		RP5-1171I10.5	0.00759435	-0.23919	0.278	0.318	1		MANEA-AS1	0.0534659	4.32654	0.05	0	1		CTBP2	5.46953e-05	1.44391	0.329	0.125	1
	BZRAP1	0.00521834	0.487194	0.134	0.097	1		PRDM8	0.0427383	-2.48252	0.006	0.04	1		STK38	0.00759469	0.214614	0.365	0.307	1		LINC00998	0.0534659	4.5423	0.05	0	1		MIR181A2HG	5.57578e-05	3.64115	0.159	0.01	1
	IREB2	0.00527626	0.408622	0.162	0.123	1		NCR3LG1	0.0427383	-2.66507	0.006	0.04	1		NR1H3	0.0075972	2.58125	0.012	0.001	1		ZNF674-AS1	0.0534659	4.37474	0.05	0	1		AP1S2	5.68383e-05	0.875102	0.523	0.269	1
	PROSER1	0.00530481	0.698448	0.067	0.04	1		DDX11	0.0427383	-2.53852	0.006	0.04	1		AHSA2	0.00764315	0.630813	0.074	0.048	1		ZMAT1	0.0534659	4.59603	0.05	0	1		MMAB	5.76269e-05	1.39224	0.294	0.096	1
	OAZ2	0.00530907	0.719369	0.078	0.051	1		C16orf45	0.0427383	-2.65202	0.006	0.04	1		STX11	0.00765876	-0.383589	0.146	0.181	1		RNF170	0.0534659	4.84738	0.05	0	1		RBM3	5.8371e-05	-0.132313	0.951	0.846	1
	TNIP1	0.00533965	-0.18301	0.337	0.389	1		SLX1B	0.0427383	-2.89344	0.006	0.04	1		VCPIP1	0.00766057	0.413524	0.133	0.097	1		POMK	0.0534659	4.50002	0.05	0	1		CCNB1	5.90381e-05	1.588	0.291	0.096	1
	BANF1	0.00536233	0.236959	0.352	0.298	1		TOP2A	0.0427383	-2.51828	0.006	0.04	1		SDC4	0.00766204	-1.36922	0.009	0.019	1		AZIN1-AS1	0.0534659	4.41034	0.05	0	1		NDUFA1	5.9229e-05	-0.318305	0.795	0.75	1
	MTMR3	0.0053939	0.630897	0.087	0.057	1		MSI2	0.0430981	-0.861381	0.069	0.149	1		CA5B	0.00768737	-0.332964	0.182	0.219	1		SNAPC3	0.0534659	4.59793	0.05	0	1		RIPK2	5.93186e-05	1.09221	0.383	0.154	1
	ATP9A	0.00540492	-1.39896	0.003	0.01	1		PDXK	0.04341	-0.768412	0.097	0.188	1		NUDT5	0.00769438	0.459133	0.133	0.098	1		SDCCAG3	0.0534659	4.40559	0.05	0	1		SPDL1	5.9443e-05	2.41903	0.208	0.038	1
	COQ4	0.00542232	0.466333	0.161	0.123	1		RGS16	0.0434371	-2.51791	0.006	0.04	1		RAB27B	0.00780672	0.625715	0.109	0.079	1		NRIP3	0.0534659	4.28996	0.05	0	1		RPE	5.9944e-05	1.61765	0.256	0.067	1
	ATG2A	0.00542708	0.411314	0.13	0.093	1		DGKQ	0.0434371	-2.33157	0.006	0.04	1		FDFT1	0.0078158	0.2682	0.266	0.219	1		SLC39A13	0.0534659	4.30895	0.05	0	1		RFC1	6.02873e-05	0.804626	0.512	0.26	1
	PNPLA2	0.00546069	-0.158441	0.401	0.447	1		WDR19	0.0434371	-2.43217	0.006	0.04	1		ILF2	0.00784536	-0.219442	0.318	0.361	1		C11orf71	0.0534659	4.42334	0.05	0	1		ITM2A	6.20968e-05	-0.460059	0.65	0.644	1
	GADD45A	0.00547593	-0.34898	0.16	0.197	1		LINC00265	0.0434371	-2.53404	0.006	0.04	1		CYTH1	0.00794037	0.21929	0.406	0.347	1		SLC35E3	0.0534659	4.18321	0.05	0	1		NIPSNAP3A	6.27421e-05	1.78334	0.229	0.048	1
	RP11-734I18.1	0.00550503	-1.26917	0.006	0.014	1		NIPSNAP3A	0.0434371	-2.25764	0.006	0.04	1		PAPOLA	0.00797694	-0.190302	0.382	0.428	1		KMT5A	0.0534659	4.59263	0.05	0	1		MCM4	6.27747e-05	0.960685	0.41	0.173	1
	SLC10A3	0.00550661	-0.266711	0.239	0.283	1		IGHV3-30	0.0434371	-2.34847	0.006	0.04	1		AIM1	0.00798329	-0.288858	0.219	0.26	1		ZNF597	0.0534659	4.32523	0.05	0	1		JUN	6.31029e-05	-0.452541	0.706	0.75	1
	ITGAL	0.00551632	0.22902	0.391	0.331	1		MYO1E	0.0434371	-2.51389	0.006	0.04	1		SMS	0.00798674	-0.375121	0.137	0.171	1		RP11-758H9.2	0.0534659	4.64569	0.05	0	1		DECR1	6.33416e-05	0.844357	0.544	0.269	1
	UQCC1	0.00559236	1.43366	0.023	0.008	1		FANCI	0.0434371	-2.56689	0.006	0.04	1		RAD18	0.00810507	-0.664096	0.024	0.041	1		USP32	0.0534659	4.67327	0.05	0	1		PRKAR1A	6.34192e-05	-0.536178	0.658	0.692	1
	RBBP4	0.00559806	0.224448	0.41	0.358	1		ZNRF1	0.0434371	-2.20304	0.006	0.04	1		RPA2	0.00812324	0.264614	0.278	0.23	1		SNHG22	0.0534659	4.57138	0.05	0	1		WDSUB1	6.42834e-05	1.09976	0.332	0.115	1
	PTBP1	0.00560257	-0.195259	0.336	0.384	1		CDT1	0.0434371	-2.55415	0.006	0.04	1		CNOT8	0.00814456	0.382688	0.162	0.124	1		FCGRT	0.0534659	4.25681	0.05	0	1		CCDC109B	6.47171e-05	0.800238	0.558	0.269	1
	MRPL10	0.00565023	-0.185821	0.366	0.412	1		IRGQ	0.0434371	-2.64359	0.006	0.04	1		H2AFZ	0.00816625	-0.108652	0.596	0.617	1		ZNF552	0.0534659	4.75429	0.05	0	1		HLTF	6.48614e-05	1.24871	0.35	0.135	1
	UBE2I	0.00565619	-0.146748	0.451	0.495	1		CD247	0.0435078	0.127401	0.891	0.871	1		STAT5A	0.00819448	-0.475124	0.073	0.101	1		LIF	0.0534659	4.54047	0.05	0	1		ID1	6.64998e-05	5.6521	0.137	0	1
	ZKSCAN4	0.00566395	-1.09205	0.007	0.017	1		ZMYM2	0.0435078	-0.881426	0.063	0.139	1		SYNE1	0.00826278	0.16069	0.55	0.492	1		DUSP18	0.0534659	4.53237	0.05	0	1		BRCA2	6.68564e-05	0.901138	0.369	0.135	1
	SOD2	0.00568243	-0.363075	0.121	0.157	1		RNF6	0.0436663	1.67196	0.12	0.05	1		TTC14	0.00828203	0.292679	0.217	0.169	1		PLEKHO1	0.0539787	-1.03189	0.075	0.164	1		CENPO	6.7267e-05	2.14866	0.221	0.048	1
	ZNF431	0.00568357	0.441781	0.167	0.13	1		RPL37A	0.0437446	0.103682	0.966	0.941	1		CD82	0.00834456	-1.03403	0.012	0.025	1		MAP3K8	0.0541503	-0.221528	0.783	0.877	1		MIDN	6.73935e-05	0.853542	0.415	0.173	1
	FOSL1	0.00570631	-1.10271	0.014	0.027	1		B9D2	0.0438113	1.68707	0.08	0.02	1		TMBIM1	0.00834502	-0.19261	0.37	0.413	1		NUDT2	0.0542162	-1.17428	0.067	0.151	1		TOR3A	6.7771e-05	1.08986	0.38	0.154	1
	PDIA3	0.00571754	0.117423	0.782	0.728	1		CRELD1	0.0440165	-1.11783	0.074	0.149	1		OTUD4	0.00836353	-0.490465	0.058	0.083	1		SERPINB9	0.0542857	-0.821179	0.158	0.274	1		IDH3B	6.80034e-05	0.838925	0.474	0.221	1
	ITPKB	0.00572682	0.559129	0.095	0.064	1		MAP3K6	0.0441456	-2.32592	0.006	0.04	1		RHOT1	0.00836509	0.629784	0.068	0.043	1		SASH3	0.0547993	0.743011	0.35	0.233	1		HNRNPR	6.81907e-05	0.506474	0.833	0.519	1
	RHOT1	0.00575585	0.611827	0.08	0.052	1		MCEE	0.0441456	-2.00292	0.006	0.04	1		C10orf128	0.00843023	0.677667	0.072	0.047	1		SS18L2	0.0548506	-0.671346	0.217	0.342	1		CDK2	6.82398e-05	1.16907	0.385	0.163	1
	CLEC11A	0.00577563	-1.08978	0.01	0.022	1		MTERF1	0.0441456	-1.9227	0.006	0.04	1		GSN	0.00844567	0.419972	0.128	0.093	1		CTSA	0.0548506	-0.730893	0.217	0.342	1		ZFAND2B	6.84112e-05	0.920002	0.466	0.202	1
	SHARPIN	0.00578847	-0.306274	0.17	0.21	1		CLU	0.0441456	-1.96334	0.006	0.04	1		CHMP1A	0.0084929	0.396016	0.121	0.087	1		EIF2AK3	0.0548624	-1.3896	0.067	0.151	1		AGPAT4	6.85128e-05	-1.46929	0.14	0.288	1
	ZNF577	0.00579321	2.1313	0.015	0.003	1		MCM4	0.0441456	-2.46206	0.006	0.04	1		MTOR	0.00849935	0.73089	0.069	0.044	1		ITCH	0.0549127	0.851363	0.292	0.164	1		MSI2	6.86397e-05	-1.61396	0.078	0.212	1
	BORCS5	0.00589251	0.277648	0.304	0.257	1		CHSY1	0.0441456	-2.28627	0.006	0.04	1		RUSC1	0.00851161	0.853608	0.061	0.038	1		SUPT7L	0.0549755	1.17367	0.15	0.055	1		MDH2	6.8768e-05	-0.392625	0.725	0.721	1
	YEATS2	0.0059317	0.676106	0.06	0.035	1		DHRS7B	0.0441456	-2.01998	0.006	0.04	1		ZNF362	0.0085436	0.815705	0.047	0.026	1		KLHL28	0.0552156	1.28608	0.142	0.055	1		AIM1	6.91108e-05	0.756471	0.558	0.269	1
	LIME1	0.0059467	-0.933144	0.014	0.027	1		ZNF45	0.0441456	-2.02615	0.006	0.04	1		POP4	0.00856104	0.458447	0.119	0.085	1		ZNF791	0.0555325	-1.8816	0.05	0.123	1		PBX4	7.0577e-05	-1.60748	0.113	0.25	1
	CABLES1	0.00600092	0.825166	0.045	0.023	1		TIAM1	0.0441456	-1.8775	0.006	0.04	1		TRIM56	0.00861668	0.452308	0.121	0.088	1		CARD11	0.0557246	0.640898	0.283	0.151	1		CENPJ	7.07142e-05	1.59897	0.245	0.058	1
	NAPB	0.00600612	1.38192	0.025	0.009	1		TM9SF1	0.0441495	-1.17426	0.051	0.119	1		LRRC28	0.00866356	0.731547	0.058	0.035	1		HINT1	0.0557274	-0.247563	0.775	0.904	1		MND1	7.17935e-05	1.38846	0.313	0.106	1
	ARMC2	0.00605226	0.86224	0.041	0.021	1		GADD45B	0.0442262	0.297937	0.594	0.554	1		BAG4	0.00867907	0.73894	0.064	0.04	1		LITAF	0.0557314	-0.240376	0.758	0.836	1		APITD1-CORT	7.35521e-05	2.45445	0.191	0.029	1
	TGIF2	0.00607732	-0.29613	0.164	0.205	1		HMGB1	0.0442816	0.123648	0.84	0.832	1		SCYL3	0.00869591	0.988503	0.035	0.017	1		SUPT4H1	0.0558834	-0.572065	0.267	0.411	1		MCM2	7.42767e-05	1.0458	0.431	0.192	1
	FLNB	0.00611404	0.562925	0.097	0.066	1		FLII	0.0443567	-0.944619	0.086	0.168	1		CMSS1	0.00875531	-0.702237	0.031	0.049	1		KIAA1551	0.0559006	-0.598051	0.283	0.425	1		CHST11	7.43804e-05	-1.04301	0.334	0.462	1
	TSTA3	0.00611758	0.431164	0.164	0.126	1		CD99	0.0444989	0.128764	0.834	0.832	1		PCSK7	0.00875742	0.325128	0.211	0.169	1		IKBKE	0.056174	-1.37652	0.067	0.151	1		STAU2	7.46966e-05	1.29086	0.305	0.096	1
	ATP6V0B	0.00613564	-0.220951	0.301	0.348	1		CCND3	0.0445514	0.217441	0.657	0.634	1		TIMM13	0.00876754	0.372938	0.157	0.119	1		RAB27A	0.0561883	0.806037	0.3	0.192	1		EZH2	7.50461e-05	0.620633	0.623	0.346	1
	C18orf32	0.00614391	-0.259053	0.233	0.276	1		LRRC47	0.0445661	1.32357	0.109	0.04	1		LINC01353	0.00886993	-1.09795	0.008	0.018	1		PLEK	0.0566568	0.659335	0.367	0.233	1		KIR3DL1	7.5468e-05	-1.81751	0.062	0.183	1
	RCE1	0.00615002	-0.41004	0.12	0.153	1		MAPKAPK3	0.0448323	-0.820865	0.063	0.139	1		TFB2M	0.00889566	0.646207	0.041	0.021	1		MANF	0.0567826	-0.818212	0.175	0.288	1		LY9	7.5888e-05	2.16852	0.208	0.038	1
	ANKRD11	0.0061626	0.30124	0.272	0.224	1		CDV3	0.0449552	-0.632125	0.166	0.277	1		CLINT1	0.00890237	0.343365	0.167	0.127	1		PRKCSH	0.0568528	0.902172	0.292	0.192	1		DTHD1	7.67954e-05	-1.44649	0.105	0.25	1
	C14orf80	0.00617228	-0.713007	0.021	0.038	1		EIF2D	0.0452282	-1.44434	0.04	0.099	1		NIPAL3	0.00890381	0.532198	0.087	0.058	1		SH3BP1	0.0569459	0.947119	0.25	0.137	1		CEP192	7.71883e-05	2.30782	0.191	0.029	1
	ATP6V1A	0.00619589	-0.330077	0.102	0.136	1		NEDD1	0.0456033	-1.14423	0.051	0.119	1		ITK	0.00891095	0.251846	0.302	0.256	1		CGGBP1	0.057097	-0.622207	0.225	0.356	1		RCC2	7.72089e-05	1.45937	0.296	0.096	1
	BPTF	0.00620348	0.239099	0.365	0.306	1		SMIM15	0.045609	-1.07236	0.074	0.149	1		C5orf56	0.00891775	0.212597	0.356	0.301	1		ATG4B	0.0571172	1.15429	0.183	0.082	1		SFPQ	7.75307e-05	-0.266021	0.833	0.788	1
	TRABD	0.00623549	-0.26804	0.253	0.292	1		RBBP8	0.0457389	-0.8324	0.091	0.178	1		ARL6IP5	0.00892543	0.138328	0.657	0.592	1		PRPF6	0.0575265	-0.567535	0.258	0.384	1		ENOPH1	7.95714e-05	1.22322	0.329	0.115	1
	CA5B	0.00626673	-0.342588	0.104	0.137	1		AUH	0.0457672	-1.22156	0.046	0.109	1		PRRC2B	0.00893401	0.2792	0.218	0.171	1		TTC4	0.0575344	-2.6279	0.017	0.068	1		CHEK1	7.98106e-05	1.01283	0.385	0.154	1
	TMEM43	0.00629028	-0.336364	0.145	0.182	1		EIF3A	0.0463443	0.600701	0.366	0.277	1		TPM4	0.00894768	-0.200231	0.365	0.401	1		COQ5	0.0575344	-2.42635	0.017	0.068	1		KIF23	8.08768e-05	1.26887	0.334	0.115	1
	ARHGEF5	0.00640231	-1.43504	0.004	0.012	1		FCMR	0.0465243	0.502917	0.446	0.347	1		TMEM41B	0.0089824	-0.600794	0.055	0.079	1		ALG1	0.0575344	-2.47902	0.017	0.068	1		TMEM97	8.15979e-05	1.71902	0.259	0.077	1
	MRPS16	0.00643415	0.413379	0.136	0.099	1		RALY	0.0466665	0.362309	0.503	0.446	1		IARS	0.0089955	0.482816	0.101	0.07	1		ALDH9A1	0.0575677	1.0101	0.217	0.11	1		SDE2	8.24887e-05	1.47152	0.24	0.058	1
	C6orf226	0.00646091	0.538489	0.111	0.079	1		RPL23	0.0470599	0.267576	0.657	0.574	1		CD300A	0.00906983	0.220159	0.367	0.312	1		UBE2D2	0.0575829	-0.369736	0.517	0.644	1		SP3	8.2593e-05	1.04973	0.377	0.144	1
	PIM1	0.00646366	-0.314204	0.15	0.188	1		SRSF11	0.0475072	0.403071	0.491	0.406	1		GCSH	0.00907659	1.2674	0.026	0.01	1		CDKN2AIPNL	0.0575861	1.14838	0.125	0.041	1		HIST1H2AC	8.28633e-05	1.36875	0.286	0.087	1
	RP11-701H24.9	0.00648378	-0.860583	0.015	0.029	1		PPM1M	0.0476495	-0.937046	0.08	0.158	1		FLAD1	0.00909815	0.543191	0.07	0.044	1		MYEOV2	0.0578463	-0.705618	0.267	0.384	1		DONSON	8.64017e-05	1.3399	0.28	0.087	1
	DNAJA2	0.00650348	-0.209717	0.303	0.349	1		EMP3	0.0476976	0.229142	0.669	0.614	1		IRF2BPL	0.0091013	-0.373371	0.159	0.193	1		CLK3	0.0578493	1.00199	0.167	0.068	1		IL2RB	8.73676e-05	-0.348386	0.768	0.76	1
	NTPCR	0.00652521	0.780235	0.065	0.04	1		MIR155HG	0.0477467	-0.676188	0.097	0.188	1		ELL	0.00911346	-0.550441	0.068	0.094	1		TAGLN2	0.0579163	-0.124357	0.917	0.945	1		SKA3	9.00916e-05	1.24802	0.296	0.096	1
	NAA16	0.00653852	0.476517	0.141	0.105	1		IL2RB	0.0478026	-0.351367	0.486	0.634	1		TCTEX1D2	0.00911671	-0.839749	0.025	0.041	1		FLT3LG	0.0581425	1.38618	0.175	0.082	1		MAP2K7	9.00982e-05	1.32433	0.305	0.106	1
	STRAP	0.00656488	-0.123326	0.542	0.585	1		CNOT10	0.0483038	1.11399	0.137	0.059	1		AUP1	0.00919356	-0.209222	0.319	0.357	1		MTHFD2L	0.0581902	-1.2422	0.067	0.151	1		SNRNP25	9.13802e-05	0.839992	0.404	0.173	1
	HNRNPL	0.00657097	-0.165687	0.431	0.48	1		C19orf60	0.0483119	0.689513	0.32	0.238	1		TNIP2	0.00926888	-0.371106	0.149	0.184	1		TRIM33	0.0582378	1.99326	0.1	0.027	1		PTPRN2	9.13858e-05	-1.79778	0.062	0.183	1
	GIPC1	0.00661038	0.518126	0.07	0.043	1		JOSD2	0.0487409	1.52813	0.131	0.059	1		PIM1	0.00927085	-0.237982	0.283	0.323	1		CAMK2G	0.0582823	1.28422	0.125	0.041	1		GMNN	9.33468e-05	0.699109	0.507	0.231	1
	SOS1	0.00662441	0.860582	0.059	0.035	1		CFAP36	0.0489533	-1.18594	0.046	0.109	1		PCMTD2	0.00927511	0.694962	0.064	0.04	1		ITGAM	0.0583238	0.73048	0.317	0.192	1		SUB1	9.34445e-05	-0.163094	0.954	0.894	1
	CCDC109B	0.00662503	-0.354844	0.147	0.182	1		EIF4EBP1	0.0490015	-1.67189	0.034	0.089	1		TSN	0.00927552	0.391421	0.141	0.105	1		CYGB	0.058519	-1.49316	0.05	0.123	1		MYOM2	9.34522e-05	2.46868	0.197	0.038	1
	LRPPRC	0.00663391	0.385214	0.157	0.118	1		CCDC57	0.0490224	-0.984385	0.051	0.119	1		TBL2	0.00936306	1.45621	0.024	0.009	1		ZNF621	0.058621	-2.63426	0.017	0.068	1		KLRC3	9.35354e-05	-0.87584	0.396	0.49	1
	APP	0.00666067	-0.578539	0.042	0.064	1		C19orf66	0.0491129	-0.613542	0.143	0.248	1		MC1R	0.00936653	2.95212	0.011	0.001	1		B4GALT1	0.0586562	0.45416	0.458	0.329	1		SFT2D1	9.39509e-05	0.615298	0.596	0.288	1
	FEN1	0.0066609	-0.469485	0.04	0.062	1		NDRG1	0.0493395	-0.782543	0.086	0.168	1		MIER1	0.00940643	-0.260855	0.23	0.272	1		FYB	0.0588474	0.354853	0.675	0.534	1		HUWE1	9.57235e-05	0.710315	0.399	0.163	1
	RNF145	0.00670775	-0.258563	0.223	0.263	1		LPCAT1	0.0494041	0.582137	0.383	0.287	1		LMAN1	0.00943121	-0.275931	0.224	0.263	1		WDR54	0.0589947	-2.00132	0.033	0.096	1		ECH1	9.59728e-05	-0.55314	0.631	0.654	1
	RAB39B	0.00671162	-0.473206	0.049	0.073	1		HOOK2	0.0494417	1.42896	0.12	0.05	1		GNA13	0.00948506	-0.292238	0.204	0.242	1		ECSIT	0.0590267	1.94996	0.1	0.027	1		RPS17	9.71476e-05	-0.256463	0.889	0.817	1
	CLTC	0.00672362	0.410453	0.192	0.153	1		C17orf89	0.0496274	1.06501	0.223	0.139	1		WDR11	0.00957015	0.616076	0.072	0.047	1		PDCD7	0.0590492	1.09219	0.208	0.11	1		HMMR	9.83346e-05	1.2561	0.307	0.106	1
	PNRC2	0.00672998	-0.177015	0.404	0.447	1		NUMB	0.0496302	-0.999038	0.074	0.149	1		MRPS27	0.00958584	0.585689	0.083	0.056	1		KIDINS220	0.0590688	1.35396	0.142	0.055	1		NUP214	9.94038e-05	1.39613	0.259	0.067	1
	TRIB1	0.00675312	-1.33442	0.008	0.018	1		HMG20A	0.0497952	1.93714	0.103	0.04	1		RP11-796E2.4	0.00959191	0.418112	0.113	0.08	1		TMEM129	0.0593974	2.88611	0.075	0.014	1		CHEK2	0.000102022	2.06811	0.202	0.038	1
	RACGAP1	0.00678846	-0.76914	0.013	0.026	1		TMEM214	0.049856	-1.35627	0.04	0.099	1		ZNF84	0.0096184	0.742441	0.059	0.036	1		PRR5L	0.0593974	2.83195	0.075	0.014	1		NPC2	0.000102103	0.71787	0.563	0.279	1
	RNF213	0.00680212	0.183428	0.545	0.485	1		CAPNS1	0.0499464	0.809733	0.206	0.109	1		VMAC	0.00966211	1.3842	0.026	0.01	1		TMEM88	0.0593974	2.92744	0.075	0.014	1		GZMM	0.000102324	0.549001	0.76	0.413	1
	REEP5	0.00681298	-0.181852	0.373	0.422	1		ZNF674-AS1	0.0499731	-2.70504	0.011	0.05	1		MORF4L2	0.00966929	-0.355832	0.145	0.18	1		CYCS	0.0594229	0.372759	0.65	0.521	1		IGFBP7	0.000103768	0.859222	0.45	0.202	1
	SARDH	0.00690231	-1.16275	0.008	0.018	1		POLG2	0.0499731	-2.43349	0.011	0.05	1		ZCCHC7	0.00968044	0.41473	0.123	0.089	1		KMT5C	0.0595675	-1.12978	0.067	0.151	1		POLQ	0.000103958	2.30896	0.199	0.038	1
	OPA1	0.00691442	0.508901	0.123	0.089	1		PSMB2	0.0500713	-0.54857	0.183	0.307	1		EPC1	0.00982128	-0.116996	0.558	0.586	1		PIK3AP1	0.0596936	0.698202	0.317	0.192	1		KIF20B	0.000104868	0.952622	0.469	0.221	1
	ANO6	0.00694769	0.692144	0.085	0.057	1		NDUFAF3	0.0501337	-0.656979	0.166	0.267	1		GPCPD1	0.00982694	-0.293248	0.216	0.254	1		FOXO3	0.0597048	0.90134	0.217	0.11	1		RP11-1000B6.3	0.000105818	1.15138	0.31	0.106	1
	TKTL1	0.00694958	0.863776	0.046	0.025	1		LYST	0.0501884	-0.454734	0.331	0.446	1		NME2	0.00985821	0.164673	0.514	0.462	1		VCAM1	0.0597247	-2.33621	0.017	0.068	1		PELI1	0.000106488	-1.34072	0.202	0.346	1
	FBXL3	0.00698736	-0.414428	0.109	0.14	1		BHLHE40	0.050266	-0.359562	0.491	0.634	1		PTGES3	0.00986069	0.155563	0.53	0.471	1		CLU	0.0597247	-2.43216	0.017	0.068	1		GINS2	0.000108052	1.05267	0.364	0.154	1
	TUBB2A	0.00703321	-0.490082	0.082	0.11	1		TSFM	0.0503917	2.30984	0.074	0.02	1		TBCA	0.00988946	-0.175395	0.402	0.449	1		GLO1	0.059917	1.24243	0.175	0.082	1		SNRNP40	0.000111233	0.771363	0.501	0.25	1
	IL2RA	0.0070339	-0.755012	0.016	0.03	1		TBCA	0.0507387	-0.481008	0.314	0.446	1		STOM	0.00990182	0.217992	0.336	0.285	1		LMNA	0.060037	-0.387643	0.517	0.603	1		FCER1G	0.000111922	-0.255559	0.833	0.798	1
	DERL3	0.00704185	-1.63815	0.006	0.014	1		TMA7	0.0508518	0.153829	0.8	0.772	1		IRAK4	0.00991646	0.334649	0.193	0.153	1		TMEM135	0.0600615	-1.46419	0.05	0.123	1		TCEAL3	0.000112048	2.3915	0.197	0.038	1
	NCS1	0.00705285	-1.28155	0.005	0.013	1		BLMH	0.0508624	-1.47752	0.034	0.089	1		CTD-3252C9.4	0.00991983	-0.269584	0.208	0.25	1		NOSIP	0.0601229	-0.651316	0.275	0.397	1		BARD1	0.000114161	0.992375	0.383	0.154	1
	ECI2	0.00705999	-0.24761	0.219	0.263	1		KHDRBS1	0.0509135	-0.39435	0.377	0.554	1		AHI1	0.00997802	0.30644	0.157	0.118	1		NINJ1	0.0602006	-0.417563	0.467	0.603	1		ETS1	0.0001145	-0.329712	0.771	0.74	1
	INO80C	0.00707471	-0.64717	0.034	0.053	1		PRCP	0.050997	-0.911654	0.08	0.158	1		POLG2	0.0100338	0.870663	0.046	0.026	1		DOCK2	0.0602492	1.02889	0.217	0.11	1		CLN6	0.000117205	0.925742	0.445	0.202	1
	ZDHHC21	0.00708736	0.570084	0.089	0.06	1		FBXW2	0.051035	-1.03752	0.074	0.149	1		SPSB3	0.0100868	0.22709	0.355	0.309	1		PPIB	0.0603952	-0.168334	0.825	0.89	1		HIGD2A	0.000117507	-0.402191	0.749	0.721	1
	FNTB	0.00709717	-1.22336	0.007	0.017	1		SLC25A26	0.0510736	-1.10278	0.069	0.139	1		CABIN1	0.0100901	0.422477	0.13	0.096	1		RFWD2	0.060413	1.32433	0.125	0.041	1		DEPDC1	0.000121534	2.66987	0.167	0.019	1
	CLASP2	0.00711131	0.337463	0.245	0.202	1		DALRD3	0.0513368	-1.55251	0.034	0.089	1		MRPL11	0.0100979	0.430807	0.136	0.102	1		IREB2	0.0605344	1.03802	0.2	0.096	1		FOXO1	0.000123376	-1.87849	0.102	0.231	1
	CCDC24	0.00724787	-1.36973	0.006	0.014	1		MIIP	0.0514193	-0.838611	0.051	0.119	1		XRN1	0.0101569	0.287101	0.247	0.202	1		TMEM120B	0.0606311	1.72497	0.1	0.027	1		ARHGAP10	0.000124261	2.2539	0.167	0.019	1
	RP11-410L14.2	0.00728622	-1.22096	0.006	0.014	1		MRPS25	0.0515298	-0.833853	0.097	0.178	1		TPD52	0.010226	0.392982	0.157	0.12	1		PDCD10	0.0608063	0.789708	0.3	0.178	1		WDR76	0.000126326	1.32159	0.299	0.106	1
	EPOR	0.00738767	-0.445246	0.089	0.118	1		TUBA4A	0.0515791	-0.338449	0.514	0.634	1		DAB2	0.0102697	0.616776	0.076	0.05	1		MOCS2	0.0608453	-1.48275	0.05	0.123	1		BCL2A1	0.000126651	1.21873	0.345	0.144	1
	HECTD1	0.00739518	0.218446	0.406	0.353	1		COQ2	0.0517498	-0.953733	0.074	0.149	1		ZC3H11A	0.0102794	0.348029	0.168	0.131	1		NCDN	0.0608455	-2.33988	0.017	0.068	1		RP11-620J15.3	0.000127798	1.28002	0.286	0.096	1
	FRYL	0.00742007	0.305279	0.274	0.232	1		GMPPA	0.0518067	2.58394	0.057	0.01	1		CTD-3088G3.8	0.0102933	-1.56437	0.004	0.01	1		RRP9	0.0608455	-2.25504	0.017	0.068	1		COLQ	0.000128154	3.14832	0.148	0.01	1
	PET100	0.0074434	-0.206913	0.318	0.359	1		ATG9A	0.0518282	-0.87552	0.051	0.119	1		ZNF718	0.0103019	0.572701	0.081	0.054	1		DTX2	0.0608455	-2.27228	0.017	0.068	1		UFC1	0.000128156	-0.381628	0.725	0.74	1
	RASSF3	0.00745571	-0.519372	0.045	0.067	1		ADARB2	0.0520223	-2.35575	0.011	0.05	1		HERPUD1	0.0103301	-0.189022	0.38	0.422	1		PPP1R16A	0.0608455	-2.12998	0.017	0.068	1		ACAP1	0.000129351	-0.656022	0.617	0.625	1
	RP5-1159O4.1	0.00746043	1.962	0.016	0.004	1		DNM2	0.0520855	-0.600159	0.137	0.238	1		STAT5B	0.0103982	-0.502865	0.081	0.107	1		AKR1C3	0.0608455	-2.08801	0.017	0.068	1		NDUFA4	0.000130596	-0.174408	0.876	0.788	1
	NANP	0.00746392	-1.00361	0.013	0.026	1		IFI35	0.0521117	-0.655648	0.12	0.218	1		MBD2	0.0104161	0.842864	0.045	0.025	1		STT3B	0.060952	0.767664	0.317	0.205	1		AKR7A2	0.000135809	0.680822	0.612	0.327	1
	NEO1	0.00747193	0.562061	0.081	0.053	1		METTL23	0.052153	-0.56698	0.154	0.267	1		DZIP3	0.0104353	1.17946	0.029	0.013	1		UBE2L6	0.0609681	-0.574641	0.267	0.397	1		RNF7	0.000136752	-0.51759	0.606	0.644	1
	ASTL	0.00749787	-1.13051	0.01	0.021	1		PGM2L1	0.0523236	-0.989874	0.046	0.109	1		MAP3K10	0.010487	-1.44873	0.006	0.014	1		SIAH2	0.0609957	-0.874952	0.158	0.26	1		BID	0.00013725	0.96604	0.404	0.173	1
	ARHGAP25	0.00752503	-0.343846	0.121	0.154	1		LEPROT	0.0526541	-0.903185	0.051	0.119	1		MRPL52	0.010489	0.338125	0.186	0.146	1		HERPUD1	0.0610169	-0.43321	0.4	0.562	1		DENND4C	0.00013772	1.11253	0.28	0.087	1
	MED4	0.00755237	-0.225724	0.243	0.287	1		ARIH2	0.0526753	0.593008	0.337	0.248	1		ZNF507	0.0104929	0.971903	0.041	0.022	1		MOB4	0.0610933	0.422835	0.542	0.438	1		CKAP5	0.000138727	1.02175	0.385	0.163	1
	FSCN1	0.00756776	-0.816467	0.021	0.036	1		IGKV1-5	0.0527208	-2.04323	0.011	0.05	1		CNDP2	0.0104932	0.371456	0.128	0.094	1		RP11-299J3.8	0.0612891	2.5264	0.075	0.014	1		SHMT1	0.000140516	1.20014	0.353	0.154	1
[truncated: 10,453 more rows]

## Sheet: GO
Cluster	ID	Description	GeneRatio	BgRatio	pvalue	p.adjust	qvalue	geneID	Count	Library
[truncated: 3,676 more rows]
