# Supplementary material for: Cxcr3 promotes protection from colorectal cancer liver metastasis by driving NK cell infiltration and plasticity
Source: J Clin Invest. 2025 Apr 1;135(11):e184036. doi: 10.1172/JCI184036 (PMC12126236; doi:10.1172/JCI184036)
Supplement: Supporting data values [file jci-135-184036-s174.xlsx]

## Sheet: FIG 1A
ILC1	HL	MFL	LM		CD49a+NK	HL	MFL	LM		NK cells	HL	MFL	LM
	0.061	0.81	0.2			0.86	0.36	0.21			5.56	5.86	1.01
	1.55	1.13	0.58			0.18	0.22	2.92			5.8	4.83	10.8
	1.66	1.16	0.26			0.27	0.25	0.33			5.03	4.98	2.33
	1.13	2.27	0.66			0.2	0.2	2.1			6.63	5.62	10.1
	0.48	0.34	0.073			0.068	0.12	0.25			3.28	3.21	3.13
	0.46	1.24	0.2			0.42	0.28	0.21			4.28	2.92	0.59
	0.51	0.64	0.81			0.096	0.086	0.6			3.75	0.85	1.41
	0.69	0.96	0.33			0.069	0.2	1.28			3.71	2.83	6.16
	1.47	1.47	0.39			0.049	0.093	2.47			13.2	1.82	8.36
	0.56	1.7	1.17			0.097	0.29	0.2			4.49	1.29	2.01
	0.58	1.28	0.17			0.12	0.11	0.57			4.37	6.95	5.18
	1.01	1.17	0.14			0.4	0.24	0.59			6.82	3.86	5.03
	1.25	1.02	1.4			0.14	0.37	1.01			6.43	7.08	5.27
	1.12	1.57	0.15			1.33	0.14	0.45			6.27	6.95	3.05
	0.35	0.48	0.18			0.052	0.15	1.06			2.68	6.38	3
		1.1	0.58				0.27	1.31				8.18	7.36
		0.11	0.29				0.21	1				8.01	7.08
		0.13	1.47				0.27	1.94				11.6	10.5
		0.33	0.67				0.37	2.55				9.51	7.32
		0.37	0.96				0.4	3.58				8.09	2.87
		1.46	0.43				0.2	1.49				10.28	5.62
		1.11	0.16				0.12	1.6				3.3	12.4
			0.32					3.31					9.2
			0.34					2.93					12.6
			0.09					0.31					1.03
			0.26					1.68					4.34

## Sheet: FIG 3A
	MFL ILC1	MFL NK	LM ILC1	LM CD49A+ NK	LM NK cells
	35.5	17.6	82.5	96.47	64
	13.5	9.1	94.71	93.68	68.9
	18.7	11.6	87	94.05	60.9

## Sheet: FIG 3B
	HL	MFL	LM
	0.96	1.188	1.508
	0.872	1.036	1.252
		0.939	1.553
		0.872
		0.872
		1.022
		1.027

## Sheet: FIG 3C
	NKp46+ cell distance from CD31+ cells
	CXCR3+/+	CXCR3-/-
	10	0
	25	0
	2	2
	10	5
	0	1
	11	0
	5	0
	0	2
	12	3
	15	1
	8	0
	2	0
	1	3
	3
	15
	0
	12
	16

## Sheet: FIG 4A
	ILC1	HL	MFL	LM		CD49a+NK	HL	MFL	LM		NK cells	HL	MFL	LM
		0.061	0.51	0.038			0.86	0.46	0.14			5.56	6.4	1.03
		1.55	0.31	0.33			0.18	0.24	0.39			5.8	2.16	1.34
		1.66	1.26	1.07			0.27	0.57	1.08			5.03	5.46	3.86
		1.13	0.95	1.18			0.2	0.68	0.99			6.63	5.09	3.6
		0.48	0.45	0.44			0.068	0.83	0.78			3.28	3.55	1.44
		0.46	0.72	0.48			0.42	0.69	0.95			4.28	3.95	2.99
		0.51	2.45	1.31			0.096	0.45	0.6			3.75	4.14	2.95
		0.69	1.66	1.73			0.069	0.46	0.94			3.71	3.96	3.04
		1.47	2.3	2.55			0.049	0.43	0.84			13.2	2.33	1.73
		0.56	1.37	1.4			0.097	0.43	1.09			4.49	3.8	4.67
		0.58	1.77	2.4			0.12	0.24	1.18			4.37	3.62	2.87
		1.01					0.4					6.82
		1.25					0.14					6.43
		1.12					1.33					6.27
		0.35					0.052					2.68

## Sheet: FIG 4B
	ILC1 MC38 Inj	ILC1 SL4 Inj	CD49a+NK MC38 Inj	CD49a+NK SL4 Inj	NK MC38 Inj	NK SL4 Inj
	0.39	0.038	0.3	0.14	7.08	1.03
	1.47	0.33	1.94	0.39	10.5	1.34
	0.67	1.07	2.55	1.08	7.32	3.86
	0.96	1.18	3.58	0.99	2.87	3.6
	0.43	0.44	1.49	0.78	5.62	1.44
	0.66	0.48	0.7	0.95	4.06	2.99
	0.23	1.31	0.77	0.6	5.29	2.95
	0.027	1.73	0.13	0.94	1.09	3.04
	0.59	2.55	0.98	0.84	4.92	1.73
	0.16	1.4	1.6	1.09	12.4	4.67
	0.32	2.4	3.31	1.18	9.2	2.87
	0.34		2.93		12.6
	0.09		0.31		1.03
	0.26		1.68		4.34

## Sheet: FIG 4D
	LEFT	MC38 - CD69+ CD49a+	MC38 - CD69+ CD49a-	MC38 - CD69- CD49a-	SL4 - CD69+ CD49a+	SL4 - CD69+ CD49a-	SL4 - CD69- CD49a-		RIGHT	MC38 - CD45-PE+ NKp46	MC38 - CD69+ CD49a+	MC38 - CD69+ CD49a-	MC38 - CD69- CD49a-
		40.2	22.2	26.1	8.78	33.4	49.7			176	914	821	638
		28.9	18.3	34.7	6.48	17.4	64.6			233	820	735	640
		41.8	18.3	29.5	7.63	19.1	63.8			0	568	446	318

## Sheet: FIG 4E
		MFL ILC1	MFL NK cells	LM ILC1	LM CD49a+ NK	LM NK cells
		39.9	11.6	33.3	23.8	12.4
		29	7.53	17.1	5.68	7.5
		17.4	4.01	13.8	7.31	8.92
		40.5	9.54	28.6	5.93	3.83
		14.3	3.69	6.94	7.5	1.05
		12.2	4.15	5.39	2.07	0.44
		14.4	6.41	26.7	12.5	1.77
		12.4	3.58	7.14	5.26	0
		9.87	2.83
		36.5	16.2
		21	5.04
		32.8	7.38
		14.8	0.18
		19.7	0.68
		18.2	0.46
		14.7	1
		38.9	13.3
		62.7	24.1

## Sheet: FIG 4F
	MC38-inj LM	SL4-inj LM
	CD49a- NK cells	CD49a- NK cells
	4.65	3.97
	3.88	2.7
	5.45	3.9
	4.52	2.33

## Sheet: FIG 4G
			Met-adj tissue NK cells			Met ILC1-like cells			Met NK cells
	12:1		13.7333	11.1333	13	29.7333	28.3333	27	22.3333	17.5333	14.5
	8:1		11.1333	9.5	7.7	17.5	13	14	7.6	11.1	8.6
	2:1		9.3	9.6		17.6	7.6		11	12.8

[truncated: 37 more sheets: FIG 5A, FIG 5B, FIG 5C, FIG 5D, FIG 5E, FIG 6A, FIG 6B, FIG 6D, FIG 6E, FIG 7B, FIG 7C, FIG 7D, FIG 7E, FIG 7F, FIG 8B, FIG 8C, FIG 8D, S. FIG 3A, S. FIG 3C, S.FIG 3D …]
